# Supplementary material for: Crystal structure of nuarimol
Source: Acta Crystallogr E Crystallogr Commun. 2015 Jul 22;71(Pt 8):o586–7. doi: 10.1107/S2056989015013493 (PMC4571410; doi:10.1107/S2056989015013493)
Supplement: Supplementary file 1 [file e-71-0o586-sup1.cif]

##############################################################################
#                                                                            #
# This CIF contains the data in a paper accepted for publication in          #
# Acta Crystallographica Section E. It conforms to the requirements of       #
# Notes for Authors for Acta Crystallographica Section E, and has been       #
# peer reviewed under the auspices of the IUCr Commission on Journals.       #
#                                                                            #
# Full details of the Crystallographic Information File format               #
# are given in the paper "The Crystallographic Information File (CIF):       #
# a New Standard Archive File for Crystallography" by S. R. Hall, F. H.      #
# Allen and I. D. Brown [Acta Cryst. (1991), A47, 655-685].                  #
#                                                                            #
# The current version of the core CIF dictionary is obtainable from          #
# ftp://ftp.iucr.org/pub/cif_core.dic.                                       #
#                                                                            #
# Software is freely available for graphical display of the structure(s)     #
# in this CIF. For information consult the CIF software page                 #
# http://www.iucr.org/resources/cif/software.                                #
#                                                                            #
# This file may be used for bona fide research purposes within the           #
# scientific community so long as proper attribution is given to the journal # 
# article from which it was obtained.                                        #
#                                                                            #
##############################################################################
data_global
_audit_creation_method     'form.cif (version 2.0)'
_journal_data_validation_number     ?
_journal_date_recd_electronic     2015-07-11
_journal_date_accepted     2015-07-14
_journal_name_full     'Acta Crystallographica, Section E'
_journal_year     2015
_journal_volume     71
_journal_issue      8
_journal_page_first     o586
_journal_page_last     o587
_journal_paper_category     HO
_journal_paper_doi     10.1107/S2056989015013493
_journal_coeditor_code     HB7465
loop_
    _publ_contact_author_name
    _publ_contact_author_address
    _publ_contact_author_email
    'Kim, Tae Ho'
;
Department of Chemistry and Research Institute of Natural Sciences,
Gyeongsang National University, Jinju 660-701, Republic of Korea
;
;
thkim@gnu.ac.kr
;
    'Kim, Jineun'
;
Department of Chemistry and Research Institute of Natural Sciences,
Gyeongsang National University, Jinju 660-701, Republic of Korea
;
;
jekim@gnu.ac.kr
;
_publ_contact_author_fax     '+82-55-772-2789'
_publ_contact_author_phone     '+82-55-772-2789'
_publ_section_title
;
Crystal structure of nuarimol
;
loop_
    _publ_author_name
    _publ_author_address
    'Kang, Gihaeng'
;
Department of Chemistry and Research Institute of Natural Sciences,
Gyeongsang National University, Jinju 660-701, Republic of Korea
;
    'Kim, Jineun'
;
Department of Chemistry and Research Institute of Natural Sciences,
Gyeongsang National University, Jinju 660-701, Republic of Korea
;
    'Park, Hyunjin'
;
Department of Chemistry and Research Institute of Natural Sciences,
Gyeongsang National University, Jinju 660-701, Republic of Korea
;
    'Kim, Tae Ho'
;
Department of Chemistry and Research Institute of Natural Sciences,
Gyeongsang National University, Jinju 660-701, Republic of Korea
;
_publ_section_synopsis     .
data_I
_database_code_depnum_ccdc_archive 'CCDC 1412613'
_audit_creation_method     SHELXL-2013
_chemical_name_systematic
;
(<i>RS</i>)-(2-Chlorophenyl)(4-fluorophenyl)(pyrimidin-5-yl)methanol
;
_chemical_name_common
;
Nuarimol
;
_chemical_formula_moiety     'C17 H12 Cl F N2 O'
_chemical_formula_sum     'C17 H12 Cl F N2 O'
_chemical_formula_iupac     'C17 H12 Cl F N2 O'
_chemical_formula_weight     314.74
_chemical_melting_point     ?
_shelx_space_group_comment
;
The symmetry employed for this shelxl refinement is uniquely defined
by the following loop, which should always be used as a source of
symmetry information in preference to the above space-group names.
They are only intended as comments.
;
_space_group_crystal_system     monoclinic
_space_group_name_H-M_alt     'P 21/n'
_space_group_name_Hall     '-P 2yn'
loop_
    _space_group_symop_operation_xyz
    'x, y, z'
    '-x+1/2, y+1/2, -z+1/2'
    '-x, -y, -z'
    'x-1/2, -y-1/2, z-1/2'
_cell_length_a     13.5772(5)
_cell_length_b     9.3722(4)
_cell_length_c     22.8756(10)
_cell_angle_alpha     90
_cell_angle_beta     99.974(2)
_cell_angle_gamma     90
_cell_volume     2866.9(2)
_cell_formula_units_Z     8
_cell_measurement_reflns_used     9868
_cell_measurement_theta_min     2.35
_cell_measurement_theta_max     27.41
_cell_measurement_temperature     173(2)
_exptl_crystal_description     block
_exptl_crystal_colour     colourless
_exptl_crystal_size_max     0.230
_exptl_crystal_size_mid     0.193
_exptl_crystal_size_min     0.020
_exptl_crystal_density_diffrn     1.458
_exptl_crystal_density_meas     ?
_exptl_crystal_density_method     ?
_exptl_crystal_F_000     1296
_exptl_absorpt_coefficient_mu     0.280
_exptl_absorpt_correction_type     multi-scan
_exptl_absorpt_process_details
;
(SADABS; Bruker, 2013)
;
_shelx_estimated_absorpt_T_min     0.938
_shelx_estimated_absorpt_T_max     0.994
_exptl_absorpt_correction_T_min     0.938
_exptl_absorpt_correction_T_max     0.994
_exptl_special_details     ?
_diffrn_ambient_temperature     173(2)
_diffrn_radiation_type     MoK\a
_diffrn_radiation_wavelength     0.71073
_diffrn_measurement_device_type     'Bruker APEXII CCD'
_diffrn_measurement_method     '\f and \w scans'
_diffrn_detector_area_resol_mean     ?
_diffrn_reflns_number     49181
_diffrn_reflns_av_R_equivalents     0.0482
_diffrn_reflns_theta_min     1.631
_diffrn_reflns_theta_max     27.505
_diffrn_reflns_theta_full     25.242
_diffrn_measured_fraction_theta_max     0.995
_diffrn_measured_fraction_theta_full     0.997
_diffrn_reflns_limit_h_min     -17
_diffrn_reflns_limit_h_max     15
_diffrn_reflns_limit_k_min     -12
_diffrn_reflns_limit_k_max     12
_diffrn_reflns_limit_l_min     -26
_diffrn_reflns_limit_l_max     29
_refine_special_details     ?
_reflns_number_total     6552
_reflns_number_gt     5243
_reflns_threshold_expression     'I > 2\s(I)'
_refine_ls_structure_factor_coef     Fsqd
_refine_ls_matrix_type     full
_refine_ls_R_factor_all     0.0516
_refine_ls_R_factor_gt     0.0378
_refine_ls_wR_factor_gt     0.0867
_refine_ls_wR_factor_ref     0.0942
_refine_ls_goodness_of_fit_ref     1.024
_refine_ls_restrained_S_all     1.024
_refine_ls_number_reflns     6552
_refine_ls_number_parameters     399
_refine_ls_number_restraints     0
_refine_ls_hydrogen_treatment     constr
_refine_ls_weighting_scheme     calc
_refine_ls_weighting_details
              'w=1/[\s^2^(Fo^2^)+(0.0373P)^2^+1.2482P] where P=(Fo^2^+2Fc^2^)/3'
_atom_sites_solution_hydrogens     geom
_atom_sites_solution_primary     ?
_atom_sites_solution_secondary     ?
_refine_ls_shift/su_max     0.001
_refine_ls_shift/su_mean     0.000
_refine_diff_density_max     0.296
_refine_diff_density_min     -0.330
_refine_ls_extinction_method     none
_refine_ls_extinction_coef     .
loop_
    _atom_type_symbol
    _atom_type_description
    _atom_type_scat_dispersion_real
    _atom_type_scat_dispersion_imag
    _atom_type_scat_source
    'C' 'C' 0.0033 0.0016
                         'International Tables Vol C Tables 4.2.6.8 and 6.1.1.4'
    'H' 'H' 0.0000 0.0000
                         'International Tables Vol C Tables 4.2.6.8 and 6.1.1.4'
    'N' 'N' 0.0061 0.0033
                         'International Tables Vol C Tables 4.2.6.8 and 6.1.1.4'
    'O' 'O' 0.0106 0.0060
                         'International Tables Vol C Tables 4.2.6.8 and 6.1.1.4'
    'F' 'F' 0.0171 0.0103
                         'International Tables Vol C Tables 4.2.6.8 and 6.1.1.4'
    'Cl' 'Cl' 0.1484 0.1585
                         'International Tables Vol C Tables 4.2.6.8 and 6.1.1.4'
_computing_data_collection
;
APEX2 (Bruker, 2013)
;
_computing_cell_refinement
;
SAINT (Bruker, 2013)
;
_computing_data_reduction
;
SAINT (Bruker, 2013)
;
_computing_structure_solution
;
SHELXS97 (Sheldrick 2008)
;
_computing_structure_refinement
;
SHELXL2013 (Sheldrick, 2015)
;
_computing_molecular_graphics
;
DIAMOND (Brandenburg, 2010)
;
_computing_publication_material
;
SHELXTL (Sheldrick, 2008)
;
loop_
    _atom_site_type_symbol
    _atom_site_label
    _atom_site_fract_x
    _atom_site_fract_y
    _atom_site_fract_z
    _atom_site_U_iso_or_equiv
    _atom_site_adp_type
    _atom_site_calc_flag
    _atom_site_occupancy
    _atom_site_disorder_assembly
    _atom_site_disorder_group
    Cl Cl1 0.63147(3) 1.08339(5) 0.58828(2) 0.03329(11) Uani d 1 . .
    Cl Cl2 0.76439(3) 0.87663(5) 0.24544(2) 0.04037(12) Uani d 1 . .
    F F1 0.63952(9) 0.43385(10) 0.56060(5) 0.0435(3) Uani d 1 . .
    F F2 0.10747(8) 0.85446(14) 0.18266(6) 0.0578(3) Uani d 1 . .
    O O1 0.84803(8) 0.94613(11) 0.46184(5) 0.0252(2) Uani d 1 . .
    H H1 0.8638 1.0227 0.4467 0.038 Uiso calc 1 . .
    O O2 0.55752(8) 1.03372(10) 0.23794(4) 0.0252(2) Uani d 1 . .
    H H2 0.5641 1.0449 0.2748 0.038 Uiso calc 1 . .
    N N1 0.59896(11) 1.09694(14) 0.35847(6) 0.0306(3) Uani d 1 . .
    N N2 0.63234(10) 1.29702(14) 0.42266(6) 0.0290(3) Uani d 1 . .
    N N3 0.59877(10) 0.71612(15) 0.08495(6) 0.0307(3) Uani d 1 . .
    N N4 0.56029(11) 0.96125(15) 0.06519(6) 0.0328(3) Uani d 1 . .
    C C1 0.81585(11) 1.04686(15) 0.55498(6) 0.0215(3) Uani d 1 . .
    C C2 0.76148(12) 1.09722(16) 0.59716(7) 0.0249(3) Uani d 1 . .
    C C3 0.80810(14) 1.16167(18) 0.64950(7) 0.0347(4) Uani d 1 . .
    H H3 0.7691 1.1970 0.6770 0.042 Uiso calc 1 . .
    C C4 0.91094(15) 1.17431(19) 0.66147(8) 0.0396(4) Uani d 1 . .
    H H4 0.9429 1.2177 0.6973 0.048 Uiso calc 1 . .
    C C5 0.96701(14) 1.12369(18) 0.62112(8) 0.0346(4) Uani d 1 . .
    H H5 1.0378 1.1312 0.6292 0.041 Uiso calc 1 . .
    C C6 0.91950(12) 1.06180(16) 0.56867(7) 0.0273(3) Uani d 1 . .
    H H6 0.9590 1.0284 0.5411 0.033 Uiso calc 1 . .
    C C7 0.77056(11) 0.97330(15) 0.49555(6) 0.0214(3) Uani d 1 . .
    C C8 0.69528(11) 1.06668(15) 0.45545(6) 0.0212(3) Uani d 1 . .
    C C9 0.64915(12) 1.01376(17) 0.40093(7) 0.0278(3) Uani d 1 . .
    H H9 0.6534 0.9144 0.3935 0.033 Uiso calc 1 . .
    C C10 0.59480(12) 1.23530(17) 0.37161(7) 0.0299(4) Uani d 1 . .
    H H10 0.5614 1.2958 0.3412 0.036 Uiso calc 1 . .
    C C11 0.68292(12) 1.21098(16) 0.46406(7) 0.0249(3) Uani d 1 . .
    H H11 0.7117 1.2512 0.5012 0.030 Uiso calc 1 . .
    C C12 0.73077(11) 0.82590(15) 0.50925(6) 0.0218(3) Uani d 1 . .
    C C13 0.62998(12) 0.79740(16) 0.50815(7) 0.0263(3) Uani d 1 . .
    H H13 0.5819 0.8698 0.4959 0.032 Uiso calc 1 . .
    C C14 0.59850(13) 0.66483(17) 0.52473(7) 0.0310(4) Uani d 1 . .
    H H14 0.5296 0.6455 0.5241 0.037 Uiso calc 1 . .
    C C15 0.66972(14) 0.56261(16) 0.54209(7) 0.0303(4) Uani d 1 . .
    C C16 0.76940(13) 0.58404(17) 0.54206(7) 0.0311(4) Uani d 1 . .
    H H16 0.8165 0.5096 0.5531 0.037 Uiso calc 1 . .
    C C17 0.80007(12) 0.71699(16) 0.52556(7) 0.0274(3) Uani d 1 . .
    H H17 0.8690 0.7341 0.5254 0.033 Uiso calc 1 . .
    C C18 0.58321(11) 0.78920(15) 0.27131(6) 0.0223(3) Uani d 1 . .
    C C19 0.68755(12) 0.77899(16) 0.28450(7) 0.0265(3) Uani d 1 . .
    C C20 0.73552(13) 0.69367(17) 0.33029(7) 0.0322(4) Uani d 1 . .
    H H20 0.8064 0.6877 0.3378 0.039 Uiso calc 1 . .
    C C21 0.68046(14) 0.61731(17) 0.36501(7) 0.0325(4) Uani d 1 . .
    H H21 0.7133 0.5594 0.3965 0.039 Uiso calc 1 . .
    C C22 0.57749(14) 0.62565(17) 0.35365(7) 0.0314(4) Uani d 1 . .
    H H22 0.5391 0.5736 0.3774 0.038 Uiso calc 1 . .
    C C23 0.52998(12) 0.71057(16) 0.30732(7) 0.0265(3) Uani d 1 . .
    H H23 0.4590 0.7152 0.3000 0.032 Uiso calc 1 . .
    C C24 0.52929(11) 0.89043(15) 0.22322(6) 0.0212(3) Uani d 1 . .
    C C25 0.55638(11) 0.86464(15) 0.16185(6) 0.0216(3) Uani d 1 . .
    C C26 0.58502(12) 0.73512(17) 0.14135(7) 0.0272(3) Uani d 1 . .
    H H26 0.5954 0.6566 0.1680 0.033 Uiso calc 1 . .
    C C27 0.58488(13) 0.83070(19) 0.05016(7) 0.0331(4) Uani d 1 . .
    H H27 0.5935 0.8178 0.0102 0.040 Uiso calc 1 . .
    C C28 0.54549(12) 0.97556(17) 0.12101(7) 0.0262(3) Uani d 1 . .
    H H28 0.5265 1.0666 0.1335 0.031 Uiso calc 1 . .
    C C29 0.41437(11) 0.87642(15) 0.21441(6) 0.0213(3) Uani d 1 . .
    C C30 0.36495(12) 0.75843(17) 0.18589(7) 0.0282(3) Uani d 1 . .
    H H30 0.4030 0.6824 0.1736 0.034 Uiso calc 1 . .
    C C31 0.26178(13) 0.75007(18) 0.17516(7) 0.0318(4) Uani d 1 . .
    H H31 0.2286 0.6692 0.1559 0.038 Uiso calc 1 . .
    C C32 0.20876(12) 0.86111(19) 0.19289(7) 0.0337(4) Uani d 1 . .
    C C33 0.25363(13) 0.97840(19) 0.22114(8) 0.0384(4) Uani d 1 . .
    H H33 0.2147 1.0538 0.2331 0.046 Uiso calc 1 . .
    C C34 0.35716(13) 0.98521(18) 0.23203(7) 0.0312(4) Uani d 1 . .
    H H34 0.3894 1.0660 0.2519 0.037 Uiso calc 1 . .
loop_
    _atom_site_aniso_label
    _atom_site_aniso_U_11
    _atom_site_aniso_U_22
    _atom_site_aniso_U_33
    _atom_site_aniso_U_12
    _atom_site_aniso_U_13
    _atom_site_aniso_U_23
    Cl1 0.0317(2) 0.0379(2) 0.0325(2) 0.00085(17) 0.01153(17) -0.00473(17)
    Cl2 0.0281(2) 0.0486(3) 0.0437(3) -0.00338(19) 0.00418(18) 0.0138(2)
    F1 0.0620(7) 0.0226(5) 0.0485(6) -0.0083(5) 0.0167(5) 0.0002(4)
    F2 0.0242(6) 0.0786(9) 0.0697(8) 0.0000(6) 0.0055(5) -0.0044(7)
    O1 0.0256(6) 0.0270(6) 0.0240(6) 0.0028(5) 0.0070(4) 0.0001(4)
    O2 0.0362(6) 0.0189(5) 0.0183(5) -0.0040(4) -0.0011(5) -0.0018(4)
    N1 0.0362(8) 0.0295(7) 0.0226(7) 0.0029(6) -0.0042(6) -0.0005(6)
    N2 0.0334(8) 0.0243(7) 0.0278(7) 0.0059(6) 0.0010(6) 0.0006(6)
    N3 0.0335(8) 0.0334(8) 0.0267(7) -0.0027(6) 0.0089(6) -0.0052(6)
    N4 0.0407(8) 0.0354(8) 0.0210(7) -0.0037(6) 0.0019(6) 0.0014(6)
    C1 0.0261(8) 0.0173(7) 0.0203(7) 0.0007(6) 0.0013(6) 0.0026(6)
    C2 0.0300(8) 0.0215(7) 0.0230(8) -0.0008(6) 0.0037(6) 0.0014(6)
    C3 0.0491(11) 0.0319(9) 0.0230(8) -0.0022(8) 0.0064(8) -0.0061(7)
    C4 0.0514(12) 0.0354(10) 0.0270(9) -0.0085(8) -0.0072(8) -0.0073(7)
    C5 0.0325(9) 0.0314(9) 0.0353(9) -0.0058(7) -0.0067(7) -0.0004(7)
    C6 0.0281(8) 0.0265(8) 0.0257(8) -0.0007(6) 0.0004(6) 0.0010(6)
    C7 0.0216(7) 0.0227(7) 0.0192(7) 0.0027(6) 0.0021(6) -0.0012(6)
    C8 0.0223(7) 0.0227(7) 0.0184(7) 0.0016(6) 0.0032(6) 0.0005(6)
    C9 0.0341(9) 0.0221(8) 0.0251(8) 0.0023(7) -0.0005(7) -0.0013(6)
    C10 0.0308(9) 0.0303(9) 0.0266(8) 0.0064(7) -0.0012(7) 0.0030(7)
    C11 0.0283(8) 0.0240(8) 0.0216(7) 0.0017(6) 0.0025(6) -0.0018(6)
    C12 0.0262(8) 0.0203(7) 0.0177(7) 0.0010(6) 0.0008(6) -0.0032(6)
    C13 0.0267(8) 0.0245(8) 0.0272(8) 0.0019(6) 0.0030(6) -0.0026(6)
    C14 0.0310(9) 0.0292(9) 0.0341(9) -0.0055(7) 0.0090(7) -0.0070(7)
    C15 0.0459(10) 0.0188(8) 0.0269(8) -0.0057(7) 0.0087(7) -0.0043(6)
    C16 0.0380(10) 0.0221(8) 0.0316(9) 0.0052(7) 0.0013(7) -0.0005(7)
    C17 0.0273(8) 0.0248(8) 0.0287(8) 0.0025(6) 0.0005(7) -0.0017(6)
    C18 0.0288(8) 0.0189(7) 0.0184(7) 0.0000(6) 0.0013(6) -0.0017(6)
    C19 0.0300(8) 0.0230(8) 0.0259(8) -0.0008(6) 0.0031(6) 0.0015(6)
    C20 0.0322(9) 0.0265(8) 0.0347(9) 0.0057(7) -0.0035(7) 0.0001(7)
    C21 0.0441(10) 0.0227(8) 0.0273(8) 0.0053(7) -0.0033(7) 0.0036(6)
    C22 0.0458(10) 0.0239(8) 0.0239(8) -0.0028(7) 0.0045(7) 0.0048(6)
    C23 0.0303(8) 0.0253(8) 0.0231(8) -0.0022(7) 0.0023(6) 0.0000(6)
    C24 0.0269(8) 0.0176(7) 0.0183(7) -0.0012(6) 0.0015(6) -0.0009(5)
    C25 0.0207(7) 0.0235(7) 0.0194(7) -0.0028(6) 0.0006(6) -0.0014(6)
    C26 0.0317(9) 0.0261(8) 0.0242(8) -0.0015(7) 0.0060(7) -0.0005(6)
    C27 0.0374(10) 0.0417(10) 0.0210(8) -0.0070(8) 0.0076(7) -0.0043(7)
    C28 0.0298(8) 0.0253(8) 0.0217(8) -0.0010(6) -0.0003(6) 0.0005(6)
    C29 0.0267(8) 0.0213(7) 0.0154(7) 0.0012(6) 0.0023(6) 0.0027(6)
    C30 0.0304(9) 0.0261(8) 0.0275(8) -0.0005(7) 0.0037(7) -0.0046(6)
    C31 0.0309(9) 0.0358(9) 0.0272(8) -0.0071(7) 0.0010(7) -0.0041(7)
    C32 0.0236(8) 0.0467(10) 0.0305(9) 0.0011(7) 0.0040(7) 0.0064(8)
    C33 0.0355(10) 0.0344(10) 0.0483(11) 0.0073(8) 0.0155(8) -0.0017(8)
    C34 0.0346(9) 0.0267(8) 0.0337(9) -0.0008(7) 0.0096(7) -0.0057(7)
_geom_special_details
;
All e.s.d.'s (except the e.s.d. in the dihedral angle between two l.s. planes)
are estimated using the full covariance matrix. The cell e.s.d.'s are taken
into account individually in the estimation of e.s.d.'s in distances, angles
and torsion angles; correlations between e.s.d.'s in cell parameters are only
used when they are defined by crystal symmetry. An approximate (isotropic)
treatment of cell e.s.d.'s is used for estimating e.s.d.'s involving l.s.
planes.
;
loop_
    _geom_bond_atom_site_label_1
    _geom_bond_atom_site_label_2
    _geom_bond_site_symmetry_2
    _geom_bond_distance
    _geom_bond_publ_flag
    Cl1 C2 . 1.7464(16) ?
    Cl2 C19 . 1.7456(16) ?
    F1 C15 . 1.3653(18) ?
    F2 C32 . 1.3560(19) ?
    O1 C7 . 1.4307(17) ?
    O1 H1 . 0.8400 ?
    O2 C24 . 1.4209(17) ?
    O2 H2 . 0.8400 ?
    N1 C10 . 1.335(2) ?
    N1 C9 . 1.337(2) ?
    N2 C10 . 1.324(2) ?
    N2 C11 . 1.3392(19) ?
    N3 C27 . 1.331(2) ?
    N3 C26 . 1.347(2) ?
    N4 C27 . 1.329(2) ?
    N4 C28 . 1.333(2) ?
    C1 C6 . 1.395(2) ?
    C1 C2 . 1.395(2) ?
    C1 C7 . 1.553(2) ?
    C2 C3 . 1.392(2) ?
    C3 C4 . 1.381(3) ?
    C3 H3 . 0.9500 ?
    C4 C5 . 1.378(3) ?
    C4 H4 . 0.9500 ?
    C5 C6 . 1.387(2) ?
    C5 H5 . 0.9500 ?
    C6 H6 . 0.9500 ?
    C7 C8 . 1.526(2) ?
    C7 C12 . 1.535(2) ?
    C8 C11 . 1.381(2) ?
    C8 C9 . 1.387(2) ?
    C9 H9 . 0.9500 ?
    C10 H10 . 0.9500 ?
    C11 H11 . 0.9500 ?
    C12 C13 . 1.390(2) ?
    C12 C17 . 1.395(2) ?
    C13 C14 . 1.388(2) ?
    C13 H13 . 0.9500 ?
    C14 C15 . 1.370(2) ?
    C14 H14 . 0.9500 ?
    C15 C16 . 1.368(2) ?
    C16 C17 . 1.387(2) ?
    C16 H16 . 0.9500 ?
    C17 H17 . 0.9500 ?
    C18 C23 . 1.397(2) ?
    C18 C19 . 1.400(2) ?
    C18 C24 . 1.538(2) ?
    C19 C20 . 1.387(2) ?
    C20 C21 . 1.381(2) ?
    C20 H20 . 0.9500 ?
    C21 C22 . 1.379(3) ?
    C21 H21 . 0.9500 ?
    C22 C23 . 1.391(2) ?
    C22 H22 . 0.9500 ?
    C23 H23 . 0.9500 ?
    C24 C25 . 1.531(2) ?
    C24 C29 . 1.544(2) ?
    C25 C26 . 1.381(2) ?
    C25 C28 . 1.388(2) ?
    C26 H26 . 0.9500 ?
    C27 H27 . 0.9500 ?
    C28 H28 . 0.9500 ?
    C29 C34 . 1.383(2) ?
    C29 C30 . 1.395(2) ?
    C30 C31 . 1.382(2) ?
    C30 H30 . 0.9500 ?
    C31 C32 . 1.366(2) ?
    C31 H31 . 0.9500 ?
    C32 C33 . 1.364(3) ?
    C33 C34 . 1.386(2) ?
    C33 H33 . 0.9500 ?
    C34 H34 . 0.9500 ?
loop_
    _geom_angle_atom_site_label_1
    _geom_angle_atom_site_label_2
    _geom_angle_atom_site_label_3
    _geom_angle_site_symmetry_1
    _geom_angle_site_symmetry_3
    _geom_angle
    _geom_angle_publ_flag
    C7 O1 H1 . . 109.5 ?
    C24 O2 H2 . . 109.5 ?
    C10 N1 C9 . . 116.05(13) ?
    C10 N2 C11 . . 115.64(13) ?
    C27 N3 C26 . . 115.93(14) ?
    C27 N4 C28 . . 115.25(14) ?
    C6 C1 C2 . . 116.42(14) ?
    C6 C1 C7 . . 118.18(13) ?
    C2 C1 C7 . . 125.38(13) ?
    C3 C2 C1 . . 121.72(15) ?
    C3 C2 Cl1 . . 115.60(13) ?
    C1 C2 Cl1 . . 122.68(12) ?
    C4 C3 C2 . . 120.09(16) ?
    C4 C3 H3 . . 120.0 ?
    C2 C3 H3 . . 120.0 ?
    C5 C4 C3 . . 119.64(15) ?
    C5 C4 H4 . . 120.2 ?
    C3 C4 H4 . . 120.2 ?
    C4 C5 C6 . . 119.68(17) ?
    C4 C5 H5 . . 120.2 ?
    C6 C5 H5 . . 120.2 ?
    C5 C6 C1 . . 122.42(16) ?
    C5 C6 H6 . . 118.8 ?
    C1 C6 H6 . . 118.8 ?
    O1 C7 C8 . . 104.86(11) ?
    O1 C7 C12 . . 105.51(11) ?
    C8 C7 C12 . . 114.59(12) ?
    O1 C7 C1 . . 109.53(12) ?
    C8 C7 C1 . . 113.22(12) ?
    C12 C7 C1 . . 108.71(11) ?
    C11 C8 C9 . . 115.56(14) ?
    C11 C8 C7 . . 124.14(13) ?
    C9 C8 C7 . . 119.13(13) ?
    N1 C9 C8 . . 122.61(14) ?
    N1 C9 H9 . . 118.7 ?
    C8 C9 H9 . . 118.7 ?
    N2 C10 N1 . . 126.77(14) ?
    N2 C10 H10 . . 116.6 ?
    N1 C10 H10 . . 116.6 ?
    N2 C11 C8 . . 123.29(14) ?
    N2 C11 H11 . . 118.4 ?
    C8 C11 H11 . . 118.4 ?
    C13 C12 C17 . . 118.72(14) ?
    C13 C12 C7 . . 123.32(13) ?
    C17 C12 C7 . . 117.92(14) ?
    C14 C13 C12 . . 121.05(15) ?
    C14 C13 H13 . . 119.5 ?
    C12 C13 H13 . . 119.5 ?
    C15 C14 C13 . . 118.02(16) ?
    C15 C14 H14 . . 121.0 ?
    C13 C14 H14 . . 121.0 ?
    F1 C15 C16 . . 118.70(15) ?
    F1 C15 C14 . . 118.23(16) ?
    C16 C15 C14 . . 123.07(15) ?
    C15 C16 C17 . . 118.41(15) ?
    C15 C16 H16 . . 120.8 ?
    C17 C16 H16 . . 120.8 ?
    C16 C17 C12 . . 120.66(15) ?
    C16 C17 H17 . . 119.7 ?
    C12 C17 H17 . . 119.7 ?
    C23 C18 C19 . . 116.40(14) ?
    C23 C18 C24 . . 121.09(14) ?
    C19 C18 C24 . . 122.33(13) ?
    C20 C19 C18 . . 121.84(15) ?
    C20 C19 Cl2 . . 116.40(13) ?
    C18 C19 Cl2 . . 121.75(12) ?
    C21 C20 C19 . . 120.19(16) ?
    C21 C20 H20 . . 119.9 ?
    C19 C20 H20 . . 119.9 ?
    C22 C21 C20 . . 119.62(15) ?
    C22 C21 H21 . . 120.2 ?
    C20 C21 H21 . . 120.2 ?
    C21 C22 C23 . . 119.81(16) ?
    C21 C22 H22 . . 120.1 ?
    C23 C22 H22 . . 120.1 ?
    C22 C23 C18 . . 122.15(15) ?
    C22 C23 H23 . . 118.9 ?
    C18 C23 H23 . . 118.9 ?
    O2 C24 C25 . . 105.59(11) ?
    O2 C24 C18 . . 109.76(11) ?
    C25 C24 C18 . . 113.46(12) ?
    O2 C24 C29 . . 109.65(12) ?
    C25 C24 C29 . . 105.35(11) ?
    C18 C24 C29 . . 112.69(12) ?
    C26 C25 C28 . . 115.66(14) ?
    C26 C25 C24 . . 125.21(13) ?
    C28 C25 C24 . . 118.97(13) ?
    N3 C26 C25 . . 122.36(14) ?
    N3 C26 H26 . . 118.8 ?
    C25 C26 H26 . . 118.8 ?
    N4 C27 N3 . . 127.17(15) ?
    N4 C27 H27 . . 116.4 ?
    N3 C27 H27 . . 116.4 ?
    N4 C28 C25 . . 123.58(15) ?
    N4 C28 H28 . . 118.2 ?
    C25 C28 H28 . . 118.2 ?
    C34 C29 C30 . . 118.14(15) ?
    C34 C29 C24 . . 120.33(13) ?
    C30 C29 C24 . . 121.44(13) ?
    C31 C30 C29 . . 121.23(15) ?
    C31 C30 H30 . . 119.4 ?
    C29 C30 H30 . . 119.4 ?
    C32 C31 C30 . . 118.30(15) ?
    C32 C31 H31 . . 120.9 ?
    C30 C31 H31 . . 120.9 ?
    F2 C32 C33 . . 118.37(16) ?
    F2 C32 C31 . . 118.98(16) ?
    C33 C32 C31 . . 122.65(16) ?
    C32 C33 C34 . . 118.56(16) ?
    C32 C33 H33 . . 120.7 ?
    C34 C33 H33 . . 120.7 ?
    C29 C34 C33 . . 121.12(15) ?
    C29 C34 H34 . . 119.4 ?
    C33 C34 H34 . . 119.4 ?
loop_
    _geom_torsion_atom_site_label_1
    _geom_torsion_atom_site_label_2
    _geom_torsion_atom_site_label_3
    _geom_torsion_atom_site_label_4
    _geom_torsion_site_symmetry_1
    _geom_torsion_site_symmetry_2
    _geom_torsion_site_symmetry_3
    _geom_torsion_site_symmetry_4
    _geom_torsion
    _geom_torsion_publ_flag
    C6 C1 C2 C3 . . . . 1.3(2) ?
    C7 C1 C2 C3 . . . . 179.80(14) ?
    C6 C1 C2 Cl1 . . . . -178.40(11) ?
    C7 C1 C2 Cl1 . . . . 0.1(2) ?
    C1 C2 C3 C4 . . . . -1.5(2) ?
    Cl1 C2 C3 C4 . . . . 178.29(13) ?
    C2 C3 C4 C5 . . . . 0.4(3) ?
    C3 C4 C5 C6 . . . . 0.6(3) ?
    C4 C5 C6 C1 . . . . -0.7(3) ?
    C2 C1 C6 C5 . . . . -0.2(2) ?
    C7 C1 C6 C5 . . . . -178.83(14) ?
    C6 C1 C7 O1 . . . . -5.94(18) ?
    C2 C1 C7 O1 . . . . 175.61(13) ?
    C6 C1 C7 C8 . . . . -122.57(14) ?
    C2 C1 C7 C8 . . . . 58.98(19) ?
    C6 C1 C7 C12 . . . . 108.87(15) ?
    C2 C1 C7 C12 . . . . -69.58(17) ?
    O1 C7 C8 C11 . . . . -106.42(16) ?
    C12 C7 C8 C11 . . . . 138.39(15) ?
    C1 C7 C8 C11 . . . . 12.9(2) ?
    O1 C7 C8 C9 . . . . 60.67(17) ?
    C12 C7 C8 C9 . . . . -54.52(19) ?
    C1 C7 C8 C9 . . . . -179.99(13) ?
    C10 N1 C9 C8 . . . . -0.5(2) ?
    C11 C8 C9 N1 . . . . 2.3(2) ?
    C7 C8 C9 N1 . . . . -165.84(15) ?
    C11 N2 C10 N1 . . . . 2.9(3) ?
    C9 N1 C10 N2 . . . . -2.3(3) ?
    C10 N2 C11 C8 . . . . -0.7(2) ?
    C9 C8 C11 N2 . . . . -1.7(2) ?
    C7 C8 C11 N2 . . . . 165.81(15) ?
    O1 C7 C12 C13 . . . . -140.63(14) ?
    C8 C7 C12 C13 . . . . -25.8(2) ?
    C1 C7 C12 C13 . . . . 101.97(16) ?
    O1 C7 C12 C17 . . . . 41.66(17) ?
    C8 C7 C12 C17 . . . . 156.47(13) ?
    C1 C7 C12 C17 . . . . -75.74(16) ?
    C17 C12 C13 C14 . . . . 2.0(2) ?
    C7 C12 C13 C14 . . . . -175.65(14) ?
    C12 C13 C14 C15 . . . . -0.2(2) ?
    C13 C14 C15 F1 . . . . 177.54(14) ?
    C13 C14 C15 C16 . . . . -2.0(2) ?
    F1 C15 C16 C17 . . . . -177.36(14) ?
    C14 C15 C16 C17 . . . . 2.2(2) ?
    C15 C16 C17 C12 . . . . -0.2(2) ?
    C13 C12 C17 C16 . . . . -1.9(2) ?
    C7 C12 C17 C16 . . . . 175.96(14) ?
    C23 C18 C19 C20 . . . . 1.0(2) ?
    C24 C18 C19 C20 . . . . 176.13(14) ?
    C23 C18 C19 Cl2 . . . . -177.32(11) ?
    C24 C18 C19 Cl2 . . . . -2.2(2) ?
    C18 C19 C20 C21 . . . . -1.0(2) ?
    Cl2 C19 C20 C21 . . . . 177.38(13) ?
    C19 C20 C21 C22 . . . . 0.4(2) ?
    C20 C21 C22 C23 . . . . 0.1(2) ?
    C21 C22 C23 C18 . . . . -0.1(2) ?
    C19 C18 C23 C22 . . . . -0.4(2) ?
    C24 C18 C23 C22 . . . . -175.65(14) ?
    C23 C18 C24 O2 . . . . 114.19(15) ?
    C19 C18 C24 O2 . . . . -60.75(18) ?
    C23 C18 C24 C25 . . . . -127.96(15) ?
    C19 C18 C24 C25 . . . . 57.10(18) ?
    C23 C18 C24 C29 . . . . -8.33(19) ?
    C19 C18 C24 C29 . . . . 176.73(13) ?
    O2 C24 C25 C26 . . . . 149.18(14) ?
    C18 C24 C25 C26 . . . . 28.9(2) ?
    C29 C24 C25 C26 . . . . -94.79(17) ?
    O2 C24 C25 C28 . . . . -35.57(18) ?
    C18 C24 C25 C28 . . . . -155.81(13) ?
    C29 C24 C25 C28 . . . . 80.46(16) ?
    C27 N3 C26 C25 . . . . 1.2(2) ?
    C28 C25 C26 N3 . . . . -1.8(2) ?
    C24 C25 C26 N3 . . . . 173.55(14) ?
    C28 N4 C27 N3 . . . . -2.1(3) ?
    C26 N3 C27 N4 . . . . 0.9(3) ?
    C27 N4 C28 C25 . . . . 1.2(2) ?
    C26 C25 C28 N4 . . . . 0.6(2) ?
    C24 C25 C28 N4 . . . . -175.13(14) ?
    O2 C24 C29 C34 . . . . -12.53(18) ?
    C25 C24 C29 C34 . . . . -125.73(14) ?
    C18 C24 C29 C34 . . . . 110.05(15) ?
    O2 C24 C29 C30 . . . . 164.03(13) ?
    C25 C24 C29 C30 . . . . 50.83(17) ?
    C18 C24 C29 C30 . . . . -73.39(17) ?
    C34 C29 C30 C31 . . . . 0.3(2) ?
    C24 C29 C30 C31 . . . . -176.34(14) ?
    C29 C30 C31 C32 . . . . 0.4(2) ?
    C30 C31 C32 F2 . . . . 180.00(15) ?
    C30 C31 C32 C33 . . . . -0.7(3) ?
    F2 C32 C33 C34 . . . . 179.58(16) ?
    C31 C32 C33 C34 . . . . 0.3(3) ?
    C30 C29 C34 C33 . . . . -0.7(2) ?
    C24 C29 C34 C33 . . . . 175.94(15) ?
    C32 C33 C34 C29 . . . . 0.5(3) ?
loop_
    _geom_hbond_atom_site_label_D
    _geom_hbond_atom_site_label_H
    _geom_hbond_atom_site_label_A
    _geom_hbond_site_symmetry_A
    _geom_hbond_distance_DH
    _geom_hbond_distance_HA
    _geom_hbond_distance_DA
    _geom_hbond_angle_DHA
    O1 H1 N3 2_655 0.84 2.05 2.8876(17) 176
    O2 H2 N1 . 0.84 1.95 2.7807(16) 169
    C10 H10 F2 2 0.95 2.33 3.0247(19) 130
    C11 H11 F1 1_565 0.95 2.49 3.1683(18) 128
    C9 H9 Cg1 . 0.95 2.60 3.4568(17) 149
_shelx_hkl_file
;
  -1   0   0   -0.36    0.01
  -1   0   0   -0.36    0.01
   2   0   0  233.69   10.68
  -2   0   0  203.78   10.76
  -2   0   0  240.59   10.79
   2   0   0  251.08   11.52
  -2   0   0  253.86   10.38
  -2   0   0  240.79   10.37
  -3   0   0   -0.40    0.04
  -3   0   0   -0.42    0.02
  -3   0   0   -0.37    0.04
   3   0   0   -0.37    0.05
  -3   0   0   -0.42    0.02
   3   0   0   -0.46    0.03
  -4   0   0  165.69    7.20
   4   0   0  165.47    7.67
   4   0   0  152.68    7.67
  -4   0   0  166.35    7.20
   4   0   0  169.57    7.99
  -5   0   0    0.07    0.06
   5   0   0    0.20    0.05
   5   0   0    0.21    0.08
  -6   0   0  295.71   13.18
   6   0   0  304.36   16.44
  -6   0   0  305.05   13.19
   6   0   0  286.36   14.08
   6   0   0  312.00   14.65
   7   0   0    0.40    0.10
  -7   0   0    0.21    0.10
  -8   0   0   14.36    1.03
   8   0   0   13.57    0.78
  -8   0   0   12.86    0.76
  -8   0   0   14.34    0.78
   8   0   0   14.40    0.87
   8   0   0   14.13    0.86
  -9   0   0   -0.07    0.13
  -9   0   0    0.10    0.10
   9   0   0    0.08    0.10
  -9   0   0   -0.08    0.09
   9   0   0    0.04    0.12
   9   0   0    0.12    0.10
 -10   0   0   11.95    0.73
  10   0   0   11.36    0.84
 -10   0   0   10.79    0.70
 -10   0   0   10.72    0.97
  10   0   0   12.63    0.84
 -11   0   0   -0.03    0.25
 -11   0   0    0.52    0.16
 -12   0   0    0.29    0.18
 -12   0   0    0.23    0.28
 -13   0   0    0.21    0.27
 -13   0   0    0.33    0.18
 -14   0   0    0.70    0.24
 -15   0   0    0.04    0.19
 -16   0   0    0.59    0.26
 -17   0   0    0.25    0.24
   0  -1   0    0.02    0.03
   0  -1   0   -0.01    0.02
   0  -1   0    0.03    0.03
   0  -1   0    0.02    0.03
   0  -1   0    0.00    0.02
   0  -1   0   -0.01    0.03
   0  -1   0   -0.01    0.02
   0  -1   0    0.02    0.03
   0  -1   0    0.00    0.02
   0   1   0    0.00    0.03
   0   1   0   -0.02    0.02
   0   1   0    0.10    0.04
   0   1   0   -0.01    0.03
   0   1   0   -0.02    0.02
   0   1   0   -0.01    0.03
   0   1   0    0.02    0.02
   0   1   0    0.01    0.02
  -1  -1   0   41.25    2.16
  -1  -1   0   45.89    2.44
  -1  -1   0   47.03    2.03
  -1  -1   0   44.76    2.03
   1  -1   0   47.60    2.17
   1  -1   0   46.11    2.08
  -1  -1   0   45.25    2.08
   1  -1   0   47.58    2.09
   1  -1   0   45.43    2.16
   1  -1   0   44.95    2.26
   1  -1   0   50.26    2.54
  -1  -1   0   42.96    2.08
  -1  -1   0   44.65    2.08
   1  -1   0   44.59    2.03
  -1   1   0   42.54    2.03
  -1   1   0   51.65    2.54
  -1   1   0   47.39    2.03
  -1   1   0   43.74    2.16
  -1   1   0   44.85    2.08
   1   1   0   45.13    2.44
   1   1   0   43.98    2.16
   1   1   0   44.01    2.17
   1   1   0   40.32    2.52
  -1   1   0   48.81    2.17
   1   1   0   39.67    2.07
   1   1   0   46.23    2.09
  -1   1   0   50.23    2.09
   1   1   0   43.97    2.02
   2  -1   0   78.26    3.54
   2  -1   0   80.93    3.78
  -2  -1   0   74.60    3.63
   2  -1   0   85.77    3.66
   2  -1   0   84.64    3.79
   2  -1   0   82.74    3.64
   2  -1   0   83.29    3.95
  -2  -1   0   83.55    3.55
  -2  -1   0   76.65    3.76
  -2   1   0   81.99    3.64
  -2   1   0   82.59    3.94
   2   1   0   73.00    3.64
   2   1   0   82.46    4.28
   2   1   0   72.57    3.77
   2   1   0   76.62    3.93
  -2   1   0   86.79    3.55
  -2   1   0   79.52    3.77
  -2   1   0   76.53    3.64
  -3  -1   0   57.67    2.67
   3  -1   0   59.13    2.70
   3  -1   0   56.86    2.78
   3  -1   0   58.78    2.68
   3  -1   0   61.46    3.25
  -3  -1   0   57.85    2.62
  -3  -1   0   56.81    2.61
   3  -1   0   59.52    2.92
   3  -1   0   59.57    2.79
  -3  -1   0   53.11    2.66
  -3   1   0   55.50    2.62
  -3   1   0   64.74    2.75
   3   1   0   54.32    2.77
  -3   1   0   60.70    2.75
  -3   1   0   57.56    2.67
  -3   1   0   60.11    2.68
   3   1   0   58.44    2.70
   3   1   0   55.84    2.90
  -3   1   0   61.41    2.90
  -4  -1   0  194.41    9.06
  -4  -1   0  202.66    8.84
  -4  -1   0  191.38    9.06
  -4  -1   0  205.84    8.85
   4  -1   0  216.85    9.46
   4  -1   0  205.78    9.07
   4  -1   0  214.07   11.05
   4  -1   0  200.24    9.11
   4  -1   0  207.68    9.84
   4  -1   0  204.94    9.46
   4   1   0  192.39    9.44
  -4   1   0  209.82    9.80
  -4   1   0  206.14    9.08
  -4   1   0  194.74    8.85
   4   1   0  210.48    9.14
   4   1   0  197.04    9.82
  -4   1   0  205.17    9.07
  -4   1   0  197.90    8.85
   4   1   0  193.87    9.45
   4   1   0  179.87   11.02
  -5  -1   0   44.18    2.05
   5  -1   0   42.47    2.51
   5  -1   0   48.85    2.17
   5  -1   0   48.33    2.52
   5  -1   0   45.34    2.29
  -5  -1   0   46.21    2.05
   5  -1   0   44.56    2.16
  -5   1   0   43.99    2.06
   5   1   0   44.18    2.15
  -5   1   0   48.11    2.05
  -5   1   0   43.29    2.06
  -5   1   0   45.01    2.04
   5   1   0   42.60    2.16
   5   1   0   43.18    2.27
   5   1   0   37.92    2.48
   6  -1   0   56.05    2.82
  -6  -1   0   48.85    2.29
   6  -1   0   50.40    2.42
  -6  -1   0   49.73    2.30
   6  -1   0   52.69    2.56
  -6   1   0   48.13    2.30
   6   1   0   48.95    2.54
   6   1   0   48.79    2.42
   6   1   0   44.45    2.78
  -6   1   0   49.82    2.30
  -7  -1   0    1.07    0.18
   7  -1   0    1.53    0.25
   7  -1   0    1.17    0.20
   7  -1   0    1.39    0.20
  -7  -1   0    1.51    0.21
   7   1   0    1.54    0.20
  -7   1   0    1.46    0.21
  -7   1   0    1.36    0.20
   7   1   0    1.58    0.25
   7   1   0    1.46    0.19
   8  -1   0   15.66    0.89
   8  -1   0   13.61    0.84
  -8  -1   0   13.43    0.76
   8  -1   0   12.94    0.76
  -8  -1   0   11.26    0.72
  -8  -1   0   12.60    0.94
   8   1   0   13.66    0.77
  -8   1   0   12.92    0.76
  -8   1   0   15.58    1.07
   8   1   0   13.36    0.83
   8   1   0   12.66    0.84
  -8   1   0   12.10    0.74
   9  -1   0   11.36    0.75
  -9  -1   0   11.71    0.74
   9  -1   0   15.54    0.90
  -9  -1   0   12.00    0.73
   9  -1   0   12.54    0.84
  -9  -1   0   10.31    0.91
  -9   1   0   12.75    0.76
   9   1   0   12.64    0.82
  -9   1   0   12.14    0.75
   9   1   0   13.06    0.77
   9   1   0   12.88    0.84
  -9   1   0   13.48    1.06
 -10  -1   0   17.70    1.00
 -10  -1   0   16.13    1.23
 -10  -1   0   18.15    0.98
 -10   1   0   16.88    1.03
 -10   1   0   17.70    1.34
  10   1   0   17.22    1.13
 -10   1   0   17.22    0.99
 -11  -1   0    5.64    0.53
 -11  -1   0    5.46    0.73
 -11   1   0    4.64    0.50
 -11   1   0    5.74    0.87
 -12  -1   0   16.14    1.03
 -12  -1   0   17.49    1.35
 -12   1   0   20.00    1.50
 -12   1   0   16.45    1.03
 -13  -1   0    8.31    1.01
 -13  -1   0    6.73    0.67
 -13   1   0    6.24    0.65
 -14  -1   0    1.13    0.31
 -14   1   0    1.68    0.34
 -15  -1   0   14.58    1.04
 -15   1   0   16.02    1.06
 -16  -1   0    0.50    0.26
 -16   1   0    0.35    0.23
 -17  -1   0    1.02    0.33
 -17   1   0    0.68    0.31
   0  -2   0    0.18    0.08
   0  -2   0    0.17    0.08
   0  -2   0   -0.03    0.07
   0  -2   0    0.16    0.10
   0  -2   0    0.15    0.09
   0  -2   0    0.05    0.07
   0   2   0    0.43    0.10
   0   2   0    0.07    0.07
   0   2   0    0.16    0.08
   0   2   0    0.08    0.07
   0   2   0    0.20    0.11
   0   2   0    0.14    0.07
   0   2   0    0.16    0.09
  -1  -2   0  233.05   10.60
  -1  -2   0  224.18   10.60
   1  -2   0  259.74   12.92
   1  -2   0  224.06   11.43
   1  -2   0  245.72   10.61
  -1  -2   0  209.26   11.01
   1  -2   0  244.26   11.03
   1  -2   0  231.17   10.56
   1  -2   0  232.74   11.02
  -1  -2   0  234.81   10.30
   1  -2   0  232.57   10.30
  -1  -2   0  233.33   12.34
  -1  -2   0  236.25   11.03
  -1  -2   0  229.39   10.56
   1   2   0  234.59   12.34
  -1   2   0  245.74   10.60
   1   2   0  216.88   12.89
   1   2   0  232.09   11.02
  -1   2   0  236.07   10.57
  -1   2   0  250.21   10.31
   1   2   0  228.83   10.30
  -1   2   0  252.44   12.90
   1   2   0  240.53   10.61
  -1   2   0  239.09   11.02
  -1   2   0  231.02   11.02
   1   2   0  243.22   11.53
  -1   2   0  225.33   10.59
  -1   2   0  221.93   11.43
   1   2   0  231.06   11.03
  -2  -2   0    1.07    0.15
   2  -2   0    0.55    0.12
  -2  -2   0    0.93    0.15
  -2  -2   0    1.22    0.16
   2  -2   0    0.59    0.14
   2  -2   0    0.70    0.13
   2  -2   0    1.30    0.17
   2  -2   0    1.08    0.16
  -2  -2   0    0.87    0.14
   2  -2   0    0.82    0.14
  -2  -2   0    0.67    0.13
  -2  -2   0    0.93    0.14
  -2  -2   0    0.83    0.13
  -2  -2   0    0.65    0.18
   2  -2   0    0.91    0.17
  -2   2   0    0.74    0.12
   2   2   0    0.76    0.14
   2   2   0    1.16    0.16
  -2   2   0    1.07    0.16
   2   2   0    0.81    0.14
  -2   2   0    1.00    0.18
  -2   2   0    1.08    0.16
   2   2   0    0.90    0.16
  -2   2   0    0.86    0.14
   2   2   0    0.95    0.22
   2   2   0    1.02    0.15
   2   2   0    0.95    0.15
  -2   2   0    0.82    0.13
  -2   2   0    1.19    0.17
   3  -2   0  106.07    5.30
   3  -2   0   90.36    4.51
   3  -2   0   92.08    4.22
  -3  -2   0   88.50    4.34
  -3  -2   0   89.72    4.33
  -3  -2   0   89.90    4.48
   3  -2   0   94.20    4.33
   3  -2   0  102.16    4.53
   3  -2   0  101.73    4.37
  -3  -2   0   94.56    4.24
   3  -2   0  100.60    4.72
  -3   2   0   95.05    4.69
  -3   2   0   90.91    4.49
   3   2   0   87.41    4.50
   3   2   0   88.92    4.69
   3   2   0   84.16    5.26
   3   2   0   99.22    5.13
   3   2   0   97.18    4.36
  -3   2   0   90.12    4.33
  -3   2   0   99.65    4.25
  -3   2   0  106.68    5.26
  -3   2   0   93.51    4.24
   4  -2   0    2.17    0.28
  -4  -2   0    2.45    0.25
   4  -2   0    2.47    0.24
  -4  -2   0    1.99    0.15
   4  -2   0    2.02    0.22
  -4  -2   0    1.79    0.20
   4  -2   0    2.31    0.27
   4  -2   0    2.40    0.26
   4  -2   0    2.06    0.22
  -4  -2   0    2.23    0.21
   4   2   0    2.18    0.32
  -4   2   0    2.60    0.18
  -4   2   0    1.97    0.20
   4   2   0    2.41    0.26
  -4   2   0    2.21    0.22
  -4   2   0    1.93    0.24
   4   2   0    2.11    0.24
   4   2   0    1.96    0.25
  -4   2   0    2.30    0.18
   4   2   0    2.31    0.23
  -4   2   0    2.22    0.23
  -4   2   0    2.04    0.17
   4   2   0    2.29    0.28
   5  -2   0   14.08    0.74
  -5  -2   0   13.19    0.66
  -5  -2   0   12.68    0.67
  -5  -2   0   12.77    0.71
  -5  -2   0   13.15    0.70
   5  -2   0   13.21    0.73
   5  -2   0   12.82    0.80
  -5   2   0   13.62    0.69
   5   2   0   11.38    0.81
  -5   2   0   12.77    0.67
   5   2   0   13.11    0.92
   5   2   0   12.16    0.76
  -5   2   0   13.44    0.75
  -5   2   0   12.77    0.71
   5   2   0   11.69    0.71
  -6  -2   0   43.06    2.05
  -6  -2   0   44.04    2.05
  -6  -2   0   44.53    2.11
  -6  -2   0   41.55    2.34
   6  -2   0   43.79    2.22
  -6  -2   0   43.65    2.09
   6  -2   0   46.83    2.37
   6  -2   0   44.20    2.17
  -6   2   0   46.27    2.08
  -6   2   0   46.45    2.11
   6   2   0   44.81    2.33
   6   2   0   46.08    2.65
  -6   2   0   45.87    2.09
  -6   2   0   46.71    2.28
   6   2   0   39.98    2.54
  -6   2   0   45.79    2.12
   7  -2   0    1.09    0.24
  -7  -2   0    1.38    0.25
   7  -2   0    1.72    0.24
   7  -2   0    1.51    0.27
  -7  -2   0    1.43    0.22
  -7  -2   0    1.24    0.21
  -7   2   0    1.35    0.21
  -7   2   0    1.28    0.14
   7   2   0    1.68    0.25
  -7   2   0    1.33    0.14
  -7   2   0    1.70    0.24
   7   2   0    1.12    0.22
  -8  -2   0    0.04    0.11
  -8  -2   0    0.02    0.13
  -8  -2   0    0.01    0.08
   8  -2   0    0.16    0.12
   8  -2   0    0.06    0.13
  -8   2   0    0.19    0.11
   8   2   0    0.13    0.11
   8   2   0    0.36    0.15
  -8   2   0    0.24    0.12
  -8   2   0    0.01    0.18
  -9  -2   0   46.26    2.57
   9  -2   0   45.20    2.49
   9  -2   0   47.32    2.37
  -9  -2   0   43.78    2.21
  -9  -2   0   45.51    2.24
  -9   2   0   46.73    2.25
  -9   2   0   43.43    2.74
   9   2   0   47.24    2.70
   9   2   0   47.03    2.47
  -9   2   0   45.89    2.24
 -10  -2   0   66.63    3.66
 -10  -2   0   65.80    3.18
 -10   2   0   73.91    3.92
 -10   2   0   63.57    3.17
 -11  -2   0   28.38    1.71
 -11  -2   0   24.12    1.40
 -11   2   0   25.56    1.41
 -11   2   0   24.80    1.85
 -12  -2   0    1.18    0.29
 -12   2   0    1.24    0.28
 -13  -2   0    1.40    0.32
 -13   2   0    1.98    0.37
  13   2   0    2.09    0.57
 -14  -2   0    3.58    0.51
 -14   2   0    3.19    0.48
  14   2   0    3.79    0.76
 -15  -2   0    0.11    0.19
 -15   2   0    0.17    0.20
 -16  -2   0    1.03    0.33
 -16   2   0    0.49    0.28
 -17  -2   0    0.77    0.33
 -17   2   0    0.45    0.29
   0  -3   0   -0.08    0.08
   0  -3   0   -0.15    0.07
   0  -3   0   -0.04    0.10
   0  -3   0   -0.08    0.07
   0  -3   0   -0.04    0.08
   0  -3   0   -0.11    0.06
   0   3   0    0.03    0.09
   0   3   0    0.19    0.10
   0   3   0   -0.08    0.06
   0   3   0   -0.01    0.10
   0   3   0   -0.09    0.07
   0   3   0   -0.01    0.06
   0   3   0    0.25    0.11
   1  -3   0   92.97    4.41
   1  -3   0   95.84    4.60
  -1  -3   0   96.70    4.42
   1  -3   0   98.01    4.61
  -1  -3   0   92.55    4.60
   1  -3   0   94.51    4.32
   1  -3   0   96.57    4.44
  -1  -3   0   93.90    4.43
  -1  -3   0   95.70    4.32
   1  -3   0   95.43    4.79
  -1  -3   0   95.61    5.15
  -1  -3   0   90.12    4.59
  -1   3   0  100.13    5.38
   1   3   0   98.04    4.44
   1   3   0   97.70    5.15
  -1   3   0   97.04    4.59
  -1   3   0  103.76    4.87
  -1   3   0   93.89    4.79
   1   3   0   85.31    5.36
   1   3   0   93.50    4.31
   1   3   0   94.88    4.59
   1   3   0   97.56    4.61
  -1   3   0   94.38    4.32
  -1   3   0   95.46    4.59
   1   3   0  100.45    4.77
  -1   3   0   89.98    4.42
   2  -3   0   50.45    2.43
   2  -3   0   53.21    2.36
   2  -3   0   47.92    2.32
  -2  -3   0   47.79    2.28
   2  -3   0   49.64    2.42
  -2  -3   0   49.74    2.41
  -2  -3   0   48.51    2.33
  -2  -3   0   46.35    2.40
   2  -3   0   48.81    2.53
  -2  -3   0   47.26    2.33
  -2  -3   0   47.27    2.33
   2  -3   0   48.80    2.27
  -2  -3   0   46.99    2.70
  -2   3   0   52.24    2.82
   2   3   0   47.91    2.42
   2   3   0   48.23    2.34
  -2   3   0   46.67    2.40
   2   3   0   47.50    2.40
  -2   3   0   51.14    2.34
  -2   3   0   48.51    2.33
   2   3   0   41.55    2.79
  -2   3   0   47.10    2.32
  -2   3   0   47.90    2.40
   2   3   0   50.82    2.73
   2   3   0   48.32    2.27
  -2   3   0   51.47    2.29
   2   3   0   46.32    2.52
   3  -3   0    1.26    0.23
  -3  -3   0    1.51    0.22
  -3  -3   0    1.57    0.22
  -3  -3   0    1.36    0.21
   3  -3   0    2.03    0.25
  -3  -3   0    1.38    0.20
   3  -3   0    1.60    0.22
   3  -3   0    1.90    0.23
  -3  -3   0    1.64    0.28
  -3  -3   0    1.48    0.21
   3  -3   0    1.28    0.21
   3  -3   0    1.49    0.22
   3   3   0    1.32    0.28
   3   3   0    1.52    0.21
   3   3   0    1.89    0.24
   3   3   0    1.44    0.23
  -3   3   0    1.57    0.23
   3   3   0    1.64    0.24
  -3   3   0    2.13    0.26
  -3   3   0    1.12    0.18
  -3   3   0    1.93    0.24
  -3   3   0    1.59    0.23
  -3   3   0    1.41    0.19
  -3   3   0    1.74    0.25
   3   3   0    2.15    0.30
   3   3   0    1.54    0.22
   4  -3   0    1.95    0.31
  -4  -3   0    1.02    0.20
   4  -3   0    1.71    0.23
   4  -3   0    1.68    0.22
  -4  -3   0    1.64    0.20
  -4  -3   0    1.56    0.24
  -4  -3   0    1.57    0.21
  -4  -3   0    1.68    0.22
   4  -3   0    1.66    0.25
   4  -3   0    1.84    0.26
  -4   3   0    1.54    0.20
   4   3   0    1.69    0.27
   4   3   0    1.43    0.23
   4   3   0    1.57    0.31
   4   3   0    1.58    0.24
   4   3   0    1.60    0.26
  -4   3   0    1.83    0.26
  -4   3   0    1.54    0.24
  -4   3   0    1.22    0.20
   5  -3   0    4.22    0.40
  -5  -3   0    4.14    0.26
  -5  -3   0    3.50    0.25
  -5  -3   0    3.74    0.31
  -5  -3   0    3.83    0.25
   5  -3   0    3.85    0.43
  -5  -3   0    4.15    0.31
   5  -3   0    3.66    0.35
  -5  -3   0    4.03    0.40
   5  -3   0    3.78    0.38
  -5   3   0    3.82    0.39
   5   3   0    3.50    0.40
  -5   3   0    3.60    0.30
   5   3   0    3.93    0.43
  -5   3   0    3.52    0.27
  -5   3   0    3.05    0.34
  -5   3   0    3.56    0.39
   5   3   0    3.54    0.37
  -5   3   0    4.14    0.32
   5   3   0    3.41    0.48
  -5   3   0    3.81    0.29
  -6  -3   0   54.27    2.60
  -6  -3   0   55.62    2.58
   6  -3   0   58.29    2.69
   6  -3   0   56.31    2.90
  -6  -3   0   53.50    2.57
  -6  -3   0   50.95    2.78
   6  -3   0   57.83    2.75
   6   3   0   45.52    3.13
  -6   3   0   61.46    2.62
  -6   3   0   55.55    2.61
  -6   3   0   58.48    2.61
  -6   3   0   57.47    2.82
   6   3   0   53.83    2.66
  -6   3   0   54.62    2.58
   6   3   0   54.21    2.86
  -6   3   0   43.58    2.56
  -6   3   0   59.10    2.61
   6   3   0   52.54    2.65
   6   3   0   54.86    3.19
  -7  -3   0    3.50    0.26
   7  -3   0    4.51    0.47
  -7  -3   0    3.16    0.39
  -7  -3   0    4.12    0.28
   7  -3   0    4.01    0.49
  -7  -3   0    4.63    0.45
   7  -3   0    4.36    0.45
  -7  -3   0    3.58    0.33
  -7   3   0    3.49    0.40
  -7   3   0    4.01    0.31
   7   3   0    4.13    0.45
   7   3   0    3.43    0.44
  -7   3   0    4.14    0.30
  -7   3   0    4.71    0.38
  -7   3   0    2.79    0.53
   7   3   0    3.81    0.43
   7   3   0    4.99    0.50
   7   3   0    3.93    0.57
  -7   3   0    4.38    0.36
   8  -3   0    5.44    0.46
   8  -3   0    5.93    0.65
  -8  -3   0    4.69    0.49
  -8  -3   0    4.46    0.45
  -8  -3   0    5.07    0.44
  -8   3   0    4.42    0.47
   8   3   0    4.23    0.49
  -8   3   0    6.34    0.78
  -8   3   0    4.87    0.32
   8   3   0    4.11    0.62
  -8   3   0    5.65    0.54
   8   3   0    4.82    0.47
  -8   3   0    5.17    0.34
  -9  -3   0    3.80    0.45
  -9  -3   0    3.11    0.41
  -9   3   0    3.32    0.64
   9   3   0    3.10    0.58
  -9   3   0    3.20    0.40
 -10  -3   0   18.28    1.17
 -10  -3   0   17.13    1.07
  10   3   0   18.87    1.46
 -10   3   0   16.89    1.05
 -10   3   0   17.83    1.43
 -11  -3   0    7.99    0.73
  11   3   0    7.70    0.98
 -11   3   0    7.23    0.69
 -12  -3   0   13.02    0.91
  12   3   0   13.31    1.26
 -12   3   0   11.93    0.87
 -13  -3   0    0.23    0.22
  13   3   0    0.65    0.34
 -13   3   0    0.53    0.24
 -14  -3   0    1.18    0.34
  14   3   0    1.68    0.55
 -14   3   0    1.34    0.34
 -15  -3   0    1.55    0.39
 -15   3   0    2.18    0.45
 -16  -3   0    0.01    0.22
 -16   3   0    0.42    0.25
   0  -4   0    8.68    0.59
   0  -4   0    8.63    0.60
   0  -4   0    6.85    0.57
   0  -4   0    9.04    0.59
   0  -4   0    7.99    0.58
   0  -4   0    8.81    0.67
   0   4   0    9.09    0.60
   0   4   0    8.89    0.69
   0   4   0   10.02    0.62
   0   4   0    9.22    0.59
   0   4   0    8.07    0.63
   0   4   0    8.22    0.59
   0   4   0    8.71    0.58
   1  -4   0   18.84    1.19
  -1  -4   0   19.63    1.26
   1  -4   0   18.89    1.09
  -1  -4   0   20.10    1.12
   1  -4   0   18.10    1.07
  -1  -4   0   20.93    1.09
   1  -4   0   20.68    1.09
   1  -4   0   20.82    1.14
  -1  -4   0   18.82    1.11
   1  -4   0   19.28    1.12
  -1  -4   0   19.46    1.09
  -1  -4   0   17.82    1.08
   1  -4   0   21.45    1.27
   1   4   0   18.77    1.18
  -1   4   0   20.77    1.09
   1   4   0   19.21    1.13
   1   4   0   20.33    1.24
  -1   4   0   19.36    1.10
   1   4   0   19.03    1.10
  -1   4   0   20.06    1.19
   1   4   0   18.86    1.29
  -1   4   0   20.82    1.10
   1   4   0   19.28    1.19
  -1   4   0   22.08    1.32
   1   4   0   18.69    1.09
  -1   4   0   20.19    1.12
   1   4   0   20.28    1.11
   1   4   0   19.49    1.07
  -1   4   0   19.97    1.19
  -2  -4   0    0.20    0.14
   2  -4   0    0.29    0.14
  -2  -4   0    0.16    0.11
   2  -4   0    0.27    0.13
  -2  -4   0    0.09    0.16
  -2  -4   0    0.18    0.12
   2  -4   0    0.44    0.16
  -2  -4   0    0.31    0.14
   2  -4   0    0.29    0.14
   2  -4   0   -0.01    0.10
   2  -4   0    0.29    0.16
  -2  -4   0    0.11    0.13
  -2   4   0    0.36    0.17
   2   4   0    0.29    0.13
   2   4   0    0.23    0.14
   2   4   0    0.13    0.13
   2   4   0    0.30    0.14
  -2   4   0    0.22    0.15
  -2   4   0    0.28    0.14
  -2   4   0    0.52    0.18
   2   4   0    0.15    0.15
   2   4   0    0.09    0.12
  -2   4   0    0.23    0.13
   2   4   0   -0.01    0.11
  -2   4   0    0.06    0.10
   3  -4   0    0.07    0.11
   3  -4   0    0.22    0.15
  -3  -4   0   -0.11    0.09
  -3  -4   0   -0.09    0.09
  -3  -4   0   -0.18    0.09
  -3  -4   0    0.00    0.09
   3  -4   0   -0.05    0.09
  -3  -4   0   -0.03    0.14
   3  -4   0   -0.09    0.09
   3  -4   0    0.06    0.13
  -3   4   0    0.00    0.10
  -3   4   0    0.01    0.11
   3   4   0   -0.13    0.08
  -3   4   0    0.12    0.12
  -3   4   0    0.00    0.09
  -3   4   0   -0.18    0.08
   3   4   0   -0.12    0.17
   3   4   0   -0.02    0.11
   3   4   0   -0.06    0.10
   3   4   0   -0.16    0.08
   3   4   0   -0.06    0.11
  -3   4   0   -0.08    0.08
  -3   4   0    0.11    0.10
   4  -4   0   15.40    0.90
  -4  -4   0   14.23    0.99
   4  -4   0   12.92    0.83
   4  -4   0   15.13    0.90
  -4  -4   0   14.21    0.84
  -4  -4   0   15.48    0.88
   4  -4   0   15.74    0.98
  -4  -4   0   14.49    0.85
   4  -4   0   13.72    0.82
  -4   4   0   15.87    1.06
   4   4   0   12.94    0.99
   4   4   0   14.00    1.04
  -4   4   0   15.21    0.86
   4   4   0   15.42    0.95
  -4   4   0   13.66    0.83
   4   4   0   15.55    0.84
  -4   4   0   13.95    0.84
   4   4   0   14.22    0.90
   4   4   0   13.44    0.86
  -4   4   0   13.27    0.83
  -4   4   0   13.60    0.87
  -4   4   0   14.50    0.86
  -5  -4   0    1.80    0.23
  -5  -4   0    1.74    0.25
  -5  -4   0    1.75    0.26
   5  -4   0    1.28    0.25
  -5  -4   0    2.06    0.31
   5  -4   0    1.36    0.24
   5  -4   0    2.31    0.34
   5  -4   0    1.22    0.27
   5  -4   0    1.38    0.23
  -5   4   0    1.76    0.38
  -5   4   0    1.91    0.31
  -5   4   0    1.37    0.28
   5   4   0    1.95    0.32
  -5   4   0    1.94    0.25
  -5   4   0    1.60    0.23
   5   4   0    2.22    0.33
   5   4   0    1.88    0.38
   5   4   0    1.87    0.30
  -5   4   0    1.52    0.24
   5   4   0    1.67    0.30
   6  -4   0   20.28    1.13
  -6  -4   0   21.91    1.18
  -6  -4   0   19.76    1.13
  -6  -4   0   19.52    1.04
  -6  -4   0   21.82    1.12
   6  -4   0   23.43    1.34
   6  -4   0   20.52    1.20
  -6  -4   0   19.72    1.04
  -6  -4   0   20.03    1.11
   6  -4   0   22.19    1.21
  -6   4   0   18.66    1.09
  -6   4   0   22.67    1.26
   6   4   0   21.34    1.45
  -6   4   0   21.71    1.45
   6   4   0   16.71    1.32
   6   4   0   20.85    1.19
   6   4   0   20.48    1.27
  -6   4   0   21.55    1.17
  -6   4   0   22.68    1.11
  -6   4   0   20.20    1.22
  -6   4   0   18.86    1.08
   6   4   0   20.62    1.21
  -6   4   0   20.58    1.12
  -7  -4   0    2.48    0.28
   7  -4   0    1.89    0.33
   7  -4   0    1.36    0.28
  -7  -4   0    2.25    0.27
   7  -4   0    2.32    0.39
  -7  -4   0    1.93    0.33
  -7  -4   0    1.78    0.18
   7   4   0    2.48    0.51
  -7   4   0    2.30    0.49
  -7   4   0    2.07    0.31
   7   4   0    1.88    0.36
   7   4   0    2.15    0.35
  -7   4   0    2.23    0.20
  -7   4   0    2.00    0.33
  -7   4   0    1.32    0.30
  -7   4   0    1.98    0.27
   7   4   0    1.56    0.32
  -7   4   0    2.33    0.20
  -7   4   0    2.16    0.34
  -7   4   0    1.97    0.27
  -8  -4   0    5.67    0.38
   8  -4   0    5.17    0.63
   8  -4   0    5.30    0.65
  -8  -4   0    5.84    0.37
  -8  -4   0    5.35    0.57
  -8  -4   0    4.84    0.39
  -8   4   0    5.48    0.41
   8   4   0    5.88    0.66
  -8   4   0    6.37    0.52
  -8   4   0    5.94    0.43
  -8   4   0    5.36    0.55
   8   4   0    5.26    0.74
  -8   4   0    5.93    0.48
  -8   4   0    5.72    0.79
  -9  -4   0    0.72    0.24
  -9   4   0    0.58    0.23
   9   4   0    0.46    0.32
  -9   4   0    0.68    0.15
  -9   4   0    0.67    0.21
  -9   4   0    0.84    0.39
  -9   4   0    0.75    0.14
 -10  -4   0    1.04    0.30
  10   4   0    1.72    0.52
 -10   4   0    1.34    0.30
 -11  -4   0    0.90    0.29
 -11   4   0    1.87    0.36
  11   4   0    1.30    0.48
 -12  -4   0    0.23    0.23
 -12   4   0   -0.07    0.16
  12   4   0   -0.10    0.24
 -13  -4   0    4.28    0.60
 -13   4   0    3.07    0.49
  13   4   0    3.85    0.78
 -14  -4   0    1.21    0.37
 -14   4   0    1.33    0.36
  14   4   0    1.46    0.55
 -15  -4   0    0.53    0.34
 -15   4   0    0.62    0.29
 -16  -4   0    0.31    0.33
 -16   4   0    1.02    0.35
   0  -5   0   -0.19    0.09
   0  -5   0    0.02    0.13
   0  -5   0   -0.11    0.10
   0  -5   0   -0.02    0.12
   0  -5   0    0.08    0.13
   0  -5   0   -0.26    0.12
   0   5   0   -0.05    0.12
   0   5   0    0.09    0.13
   0   5   0    0.14    0.13
   0   5   0    0.06    0.12
   0   5   0   -0.10    0.10
   0   5   0    0.11    0.13
   0   5   0   -0.10    0.08
  -1  -5   0   -0.24    0.10
  -1  -5   0    0.22    0.14
  -1  -5   0   -0.08    0.16
   1  -5   0   -0.06    0.10
   1  -5   0   -0.15    0.09
   1  -5   0    0.10    0.13
  -1  -5   0    0.29    0.16
  -1  -5   0   -0.10    0.10
   1  -5   0    0.33    0.16
  -1  -5   0   -0.03    0.10
   1  -5   0   -0.15    0.13
   1  -5   0   -0.04    0.12
   1   5   0    0.11    0.10
   1   5   0   -0.06    0.11
  -1   5   0    0.05    0.12
   1   5   0   -0.06    0.10
   1   5   0   -0.11    0.11
   1   5   0    0.01    0.13
   1   5   0    0.03    0.14
  -1   5   0   -0.03    0.12
  -1   5   0    0.06    0.11
  -1   5   0    0.09    0.12
  -1   5   0    0.05    0.12
  -1   5   0    0.12    0.13
   1   5   0   -0.06    0.11
  -1   5   0    0.05    0.12
  -2  -5   0  150.32    6.88
  -2  -5   0  142.64    7.99
   2  -5   0  144.34    6.86
   2  -5   0  157.01    6.94
  -2  -5   0  147.05    7.15
   2  -5   0  150.66    7.17
   2  -5   0  151.26    7.47
  -2  -5   0  150.77    6.74
   2  -5   0  155.89    6.73
  -2  -5   0  142.05    6.89
  -2  -5   0  144.26    7.14
   2   5   0  149.94    8.36
   2   5   0  150.23    7.17
  -2   5   0  148.38    7.44
  -2   5   0  148.61    7.14
  -2   5   0  144.00    7.12
   2   5   0  139.52    6.69
   2   5   0  146.02    7.45
   2   5   0  139.51    7.44
  -2   5   0  150.06    7.56
  -2   5   0  154.48    6.74
  -2   5   0  142.33    6.88
   2   5   0  151.37    7.37
   2   5   0  147.01    7.99
   2   5   0  148.42    6.91
  -3  -5   0   13.85    0.88
  -3  -5   0   13.03    0.86
  -3  -5   0   12.54    0.84
  -3  -5   0   13.91    0.89
  -3  -5   0   13.16    0.88
   3  -5   0   13.81    0.86
   3  -5   0   15.22    0.92
  -3  -5   0   14.35    1.00
   3  -5   0   12.66    0.95
   3  -5   0   13.55    0.90
   3  -5   0   13.91    0.87
   3   5   0   13.03    0.99
   3   5   0   12.11    0.89
   3   5   0   15.00    1.04
  -3   5   0   12.59    0.93
  -3   5   0   13.67    0.87
  -3   5   0   15.36    0.90
   3   5   0   14.82    0.86
  -3   5   0   13.72    0.87
  -3   5   0   16.07    1.05
   3   5   0   13.29    0.88
  -3   5   0   11.50    0.83
   3   5   0   14.45    0.97
   4  -5   0    4.95    0.58
  -4  -5   0    5.22    0.53
   4  -5   0    5.27    0.54
   4  -5   0    5.60    0.58
  -4  -5   0    4.91    0.50
  -4  -5   0    4.90    0.53
  -4  -5   0    5.57    0.55
   4  -5   0    5.96    0.60
   4  -5   0    4.92    0.51
  -4   5   0    4.77    0.50
  -4   5   0    5.32    0.62
   4   5   0    5.17    0.51
   4   5   0    5.09    0.63
   4   5   0    6.03    0.62
  -4   5   0    5.09    0.45
  -4   5   0    5.51    0.46
   4   5   0    5.81    0.65
  -4   5   0    5.46    0.54
   4   5   0    4.25    0.56
  -4   5   0    6.17    0.72
   4   5   0    6.10    0.60
  -4   5   0    5.63    0.56
  -5  -5   0   24.56    1.39
  -5  -5   0   23.58    1.41
  -5  -5   0   24.26    1.39
   5  -5   0   25.82    1.48
   5  -5   0   27.67    1.60
   5  -5   0   26.98    1.42
  -5  -5   0   24.64    1.39
   5  -5   0   24.88    1.36
   5  -5   0   25.64    1.45
  -5   5   0   26.38    1.54
   5   5   0   24.57    1.43
  -5   5   0   23.59    1.38
   5   5   0   27.87    1.74
  -5   5   0   26.64    1.43
   5   5   0   26.31    1.49
  -5   5   0   25.34    1.39
  -5   5   0   24.39    1.38
   5   5   0   25.77    1.56
   5   5   0   23.61    1.66
  -5   5   0   27.98    1.71
   6  -5   0    8.99    0.74
  -6  -5   0    8.02    0.52
  -6  -5   0    6.86    0.56
   6  -5   0    5.90    0.65
   6  -5   0    7.48    0.74
  -6  -5   0    6.92    0.68
  -6  -5   0    7.96    0.57
  -6   5   0    7.28    0.86
  -6   5   0    8.15    0.65
  -6   5   0    8.67    0.67
   6   5   0    6.72    0.68
  -6   5   0    8.65    0.56
  -6   5   0    7.62    0.70
   6   5   0    7.68    0.68
   6   5   0    7.41    0.85
  -6   5   0    6.40    0.54
   6   5   0    7.31    0.64
   6   5   0    7.64    0.72
  -6   5   0    7.56    0.56
  -6   5   0    6.84    0.51
   7  -5   0    8.01    0.75
  -7  -5   0    5.32    0.52
  -7  -5   0    6.08    0.48
  -7  -5   0    5.37    0.62
   7  -5   0    5.90    0.71
  -7   5   0    5.98    0.48
  -7   5   0    6.32    0.44
  -7   5   0    5.70    0.61
  -7   5   0    6.89    0.72
  -7   5   0    5.53    0.42
   7   5   0    5.29    0.77
  -7   5   0    5.44    0.61
  -7   5   0    6.38    0.84
  -8  -5   0   -0.01    0.10
  -8  -5   0    0.21    0.21
  -8  -5   0    0.17    0.12
   8   5   0    0.10    0.32
  -8   5   0   -0.03    0.10
  -8   5   0    0.42    0.31
  -8   5   0    0.08    0.16
  -8   5   0    0.10    0.17
  -9  -5   0   10.78    0.84
  -9  -5   0    9.91    0.59
  -9  -5   0   10.03    0.59
  -9   5   0    9.93    0.65
  -9   5   0   12.10    0.82
   9   5   0   10.77    1.19
  -9   5   0   10.54    0.80
 -10  -5   0   11.17    0.90
  10   5   0   11.18    1.27
 -10   5   0   15.32    0.88
 -10   5   0   10.94    0.67
 -10   5   0   11.45    0.88
 -11  -5   0    0.13    0.21
  11   5   0    0.18    0.36
 -11   5   0    0.04    0.18
 -12  -5   0    1.52    0.39
 -12   5   0    1.63    0.39
  12   5   0    1.29    0.54
 -13  -5   0    3.40    0.58
 -13   5   0    3.39    0.55
  13   5   0    3.47    0.79
 -14  -5   0    2.18    0.49
  14   5   0    3.19    0.75
 -14   5   0    2.95    0.53
 -15  -5   0   -0.08    0.23
 -15   5   0    0.21    0.24
   0  -6   0   30.73    1.77
   0  -6   0   31.31    1.79
   0  -6   0   31.78    1.73
   0  -6   0   29.14    1.69
   0  -6   0   32.34    1.76
   0   6   0   33.28    1.72
   0   6   0   33.40    1.75
   0   6   0   29.60    1.86
   0   6   0   29.72    1.76
   0   6   0   32.04    1.88
   0   6   0   32.02    1.83
  -1  -6   0    1.23    0.28
  -1  -6   0    1.86    0.33
   1  -6   0    2.49    0.39
   1  -6   0    2.54    0.43
  -1  -6   0    2.75    0.41
  -1  -6   0    2.49    0.39
   1  -6   0    2.22    0.37
  -1  -6   0    2.03    0.36
   1  -6   0    1.51    0.31
   1   6   0    3.26    0.46
  -1   6   0    2.18    0.37
   1   6   0    2.53    0.40
   1   6   0    2.77    0.48
  -1   6   0    1.36    0.33
  -1   6   0    2.01    0.40
  -1   6   0    2.14    0.37
  -1   6   0    1.61    0.33
  -1   6   0    2.34    0.39
   1   6   0    1.72    0.35
   1   6   0    1.45    0.35
  -1   6   0    2.88    0.43
   1   6   0    2.13    0.33
   2  -6   0    2.39    0.40
   2  -6   0    4.02    0.53
   2  -6   0    3.83    0.50
  -2  -6   0    4.69    0.54
  -2  -6   0    4.58    0.54
   2  -6   0    4.56    0.53
  -2  -6   0    4.28    0.52
  -2  -6   0    3.74    0.49
   2  -6   0    4.34    0.62
  -2   6   0    2.82    0.41
  -2   6   0    3.46    0.46
  -2   6   0    3.73    0.54
   2   6   0    3.72    0.51
   2   6   0    4.47    0.55
   2   6   0    3.63    0.51
   2   6   0    3.41    0.47
  -2   6   0    4.16    0.55
   2   6   0    3.52    0.55
  -2   6   0    3.18    0.48
   2   6   0    3.93    0.35
  -2   6   0    3.08    0.42
  -2   6   0    3.12    0.45
   3  -6   0   29.68    1.73
  -3  -6   0   23.51    1.51
   3  -6   0   29.63    1.53
   3  -6   0   27.41    1.60
  -3  -6   0   28.29    1.57
  -3  -6   0   28.12    1.55
   3  -6   0   28.10    1.54
   3  -6   0   28.15    1.58
  -3  -6   0   23.34    1.53
  -3   6   0   25.68    1.65
   3   6   0   26.71    1.50
  -3   6   0   25.10    1.65
  -3   6   0   28.58    1.75
   3   6   0   26.76    1.75
  -3   6   0   26.63    1.54
  -3   6   0   28.33    1.54
   3   6   0   28.88    1.62
  -3   6   0   27.49    1.56
   3   6   0   26.49    1.68
   3   6   0   26.72    1.56
  -3   6   0   27.49    1.53
  -4  -6   0   12.94    0.90
  -4  -6   0   11.61    0.85
   4  -6   0   10.93    0.84
   4  -6   0   11.83    0.96
   4  -6   0   12.95    0.92
   4  -6   0   11.76    0.89
   4  -6   0   11.42    0.91
  -4  -6   0   11.25    0.84
   4   6   0   13.53    0.93
  -4   6   0   12.42    0.84
  -4   6   0   11.75    0.83
   4   6   0   12.06    0.89
   4   6   0   12.78    0.97
   4   6   0   12.25    1.02
  -4   6   0   12.65    0.94
  -4   6   0   12.15    0.84
  -4   6   0   13.75    0.90
   4   6   0   12.76    1.02
  -4   6   0   12.21    0.93
  -4   6   0   13.21    1.02
   5  -6   0   23.53    1.40
   5  -6   0   22.39    1.48
   5  -6   0   21.27    1.34
  -5  -6   0   21.60    1.29
  -5  -6   0   22.09    1.34
  -5  -6   0   24.23    1.33
   5   6   0   21.19    1.37
  -5   6   0   21.77    1.41
  -5   6   0   21.92    1.28
  -5   6   0   22.31    1.42
  -5   6   0   22.03    1.28
   5   6   0   19.04    1.31
   5   6   0   21.33    1.44
   5   6   0   21.60    1.55
  -5   6   0   22.04    1.32
  -5   6   0   22.05    1.54
  -6  -6   0    4.05    0.55
   6  -6   0    5.09    0.62
  -6  -6   0    4.88    0.53
   6  -6   0    3.73    0.58
  -6  -6   0    5.10    0.48
   6   6   0    5.17    0.74
  -6   6   0    4.98    0.51
  -6   6   0    4.45    0.70
  -6   6   0    6.55    0.67
  -6   6   0    4.71    0.52
   6   6   0    4.88    0.63
  -6   6   0    4.60    0.62
  -7  -6   0    0.91    0.25
  -7  -6   0    1.17    0.20
  -7   6   0    1.05    0.27
  -7   6   0    1.30    0.36
   7   6   0    1.38    0.46
  -7   6   0    1.42    0.43
  -7   6   0    0.75    0.28
  -7   6   0    0.59    0.18
  -8  -6   0    5.34    0.67
  -8  -6   0    7.16    0.56
  -8   6   0    6.67    0.73
  -8   6   0    6.13    0.44
   8   6   0    6.65    0.91
  -8   6   0    6.81    0.55
  -8   6   0    7.27    0.79
  -9  -6   0    0.33    0.15
  -9  -6   0    0.39    0.28
  -9   6   0    0.14    0.22
  -9   6   0    0.02    0.19
   9   6   0    0.03    0.34
  -9   6   0    0.17    0.16
 -10  -6   0    0.07    0.08
 -10  -6   0    0.24    0.25
  10   6   0   -0.41    0.31
 -10   6   0    0.64    0.30
 -10   6   0   -0.07    0.16
 -10   6   0   -0.13    0.10
 -11  -6   0    1.39    0.39
 -11   6   0    1.03    0.17
 -11   6   0    1.36    0.39
  11   6   0    1.31    0.52
 -12  -6   0    0.23    0.28
  12   6   0    0.05    0.43
 -12   6   0    0.22    0.25
 -13  -6   0    3.39    0.61
 -13   6   0    4.12    0.63
 -14  -6   0   -0.16    0.25
 -14   6   0   -0.10    0.21
 -15  -6   0    1.41    0.46
 -15   6   0    2.15    0.52
   0  -7   0   -0.02    0.16
   0  -7   0    0.08    0.20
   0  -7   0   -0.04    0.16
   0  -7   0    0.10    0.20
   0   7   0   -0.03    0.15
   0   7   0    0.19    0.18
   0   7   0    0.01    0.16
   0   7   0    0.14    0.18
   0   7   0    0.07    0.16
   0   7   0    0.03    0.17
   1  -7   0   -0.02    0.18
   1  -7   0    0.19    0.19
  -1  -7   0    0.02    0.22
  -1  -7   0   -0.06    0.17
   1  -7   0   -0.04    0.17
  -1  -7   0   -0.02    0.19
   1  -7   0   -0.13    0.18
  -1  -7   0   -0.27    0.13
  -1   7   0   -0.02    0.17
   1   7   0   -0.06    0.16
  -1   7   0   -0.05    0.16
  -1   7   0   -0.17    0.13
   1   7   0    0.05    0.16
   1   7   0   -0.10    0.12
   1   7   0    0.01    0.17
  -1   7   0   -0.01    0.17
  -1   7   0    0.02    0.17
   1   7   0    0.03    0.18
  -1   7   0   -0.09    0.15
   2  -7   0   11.30    0.83
   2  -7   0   11.39    0.89
   2  -7   0   11.53    0.86
  -2  -7   0   10.67    0.85
  -2  -7   0   10.68    0.84
   2  -7   0   11.29    0.87
  -2  -7   0   10.60    0.85
  -2   7   0    8.97    0.79
  -2   7   0   10.24    0.82
  -2   7   0    9.63    0.87
   2   7   0   10.83    0.87
   2   7   0   10.76    0.86
  -2   7   0    9.77    0.88
  -2   7   0   10.51    0.89
   2   7   0   12.16    0.95
  -2   7   0    8.28    0.84
  -3  -7   0    9.92    0.84
   3  -7   0   10.83    0.87
   3  -7   0    9.88    1.09
   3  -7   0   10.79    0.88
  -3  -7   0   11.18    0.88
  -3  -7   0   10.39    0.85
   3   7   0   11.13    0.88
  -3   7   0   11.17    0.85
  -3   7   0   11.21    0.92
   3   7   0   10.88    0.92
  -3   7   0   11.43    0.84
   3   7   0   10.41    0.88
   3   7   0   10.39    0.93
  -3   7   0    9.96    0.92
  -3   7   0   11.95    0.87
   4  -7   0    0.14    0.22
  -4  -7   0    0.00    0.21
   4  -7   0   -0.30    0.16
  -4  -7   0   -0.07    0.17
   4  -7   0    0.52    0.26
  -4  -7   0    0.04    0.22
  -4   7   0   -0.04    0.16
   4   7   0   -0.10    0.24
  -4   7   0   -0.05    0.20
   4   7   0    0.06    0.22
  -4   7   0    0.23    0.24
   4   7   0   -0.19    0.18
  -4   7   0    0.18    0.20
  -4   7   0    0.27    0.19
   4   7   0    0.41    0.25
  -5  -7   0    3.47    0.56
  -5  -7   0    4.38    0.52
   5  -7   0    5.47    0.69
  -5  -7   0    3.55    0.52
   5   7   0    4.72    0.68
  -5   7   0    3.71    0.51
  -5   7   0    3.67    0.55
  -5   7   0    5.14    0.77
  -5   7   0    2.88    0.53
  -5   7   0    4.93    0.56
   5   7   0    3.90    0.60
  -6  -7   0    0.67    0.22
  -6  -7   0    1.07    0.37
  -6  -7   0    0.89    0.29
   6   7   0    0.67    0.35
  -6   7   0    1.64    0.49
  -6   7   0    0.79    0.29
  -6   7   0    1.10    0.37
  -6   7   0    1.31    0.28
  -6   7   0    0.99    0.28
  -7  -7   0    6.67    0.52
  -7  -7   0    6.70    0.76
  -7  -7   0    7.34    0.71
  -7   7   0    6.83    0.68
  -7   7   0    7.01    0.76
  -7   7   0    6.49    0.55
  -7   7   0    6.37    0.77
   7   7   0    7.31    0.94
  -8  -7   0   23.57    1.50
  -8  -7   0   23.16    1.37
  -8   7   0   25.41    1.57
  -8   7   0   21.75    1.28
  -8   7   0   22.41    1.36
   8   7   0   23.65    1.78
  -8   7   0   24.89    1.50
  -9  -7   0   13.60    0.89
  -9  -7   0   13.21    1.20
  -9   7   0   13.54    0.91
   9   7   0   11.33    1.34
  -9   7   0   13.55    0.75
  -9   7   0   15.70    1.09
 -10  -7   0    0.35    0.30
 -10  -7   0    1.55    0.24
 -10   7   0    0.94    0.37
 -10   7   0    1.53    0.29
 -11  -7   0    0.51    0.35
 -11   7   0    0.21    0.29
 -11   7   0    0.18    0.14
 -12  -7   0   -0.64    0.21
 -12   7   0    0.18    0.26
 -13  -7   0    4.53    0.75
 -13   7   0    3.98    0.66
 -14  -7   0    0.82    0.43
 -14   7   0    0.43    0.33
   0  -8   0    0.53    0.29
   0  -8   0    0.53    0.30
   0  -8   0    0.88    0.35
   0   8   0    0.36    0.25
   0   8   0    0.47    0.28
   0   8   0    0.23    0.24
   0   8   0    0.44    0.28
   1  -8   0    5.46    0.71
  -1  -8   0    5.28    0.71
  -1  -8   0    4.37    0.63
  -1  -8   0    5.44    0.72
   1  -8   0    6.13    0.76
   1   8   0    6.14    0.74
  -1   8   0    4.32    0.60
  -1   8   0    4.04    0.59
   1   8   0    4.51    0.70
   1   8   0    5.47    0.72
  -1   8   0    5.17    0.68
  -1   8   0    4.98    0.65
  -1   8   0    4.24    0.67
  -2  -8   0    0.73    0.34
  -2  -8   0    0.86    0.32
   2  -8   0    0.53    0.29
  -2  -8   0    0.52    0.27
   2  -8   0    0.61    0.29
  -2   8   0    1.27    0.36
   2   8   0    0.97    0.38
  -2   8   0    1.05    0.35
  -2   8   0    0.81    0.34
  -2   8   0    0.90    0.36
   2   8   0    0.65    0.30
   2   8   0    0.66    0.33
  -2   8   0    0.88    0.32
   3  -8   0   -0.12    0.18
  -3  -8   0   -0.10    0.20
   3  -8   0    0.10    0.23
  -3  -8   0    0.00    0.20
  -3  -8   0    0.06    0.23
  -3   8   0   -0.15    0.18
   3   8   0   -0.24    0.17
  -3   8   0   -0.48    0.16
  -3   8   0    0.14    0.23
  -3   8   0   -0.17    0.15
   3   8   0    0.21    0.26
  -3   8   0   -0.22    0.15
  -4  -8   0   16.56    1.22
  -4  -8   0   15.49    1.16
   4  -8   0   16.54    1.25
   4  -8   0   19.72    1.29
  -4  -8   0   18.70    1.22
  -4   8   0   16.93    1.16
  -4   8   0   16.68    1.35
  -4   8   0   17.76    1.22
   4   8   0   16.27    1.29
  -4   8   0   16.83    1.16
  -4   8   0   18.37    1.32
   4   8   0   16.13    1.24
  -5  -8   0    1.52    0.39
  -5  -8   0    2.30    0.40
   5  -8   0    2.18    0.49
  -5  -8   0    2.19    0.47
  -5   8   0    2.46    0.45
  -5   8   0    1.70    0.48
  -5   8   0    2.54    0.50
  -5   8   0    2.74    0.51
   5   8   0    2.15    0.49
  -5   8   0    2.06    0.38
  -6  -8   0    8.91    0.92
  -6  -8   0    9.53    0.74
  -6  -8   0   12.16    1.10
  -6   8   0   11.05    1.16
   6   8   0    7.45    0.97
  -6   8   0   10.73    1.00
  -6   8   0    8.36    0.72
  -6   8   0    8.92    0.86
  -7  -8   0    2.73    0.56
  -7  -8   0    2.53    0.36
  -7  -8   0    2.97    0.50
  -7   8   0    2.61    0.55
  -7   8   0    2.31    0.49
  -7   8   0    2.13    0.41
  -7   8   0    2.26    0.39
  -8  -8   0   -0.13    0.25
  -8  -8   0   -0.06    0.20
  -8  -8   0   -0.18    0.10
  -8   8   0    0.10    0.15
  -8   8   0   -0.03    0.20
  -8   8   0   -0.29    0.22
  -9  -8   0    1.99    0.36
  -9  -8   0    1.28    0.44
  -9   8   0    1.23    0.22
  -9   8   0    0.66    0.26
  -9   8   0    1.64    0.45
 -10  -8   0    0.58    0.36
 -10  -8   0    0.88    0.23
 -10   8   0    0.81    0.25
 -10   8   0    0.55    0.33
 -11  -8   0   -0.09    0.28
 -11   8   0   -0.12    0.22
 -11   8   0    0.03    0.15
 -12  -8   0    0.22    0.35
 -12   8   0    0.22    0.13
 -12   8   0    0.31    0.32
 -13  -8   0    0.16    0.31
 -13   8   0    0.08    0.32
   0  -9   0   -0.04    0.24
   0  -9   0    0.23    0.27
   0   9   0    0.22    0.26
   0   9   0    0.04    0.22
   0   9   0   -0.22    0.17
   1  -9   0    9.15    0.99
  -1  -9   0    8.34    0.95
  -1  -9   0    9.46    0.99
   1  -9   0    8.55    0.99
  -1   9   0    7.46    0.89
   1   9   0    7.11    0.98
   1   9   0    7.37    0.89
  -1   9   0    7.84    1.04
  -1   9   0    8.10    0.91
   1   9   0    8.92    0.98
   2  -9   0    4.89    0.73
  -2  -9   0    3.34    0.58
  -2  -9   0    3.33    0.58
   2  -9   0    2.42    0.52
  -2  -9   0    2.13    0.53
   2   9   0    2.86    0.53
  -2   9   0    3.18    0.59
  -2   9   0    3.13    0.55
   2   9   0    3.10    0.59
  -2   9   0    4.41    0.66
   3  -9   0   16.78    1.29
  -3  -9   0   17.39    1.27
  -3  -9   0   17.13    1.28
   3  -9   0   17.15    1.31
  -3  -9   0   16.55    1.25
   3   9   0   18.54    1.33
  -3   9   0   15.93    1.24
  -3   9   0   16.07    1.34
  -3   9   0   17.18    1.24
  -3   9   0   16.84    1.22
  -4  -9   0   -0.06    0.18
   4  -9   0   -0.24    0.21
  -4  -9   0    0.16    0.23
  -4  -9   0    0.42    0.29
  -4   9   0    0.13    0.24
  -4   9   0    0.02    0.20
  -4   9   0   -0.16    0.17
  -4   9   0    0.05    0.21
  -5  -9   0    0.51    0.25
  -5  -9   0    0.14    0.31
  -5  -9   0    0.50    0.29
  -5   9   0    0.24    0.33
  -5   9   0    0.65    0.36
  -5   9   0    0.61    0.28
  -5   9   0    0.28    0.23
  -6  -9   0    0.27    0.27
  -6  -9   0    0.21    0.21
  -6  -9   0   -0.08    0.26
  -6   9   0    0.25    0.26
  -6   9   0    0.27    0.26
  -6   9   0    0.58    0.23
  -7  -9   0    2.74    0.53
  -7  -9   0    3.87    0.49
  -7  -9   0    3.96    0.69
  -7   9   0    3.47    0.52
  -7   9   0    3.00    0.54
  -7   9   0    4.05    0.66
  -8  -9   0    3.58    0.70
  -8  -9   0    2.38    0.32
  -8  -9   0    2.98    0.52
  -8   9   0    3.09    0.50
  -8   9   0    2.18    0.54
  -9  -9   0    2.34    0.57
  -9  -9   0    2.07    0.41
  -9   9   0    2.39    0.55
  -9   9   0    2.96    0.48
 -10  -9   0    0.25    0.33
 -10  -9   0    0.52    0.23
 -10   9   0    0.57    0.26
 -10   9   0    0.31    0.34
 -11  -9   0    3.58    0.69
 -11  -9   0    4.23    0.34
 -11   9   0    3.19    0.45
 -11   9   0    2.81    0.62
   0 -10   0    0.37    0.32
   0 -10   0    0.15    0.31
   0  10   0    0.72    0.35
   0  10   0    0.78    0.39
   1 -10   0    0.59    0.37
   1 -10   0    0.56    0.40
  -1 -10   0    0.32    0.35
  -1 -10   0    0.38    0.33
  -1  10   0    0.48    0.41
   1  10   0    1.15    0.44
   1  10   0    0.45    0.32
  -1  10   0    0.53    0.37
  -1  10   0    0.25    0.30
  -2 -10   0    0.40    0.29
   2 -10   0    0.36    0.35
  -2 -10   0    0.69    0.33
   2 -10   0   -0.13    0.24
  -2  10   0    1.19    0.49
   2  10   0    0.93    0.39
  -2  10   0    0.09    0.26
  -2  10   0    0.52    0.31
   3 -10   0    2.65    0.57
  -3 -10   0    3.01    0.61
  -3 -10   0    3.56    0.63
  -3  10   0    3.47    0.58
  -3  10   0    3.24    0.60
  -3  10   0    1.91    0.57
   4 -10   0   -0.01    0.27
  -4 -10   0    0.86    0.38
  -4 -10   0    0.62    0.37
  -4  10   0    0.24    0.26
  -5 -10   0    2.11    0.51
  -5 -10   0    2.02    0.54
  -5  10   0    3.44    0.61
  -6 -10   0   -0.18    0.25
  -6 -10   0    0.10    0.32
  -6  10   0    0.14    0.26
  -7 -10   0    1.12    0.49
  -7 -10   0    0.40    0.31
  -7  10   0    1.24    0.42
  -7  10   0    1.21    0.41
  -8 -10   0    6.93    0.99
  -8 -10   0    7.66    0.88
  -8  10   0    9.66    0.99
  -8  10   0    8.18    1.01
  -9 -10   0    1.44    0.55
  -9 -10   0    1.80    0.42
  -9  10   0    1.11    0.45
  -9  10   0    1.74    0.40
   0 -11   0    0.32    0.38
   0  11   0   -0.37    0.26
   1 -11   0    1.49    0.50
  -1 -11   0    2.07    0.61
   1  11   0    1.40    0.43
  -1  11   0    1.80    0.50
  -2 -11   0    0.02    0.30
   2 -11   0   -0.53    0.28
  -2  11   0    0.01    0.31
   2  11   0    0.47    0.32
  -3 -11   0    4.89    0.81
   3 -11   0    3.87    0.71
  -3  11   0    4.02    0.71
  -4 -11   0    0.36    0.37
  -4  11   0    0.52    0.34
  -5 -11   0    0.05    0.30
  -5  11   0    0.16    0.28
  -6 -11   0   -0.18    0.28
  -6  11   0   -0.09    0.26
  -7 -11   0    1.22    0.56
  -7 -11   0    1.94    0.52
  -7  11   0    2.18    0.51
   0 -12   0    7.23    1.05
   1 -12   0    0.24    0.39
  -1 -12   0    1.36    0.54
  -1  12   0    0.48    0.39
  -2 -12   0    0.99    0.51
  -2  12   0    0.13    0.36
 -17   0   1    2.82    0.47
 -16   0   1   -0.01    0.16
 -15   0   1    5.66    0.62
 -14   0   1   -0.12    0.14
 -13   0   1   21.81    1.59
 -13   0   1   17.70    1.11
 -12   0   1    0.22    0.24
 -12   0   1    0.08    0.13
 -11   0   1    5.42    0.50
 -11   0   1    4.70    0.73
  10   0  -1   -0.07    0.08
 -10   0   1   -0.05    0.10
  10   0  -1    0.21    0.14
 -10   0   1    0.15    0.20
 -10   0   1    0.05    0.09
  -9   0   1   31.98    1.58
   9   0  -1   33.01    1.76
  -9   0   1   28.92    1.95
   9   0  -1   34.52    1.86
  -9   0   1   32.64    1.59
   9   0  -1   31.68    1.64
  -8   0   1    0.06    0.07
  -8   0   1   -0.15    0.13
  -8   0   1    0.06    0.07
   8   0  -1    0.01    0.06
   8   0  -1   -0.04    0.09
   7   0  -1   26.34    1.35
  -7   0   1   28.26    1.33
  -7   0   1   28.68    1.33
   7   0  -1   29.81    1.47
  -7   0   1   24.62    1.63
  -6   0   1   -0.07    0.05
  -6   0   1   -0.03    0.05
  -5   0   1  343.45   14.32
  -5   0   1  329.65   14.32
  -5   0   1  309.20   16.25
  -4   0   1   -0.02    0.08
  -4   0   1    0.06    0.04
  -4   0   1   -0.02    0.03
  -3   0   1  485.28   24.09
  -3   0   1  491.80   21.51
  -3   0   1  491.13   21.50
  -2   0   1   -0.06    0.05
   2   0  -1   -0.05    0.05
  -1   0   1    0.27    0.07
   0   0   1   -0.01    0.00
   0   0  -1   -0.01    0.01
   0   0  -1   -0.01    0.01
   0   0   1   -0.01    0.00
   0   0   1   -0.01    0.01
   0   0  -1   -0.01    0.00
   0   0  -1    0.00    0.01
   0   0  -1   -0.01    0.00
   0   0  -1    0.00    0.01
   0   0  -1   -0.02    0.01
   0   0   1   -0.01    0.00
   0   0   1    0.00    0.01
   0   0   1   -0.01    0.01
   0   0   1   -0.01    0.01
   1   0   1    6.93    0.33
   1   0   1    7.01    0.33
   1   0   1    6.39    0.35
  -1   0  -1    6.07    0.34
   1   0   1    5.88    0.33
  -1   0  -1    6.12    0.34
  -1   0  -1    5.42    0.32
   1   0   1    7.17    0.34
   1   0   1    7.06    0.37
   1   0   1    7.67    0.41
   2   0   1   -0.76    0.03
   2   0   1   -0.79    0.02
  -2   0  -1   -0.77    0.03
  -2   0  -1   -0.78    0.03
   2   0   1   -0.79    0.03
  -2   0  -1   -0.77    0.03
  -2   0  -1   -0.78    0.02
   2   0   1   -0.58    0.07
   2   0   1   -0.73    0.04
  -2   0  -1   -0.80    0.03
  -2   0  -1   -0.80    0.01
   2   0   1   -0.77    0.03
  -2   0  -1   -0.79    0.01
  -2   0  -1   -0.74    0.04
   3   0   1   87.60    4.18
   3   0   1   91.71    4.68
  -3   0  -1   78.26    3.85
  -3   0  -1   90.41    3.98
   3   0   1   80.27    3.87
  -3   0  -1   82.61    3.76
  -3   0  -1   77.32    3.98
   3   0   1   89.17    4.01
  -3   0  -1   85.29    4.17
   3   0   1   76.44    4.01
  -3   0  -1   86.96    3.85
   4   0   1   -0.01    0.04
  -4   0  -1    0.01    0.04
   4   0   1   -0.04    0.05
   4   0   1   -0.02    0.06
  -4   0  -1   -0.06    0.05
  -4   0  -1    0.06    0.06
  -4   0  -1    0.09    0.05
   4   0   1    0.02    0.06
  -4   0  -1    0.08    0.06
   4   0   1    0.19    0.08
  -5   0  -1  104.34    4.79
  -5   0  -1   96.62    4.86
  -5   0  -1  110.97    5.27
   5   0   1  106.00    4.93
  -5   0  -1  114.60    4.87
  -5   0  -1  103.54    4.78
   5   0   1  113.12    5.32
   5   0   1  113.67    5.94
   5   0   1   96.60    5.09
   5   0   1  113.83    5.09
  -6   0  -1    0.00    0.04
  -6   0  -1    0.06    0.05
   7   0   1  302.71   15.11
   7   0   1  253.37   12.92
  -7   0  -1  273.43   12.10
   7   0   1  278.40   13.43
  -7   0  -1  263.74   12.09
  -8   0  -1    0.01    0.09
   8   0   1    0.15    0.12
   8   0   1    0.00    0.09
   8   0   1    0.01    0.10
  -8   0  -1    0.14    0.11
   9   0   1    2.38    0.32
   9   0   1    2.83    0.38
  -9   0  -1    2.72    0.34
   9   0   1    2.19    0.33
  -9   0  -1    2.40    0.31
 -10   0  -1    0.09    0.12
 -10   0  -1   -0.08    0.16
 -11   0  -1   19.06    1.13
 -11   0  -1   20.44    1.49
 -12   0  -1   -0.21    0.12
 -12   0  -1   -0.10    0.25
 -13   0  -1    0.08    0.16
 -14   0  -1   -0.10    0.15
 -15   0  -1    1.94    0.41
 -16   0  -1   -0.03    0.21
 -17   0  -1    0.35    0.27
 -17  -1   1    3.29    0.52
 -17   1   1    4.18    0.57
 -16  -1   1   -0.01    0.19
 -16   1   1    0.58    0.25
 -15  -1   1    2.97    0.46
 -15   1   1    3.00    0.46
 -14  -1   1    6.59    0.66
 -14   1   1    7.38    0.70
 -13  -1   1    0.68    0.31
 -13  -1   1    0.27    0.16
 -13   1   1    0.16    0.15
 -12  -1   1   11.00    0.99
 -12  -1   1   10.14    0.72
 -12   1   1   11.71    1.28
 -12   1   1   10.55    0.73
 -11  -1   1   -0.01    0.19
 -11  -1   1   -0.02    0.12
 -11   1   1    0.12    0.13
 -11   1   1   -0.05    0.20
  10  -1  -1   12.61    0.79
 -10  -1   1    9.78    0.65
 -10  -1   1   10.73    0.68
 -10  -1   1   11.42    0.92
  10  -1  -1    9.87    0.75
  10   1  -1   11.11    0.75
  10   1  -1   11.72    0.74
 -10   1   1   10.07    1.10
 -10   1   1   10.91    0.68
 -10   1   1    9.82    0.67
  -9  -1   1    2.92    0.32
   9  -1  -1    2.93    0.37
   9  -1  -1    3.39    0.34
  -9  -1   1    2.42    0.45
  -9  -1   1    2.67    0.30
   9  -1  -1    3.97    0.33
  -9   1   1    3.19    0.34
  -9   1   1    2.93    0.32
   9   1  -1    2.48    0.32
   9   1  -1    2.68    0.29
  -9   1   1    4.13    0.64
   9   1  -1    2.66    0.27
   8  -1  -1    4.80    0.33
  -8  -1   1    3.93    0.32
   8  -1  -1    4.47    0.34
  -8  -1   1    4.58    0.33
   8  -1  -1    3.50    0.39
  -8  -1   1    4.20    0.54
  -8   1   1    3.78    0.36
  -8   1   1    4.30    0.60
   8   1  -1    3.95    0.30
   8   1  -1    4.29    0.31
  -8   1   1    3.55    0.35
   8   1  -1    4.59    0.36
  -7  -1   1    1.80    0.21
   7  -1  -1    1.76    0.25
   7  -1  -1    2.04    0.18
   7  -1  -1    1.80    0.19
  -7  -1   1    1.66    0.30
  -7  -1   1    2.03    0.22
   7  -1  -1    1.82    0.18
  -7   1   1    1.50    0.20
   7   1  -1    1.78    0.18
   7   1  -1    1.91    0.24
  -7   1   1    1.53    0.20
  -7   1   1    1.91    0.37
  -6  -1   1   12.58    0.65
  -6  -1   1   12.28    0.82
   6  -1  -1   12.80    0.65
   6  -1  -1   13.09    0.73
  -6  -1   1   13.00    0.65
   6   1  -1   11.84    0.62
   6   1  -1   12.20    0.63
  -6   1   1   11.64    0.64
  -6   1   1   12.45    0.65
   6   1  -1   12.57    0.71
  -6   1   1   10.73    0.86
  -5  -1   1    0.05    0.10
  -5  -1   1    0.08    0.05
   5  -1  -1    0.03    0.04
  -5  -1   1    0.10    0.06
   5  -1  -1    0.03    0.07
   5  -1  -1    0.14    0.06
  -5   1   1   -0.06    0.04
  -5   1   1   -0.02    0.08
  -5   1   1   -0.07    0.05
  -4  -1   1  164.92    7.12
   4  -1  -1  168.47    7.60
   4  -1  -1  167.29    7.92
   4  -1  -1  164.17    7.59
  -4  -1   1  161.46    8.06
  -4  -1   1  159.82    7.12
  -4   1   1  159.03    8.16
  -4   1   1  156.48    7.13
  -4   1   1  158.81    7.31
  -4   1   1  160.73    7.13
  -3  -1   1  109.51    4.98
   3  -1  -1  111.66    5.18
  -3  -1   1  102.63    5.48
   3  -1  -1  108.34    5.18
   3  -1  -1  114.82    5.00
   3  -1  -1  112.14    5.40
  -3  -1   1  111.58    4.86
  -3  -1   1  109.43    4.86
   3  -1  -1  112.27    4.97
  -3   1   1  110.83    4.99
  -3   1   1  108.07    5.58
  -3   1   1  112.37    4.97
  -3   1   1  108.70    4.87
  -3   1   1  116.63    4.98
  -3   1   1  106.99    4.86
   2  -1  -1  212.35    9.10
   2  -1  -1  200.94    9.81
  -2  -1   1  200.55    9.08
   2  -1  -1  191.48    9.45
  -2  -1   1  206.24    9.93
  -2  -1   1  199.81    9.08
   2  -1  -1  202.77    9.45
  -2  -1   1  194.43    9.05
   2  -1  -1  222.09   11.06
  -2  -1   1  214.76    8.83
  -2  -1   1  189.63    8.82
  -2   1   1  211.09    9.81
   2   1  -1  194.00    9.45
  -2   1   1  218.00    8.84
  -2   1   1  191.34    9.08
   2   1  -1  182.06    9.93
  -2   1   1  215.86    9.09
  -2   1   1  202.97    9.06
   2   1  -1  195.55    9.09
  -2   1   1  187.78    9.80
  -2   1   1  204.15    9.43
  -2   1   1  206.84    9.43
  -1  -1   1   46.55    2.29
  -1  -1   1   50.42    2.15
   1  -1  -1   49.03    2.21
  -1  -1   1   45.46    2.20
  -1  -1   1   46.15    2.21
   1  -1  -1   45.77    2.15
   1  -1  -1   47.59    2.39
   1  -1  -1   52.85    2.69
   1  -1  -1   43.97    2.29
   1  -1  -1   49.32    2.29
  -1  -1   1   47.28    2.56
   1  -1  -1   50.71    2.46
  -1   1   1   51.86    2.68
  -1   1   1   50.84    2.21
  -1   1   1   52.56    2.47
  -1   1   1   45.53    2.21
  -1   1   1   51.14    2.16
  -1   1   1   45.81    2.38
   1   1  -1   48.28    2.21
   1   1  -1   48.56    2.29
  -1   1   1   49.44    2.29
   1   1  -1   49.47    2.56
   1   1  -1   46.20    2.14
  -1   1   1   46.17    2.29
  -1   1   1   47.17    2.15
  -1   1   1   50.62    2.16
  -1   1   1   48.18    2.39
   1   1  -1   45.19    2.29
   0  -1  -1   41.71    2.24
   0  -1  -1   45.34    2.27
   0  -1   1   46.77    2.16
   0  -1  -1   41.59    2.15
   0  -1  -1   42.21    2.43
   0  -1  -1   46.90    2.52
   0  -1  -1   46.22    2.02
   0  -1   1   46.72    2.08
   0  -1   1   49.43    2.03
   0  -1   1   46.16    2.07
   0  -1   1   45.28    2.24
   0  -1   1   43.86    2.16
   0  -1  -1   46.76    2.08
   0  -1   1   46.36    2.08
   0  -1  -1   42.51    2.08
   0   1   1   43.54    2.24
   0   1  -1   46.61    2.16
   0   1   1   45.68    2.15
   0   1  -1   43.40    2.24
   0   1   1   45.92    2.27
   0   1  -1   47.85    2.08
   0   1  -1   47.14    2.02
   0   1   1   45.85    2.02
   0   1  -1   43.36    2.08
   0   1   1   45.03    2.08
   0   1   1   44.12    2.43
   0   1   1   43.69    2.16
   0   1  -1   46.03    2.16
   0   1   1   46.13    2.08
   0   1   1   38.34    2.51
   1  -1   1   67.95    2.82
  -1  -1  -1   61.50    2.81
   1  -1   1   63.36    2.92
  -1  -1  -1   60.39    3.29
   1  -1   1   62.23    3.04
  -1  -1  -1   59.09    2.81
  -1  -1  -1   60.88    2.91
   1  -1   1   59.28    2.73
  -1  -1  -1   60.54    2.73
   1  -1   1   61.48    2.91
  -1  -1  -1   56.71    2.80
  -1   1  -1   60.52    2.73
   1   1   1   60.32    2.73
  -1   1  -1   67.32    2.93
  -1   1  -1   62.61    2.91
  -1   1  -1   56.93    2.80
   1   1   1   61.99    2.81
   1   1   1   56.73    3.40
   1   1   1   60.74    2.92
   1   1   1   59.34    2.91
   1   1   1   59.84    3.03
  -1   1  -1   65.63    2.82
   2  -1   1    3.21    0.23
  -2  -1  -1    3.45    0.24
  -2  -1  -1    3.08    0.25
   2  -1   1    3.77    0.24
  -2  -1  -1    3.51    0.22
  -2  -1  -1    3.23    0.22
  -2  -1  -1    3.35    0.30
   2  -1   1    3.05    0.21
   2  -1   1    3.31    0.22
   2  -1   1    3.41    0.26
  -2  -1  -1    3.45    0.22
  -2  -1  -1    3.49    0.23
  -2   1  -1    3.46    0.22
   2   1   1    3.68    0.22
   2   1   1    3.47    0.22
  -2   1  -1    3.55    0.25
  -2   1  -1    3.97    0.23
  -2   1  -1    3.68    0.23
   2   1   1    3.12    0.23
   2   1   1    2.95    0.29
  -2   1  -1    3.18    0.21
  -2   1  -1    3.18    0.22
   2   1   1    3.07    0.25
   2   1   1    3.10    0.24
  -2   1  -1    3.47    0.23
   3  -1   1  247.07   11.49
  -3  -1  -1  237.11   11.46
   3  -1   1  234.32   11.05
  -3  -1  -1  227.88   11.03
  -3  -1  -1  225.10   10.33
  -3  -1  -1  228.47   10.61
   3  -1   1  231.57   10.64
   3  -1   1  234.79   10.34
  -3  -1  -1  218.04   11.14
   3  -1   1  254.98   11.06
  -3  -1  -1  233.36   10.63
  -3   1  -1  251.19   11.03
   3   1   1  228.75   11.04
  -3   1  -1  221.62   10.33
   3   1   1  233.24   11.47
  -3   1  -1  241.16   11.03
   3   1   1  204.74   12.90
  -3   1  -1  247.81   11.47
  -3   1  -1  263.64   12.90
   3   1   1  229.49   12.45
  -3   1  -1  261.68   12.91
   3   1   1  228.03   10.64
  -3   1  -1  230.63   10.62
   4  -1   1   23.88    1.23
  -4  -1  -1   24.50    1.27
   4  -1   1   23.52    1.20
   4  -1   1   27.03    1.24
  -4  -1  -1   23.63    1.17
  -4  -1  -1   21.63    1.15
  -4  -1  -1   25.07    1.17
  -4  -1  -1   24.37    1.18
   4  -1   1   25.36    1.31
   4   1   1   23.33    1.29
  -4   1  -1   25.63    1.18
   4   1   1   22.99    1.21
   4   1   1   24.58    1.21
   4   1   1   23.12    1.41
  -4   1  -1   24.10    1.18
  -4   1  -1   23.99    1.28
  -4   1  -1   25.04    1.17
   4   1   1   24.08    1.23
  -4   1  -1   25.75    1.18
  -4   1  -1   23.13    1.17
  -5  -1  -1   11.34    0.60
   5  -1   1   11.63    0.65
  -5  -1  -1   11.39    0.63
  -5  -1  -1   11.58    0.62
   5  -1   1   12.04    0.71
  -5  -1  -1   11.55    0.66
   5  -1   1   11.66    0.64
  -5  -1  -1   10.83    0.59
   5  -1   1   11.66    0.65
  -5   1  -1   11.92    0.64
   5   1   1   10.72    0.62
   5   1   1   11.10    0.65
  -5   1  -1   10.92    0.63
   5   1   1   11.74    0.69
  -5   1  -1   11.62    0.67
  -5   1  -1   11.19    0.60
  -5   1  -1   12.97    0.61
   5   1   1   10.94    0.72
   5   1   1   11.39    0.65
  -6  -1  -1   72.53    3.30
   6  -1   1   70.29    3.40
  -6  -1  -1   72.61    3.29
   6  -1   1   77.46    3.68
  -6  -1  -1   68.18    3.29
  -6  -1  -1   69.65    3.29
   6  -1   1   70.42    3.49
  -6   1  -1   71.83    3.30
  -6   1  -1   70.70    3.31
   6   1   1   71.29    3.65
   6   1   1   72.35    4.05
   6   1   1   68.80    3.50
  -6   1  -1   74.55    3.31
  -6   1  -1   75.42    3.60
  -6   1  -1   77.39    3.32
  -7  -1  -1    1.39    0.21
  -7  -1  -1    1.09    0.19
   7   1   1    0.97    0.20
   7   1   1    1.20    0.21
  -7   1  -1    1.41    0.13
   7   1   1    1.18    0.22
   8  -1   1   17.58    1.04
  -8  -1  -1   18.51    1.00
   8  -1   1   18.22    1.13
  -8  -1  -1   19.26    1.03
  -8   1  -1   19.86    1.03
   8   1   1   18.31    1.06
   8   1   1   18.19    1.17
   8   1   1   19.97    1.13
  -8   1  -1   18.92    1.02
   9  -1   1   27.34    1.53
   9  -1   1   24.36    1.41
  -9  -1  -1   25.00    1.34
  -9  -1  -1   26.36    1.37
   9   1   1   26.57    1.50
   9   1   1   26.08    1.60
  -9   1  -1   26.82    1.37
   9   1   1   26.19    1.43
  -9   1  -1   25.34    1.36
 -10  -1  -1    7.09    0.56
 -10  -1  -1    7.29    0.84
 -10   1  -1    8.40    0.60
 -10   1  -1    8.07    0.95
 -11  -1  -1    0.00    0.15
 -11  -1  -1    0.18    0.23
 -11   1  -1   -0.12    0.18
 -11   1  -1    0.02    0.15
 -12  -1  -1    6.96    0.90
 -12  -1  -1    5.34    0.59
 -12   1  -1    5.32    0.92
 -12   1  -1    6.94    0.65
 -13  -1  -1    0.01    0.14
 -13  -1  -1    0.17    0.30
 -13   1  -1   -0.03    0.15
 -14  -1  -1    1.35    0.32
 -14   1  -1    1.40    0.34
 -15  -1  -1    1.89    0.41
 -15   1  -1    2.36    0.46
 -16  -1  -1    0.41    0.28
 -16   1  -1    0.00    0.21
 -17  -1  -1   -0.19    0.20
 -17   1  -1   -0.29    0.21
 -17  -2   1    0.16    0.26
 -17   2   1   -0.35    0.18
 -16  -2   1   -0.09    0.17
 -16   2   1    0.12    0.20
 -15  -2   1    5.08    0.62
 -15   2   1    5.58    0.65
  15   2  -1    5.00    0.93
 -14  -2   1    0.87    0.28
 -14   2   1    0.39    0.23
 -13  -2   1    0.77    0.26
 -13   2   1    0.64    0.23
 -12  -2   1    1.85    0.32
 -12   2   1    1.74    0.32
 -11  -2   1    3.91    0.58
 -11  -2   1    3.68    0.43
 -11   2   1    3.52    0.69
 -11   2   1    3.24    0.41
 -10  -2   1    0.34    0.15
 -10  -2   1    0.29    0.21
 -10  -2   1    0.45    0.17
  10   2  -1    0.50    0.18
 -10   2   1    0.78    0.21
   9  -2  -1    0.22    0.13
  -9  -2   1    0.19    0.13
  -9  -2   1    0.10    0.14
   9  -2  -1    0.26    0.14
  -9  -2   1    0.10    0.11
   9   2  -1   -0.01    0.11
  -9   2   1   -0.16    0.08
  -9   2   1    0.07    0.11
   9   2  -1    0.01    0.10
  -9   2   1    0.20    0.21
  -8  -2   1    7.78    0.61
   8  -2  -1    7.23    0.58
   8  -2  -1    7.86    0.52
  -8  -2   1    9.26    0.54
  -8  -2   1    7.65    0.50
  -8   2   1    7.30    0.51
  -8   2   1    7.11    0.51
  -8   2   1    9.06    0.94
   8   2  -1    7.68    0.55
   8   2  -1    6.70    0.53
  -7  -2   1    0.02    0.08
   7  -2  -1    0.03    0.09
  -7  -2   1   -0.05    0.07
   7  -2  -1    0.12    0.09
   7  -2  -1   -0.08    0.09
   7   2  -1   -0.02    0.06
  -7   2   1    0.00    0.08
  -7   2   1    0.01    0.07
  -7   2   1   -0.04    0.13
   7   2  -1    0.09    0.09
   6  -2  -1    9.59    0.62
  -6  -2   1    9.28    0.55
   6  -2  -1    8.51    0.54
   6  -2  -1    9.10    0.62
  -6  -2   1    8.77    0.60
  -6  -2   1    9.19    0.54
  -6   2   1    9.16    0.55
  -6   2   1    9.54    0.77
  -6   2   1    9.29    0.46
  -6   2   1    8.93    0.46
   6   2  -1    9.29    0.59
  -6   2   1    8.71    0.55
   5  -2  -1   33.90    1.66
  -5  -2   1   34.42    1.62
   5  -2  -1   36.31    1.98
  -5  -2   1   33.24    1.56
  -5  -2   1   33.41    1.79
  -5  -2   1   35.12    1.61
   5  -2  -1   35.60    1.70
  -5  -2   1   32.95    1.56
   5  -2  -1   35.00    1.81
  -5   2   1   36.83    1.61
  -5   2   1   33.92    1.67
   5   2  -1   32.72    1.78
  -5   2   1   32.08    1.96
   5   2  -1   29.16    1.69
  -5   2   1   34.17    1.60
  -5   2   1   33.77    1.63
  -5   2   1   33.39    1.74
  -5   2   1   34.64    1.63
  -5   2   1   35.89    1.76
  -4  -2   1    1.04    0.15
   4  -2  -1    1.26    0.16
   4  -2  -1    0.95    0.17
  -4  -2   1    0.70    0.10
  -4  -2   1    0.68    0.11
  -4  -2   1    0.94    0.13
   4  -2  -1    1.01    0.17
   4  -2  -1    0.94    0.14
   4  -2  -1    1.31    0.18
  -4  -2   1    0.67    0.13
  -4  -2   1    0.88    0.14
  -4  -2   1    0.89    0.15
   4  -2  -1    1.05    0.15
  -4   2   1    0.86    0.15
  -4   2   1    0.96    0.15
  -4   2   1    0.93    0.15
  -4   2   1    0.96    0.13
   4   2  -1    0.66    0.12
  -4   2   1    0.96    0.09
   4   2  -1    0.95    0.15
  -4   2   1    1.00    0.16
  -4   2   1    0.92    0.09
   4   2  -1    1.11    0.17
   4   2  -1    0.83    0.15
   4   2  -1    0.85    0.20
  -4   2   1    1.00    0.13
  -4   2   1    0.95    0.23
  -3  -2   1   10.14    0.56
   3  -2  -1   11.02    0.57
   3  -2  -1   10.41    0.58
   3  -2  -1   10.66    0.59
  -3  -2   1   10.46    0.55
   3  -2  -1   10.17    0.63
   3  -2  -1   11.42    0.69
  -3  -2   1   10.32    0.54
  -3  -2   1    9.52    0.55
  -3  -2   1   11.08    0.58
   3  -2  -1   10.79    0.59
  -3   2   1   10.12    0.55
  -3   2   1   10.89    0.58
  -3   2   1   11.25    0.56
  -3   2   1    9.77    0.55
  -3   2   1   10.72    0.62
  -3   2   1   11.50    0.64
  -3   2   1   11.30    0.72
  -3   2   1    9.94    0.58
   3   2  -1   10.50    0.70
   3   2  -1   10.62    0.58
  -3   2   1    9.22    0.61
  -3   2   1    7.99    0.55
  -3   2   1   10.04    0.55
   3   2  -1    9.35    0.57
  -2  -2   1  159.29    7.85
  -2  -2   1  165.64    8.81
  -2  -2   1  160.96    7.36
   2  -2  -1  173.15    7.59
  -2  -2   1  157.34    7.54
  -2  -2   1  163.73    7.37
   2  -2  -1  179.19    9.22
  -2  -2   1  155.38    7.56
   2  -2  -1  164.97    7.87
   2  -2  -1  171.85    7.55
   2  -2  -1  165.05    7.36
   2  -2  -1  170.67    7.88
   2  -2  -1  166.44    8.18
   2   2  -1  156.82    7.86
  -2   2   1  170.10    8.18
   2   2  -1  162.81    7.35
  -2   2   1  183.27    8.37
  -2   2   1  172.43    7.86
  -2   2   1  180.73    9.20
  -2   2   1  158.29    7.86
   2   2  -1  167.12    8.82
  -2   2   1  177.97    7.38
  -2   2   1  167.72    7.57
  -2   2   1  158.60    7.56
   2   2  -1  165.43    7.58
  -2   2   1  164.74    7.37
   2   2  -1  166.99    7.88
  -1  -2   1    7.03    0.41
   1  -2  -1    6.12    0.39
   1  -2  -1    6.44    0.48
  -1  -2   1    6.58    0.41
  -1  -2   1    6.13    0.39
   1  -2  -1    7.13    0.46
   1  -2  -1    6.62    0.40
   1  -2  -1    6.80    0.41
  -1  -2   1    5.96    0.40
   1  -2  -1    6.20    0.43
  -1  -2   1    6.50    0.40
  -1  -2   1    6.59    0.45
  -1  -2   1    5.86    0.39
   1  -2  -1    6.35    0.41
   1  -2  -1    6.58    0.41
  -1   2   1    6.95    0.41
  -1   2   1    6.21    0.43
   1   2  -1    6.62    0.44
  -1   2   1    6.49    0.40
  -1   2   1    7.18    0.41
   1   2  -1    7.00    0.41
  -1   2   1    6.52    0.45
   1   2  -1    6.24    0.39
   1   2  -1    6.89    0.41
   1   2  -1    7.31    0.42
  -1   2   1    7.20    0.48
  -1   2   1    5.65    0.40
  -1   2   1    6.14    0.43
  -1   2   1    6.35    0.39
  -1   2   1    6.35    0.39
   0  -2   1  521.31   24.35
   0  -2   1  520.57   25.23
   0  -2  -1  523.08   23.36
   0  -2   1  556.61   27.22
   0  -2   1  545.69   22.70
   0  -2   1  490.22   23.39
   0  -2  -1  504.90   24.32
   0  -2  -1  525.74   28.46
   0  -2   1  526.29   24.35
   0  -2  -1  500.63   27.26
   0  -2  -1  523.11   25.56
   0  -2   1  510.41   23.30
   0  -2  -1  487.44   24.70
   0  -2  -1  541.10   22.71
   0   2   1  507.08   23.39
   0   2  -1  502.06   22.68
   0   2   1  527.68   27.28
   0   2   1  513.32   24.33
   0   2  -1  529.99   24.33
   0   2   1  517.31   22.71
   0   2  -1  515.43   25.23
   0   2   1  533.86   25.58
   0   2  -1  526.96   23.39
   0   2  -1  534.04   24.35
   0   2   1  519.73   23.29
   0   2   1  502.98   25.21
  -1  -2  -1   71.44    3.35
   1  -2   1   72.64    3.48
   1  -2   1   72.53    3.47
   1  -2   1   78.80    3.37
   1  -2   1   73.11    3.62
  -1  -2  -1   65.54    4.05
  -1  -2  -1   70.08    3.35
  -1  -2  -1   71.56    3.60
   1  -2   1   69.19    3.34
  -1  -2  -1   70.62    3.48
  -1  -2  -1   70.44    3.91
  -1  -2  -1   73.65    3.27
  -1  -2  -1   74.23    3.48
   1  -2   1   76.56    3.27
  -1   2  -1   79.35    4.08
   1   2   1   72.32    3.92
  -1   2  -1   68.69    3.61
   1   2   1   62.61    4.05
  -1   2  -1   72.24    3.48
   1   2   1   74.21    3.36
   1   2   1   74.66    3.26
  -1   2  -1   76.37    3.27
  -1   2  -1   71.06    3.34
   1   2   1   66.83    3.61
   1   2   1   75.31    3.49
  -1   2  -1   73.99    3.47
  -1   2  -1   74.71    3.35
   2  -2   1    8.76    0.51
  -2  -2  -1    8.27    0.49
  -2  -2  -1    7.82    0.48
  -2  -2  -1    7.42    0.48
   2  -2   1    8.49    0.49
  -2  -2  -1    8.47    0.60
  -2  -2  -1    7.87    0.48
   2  -2   1    7.75    0.49
   2  -2   1    8.34    0.49
  -2  -2  -1    7.52    0.48
   2  -2   1    8.24    0.47
   2  -2   1    8.47    0.54
  -2   2  -1    9.32    0.49
  -2   2  -1    7.23    0.46
  -2   2  -1    9.11    0.58
   2   2   1    8.48    0.52
   2   2   1    8.01    0.47
  -2   2  -1    8.06    0.49
  -2   2  -1    7.82    0.48
  -2   2  -1    8.76    0.49
   2   2   1    8.42    0.50
   2   2   1    8.34    0.62
  -2   2  -1    8.11    0.53
   2   2   1    8.00    0.52
   2   2   1    7.71    0.57
   2   2   1    7.41    0.47
  -3  -2  -1    8.11    0.51
   3  -2   1    8.97    0.55
  -3  -2  -1    8.37    0.51
   3  -2   1    8.34    0.52
   3  -2   1    9.03    0.54
   3  -2   1    9.50    0.52
   3  -2   1   10.30    0.55
   3  -2   1    8.62    0.59
  -3  -2  -1    8.84    0.52
  -3  -2  -1    9.38    0.53
  -3  -2  -1    8.18    0.64
  -3   2  -1    8.83    0.52
  -3   2  -1    9.19    0.52
   3   2   1    8.40    0.67
  -3   2  -1   10.33    0.62
   3   2   1    9.89    0.55
   3   2   1    9.13    0.53
   3   2   1    9.15    0.55
   3   2   1    9.46    0.52
  -3   2  -1    9.00    0.52
  -3   2  -1    8.99    0.51
  -3   2  -1    9.88    0.54
   3   2   1    7.96    0.56
   3   2   1    7.70    0.61
  -3   2  -1    8.10    0.56
   3   2   1    9.42    0.52
   4  -2   1   29.46    1.47
  -4  -2  -1   26.21    1.45
  -4  -2  -1   28.28    1.48
   4  -2   1   31.11    1.54
   4  -2   1   30.81    1.52
  -4  -2  -1   28.42    1.48
   4  -2   1   32.79    1.64
  -4  -2  -1   29.10    1.46
   4  -2   1   31.71    1.50
  -4  -2  -1   29.24    1.45
  -4   2  -1   32.12    1.50
   4   2   1   29.14    1.49
  -4   2  -1   32.46    1.46
  -4   2  -1   30.36    1.46
  -4   2  -1   30.87    1.49
   4   2   1   28.66    1.60
   4   2   1   29.91    1.77
   4   2   1   29.37    1.51
   4   2   1   29.59    1.79
  -4   2  -1   29.20    1.45
  -4   2  -1   30.10    1.59
  -5  -2  -1    0.54    0.15
  -5  -2  -1    0.60    0.12
   5  -2   1    0.57    0.15
  -5  -2  -1    0.63    0.13
   5  -2   1    0.74    0.19
   5  -2   1    0.50    0.13
   5  -2   1    0.67    0.14
  -5   2  -1    0.60    0.11
   5   2   1    0.69    0.16
  -5   2  -1    0.43    0.12
  -5   2  -1    0.50    0.09
   5   2   1    1.07    0.25
  -5   2  -1    0.80    0.14
   5   2   1    0.79    0.17
  -5   2  -1    0.45    0.13
   5   2   1    0.54    0.16
  -5   2  -1    0.94    0.16
  -5   2  -1    0.24    0.10
  -6  -2  -1   61.13    2.83
  -6  -2  -1   60.28    2.82
  -6  -2  -1   59.17    2.82
   6  -2   1   61.80    2.92
   6  -2   1   62.74    3.00
  -6  -2  -1   58.43    2.80
   6  -2   1   62.35    3.16
   6   2   1   58.26    3.45
   6   2   1   58.15    3.47
  -6   2  -1   63.54    2.85
   6   2   1   58.79    2.90
   6   2   1   57.89    3.11
  -6   2  -1   63.50    3.08
  -6   2  -1   59.22    2.82
  -6   2  -1   62.84    2.83
  -7  -2  -1   31.28    1.55
  -7  -2  -1   32.61    1.64
   7  -2   1   33.29    1.73
  -7  -2  -1   32.91    1.62
  -7  -2  -1   32.46    1.55
   7  -2   1   35.14    1.85
   7  -2   1   32.86    1.69
  -7   2  -1   34.65    1.59
  -7   2  -1   32.86    1.73
   7   2   1   31.78    1.96
  -7   2  -1   32.21    1.64
   7   2   1   29.85    2.06
  -7   2  -1   36.07    1.59
  -7   2  -1   32.95    1.65
   7   2   1   31.05    1.79
   7   2   1   33.57    1.70
   8  -2   1   24.64    1.28
  -8  -2  -1   22.92    1.21
   8  -2   1   24.41    1.37
   8  -2   1   21.68    1.24
  -8  -2  -1   21.77    1.18
  -8   2  -1   22.34    1.21
   8   2   1   20.48    1.30
   8   2   1   22.22    1.59
  -8   2  -1   23.28    1.09
  -8   2  -1   22.61    1.09
  -8   2  -1   21.30    1.20
   8   2   1   22.09    1.42
  -9  -2  -1    2.20    0.31
   9  -2   1    2.79    0.37
  -9  -2  -1    2.54    0.35
  -9  -2  -1    2.18    0.40
   9   2   1    1.47    0.43
   9   2   1    2.06    0.34
  -9   2  -1    2.85    0.40
   9   2   1    3.21    0.42
 -10  -2  -1    7.75    0.62
 -10  -2  -1    8.45    0.76
  10   2   1    7.63    0.98
 -10   2  -1    9.44    1.06
 -10   2  -1    8.42    0.63
 -11  -2  -1    1.32    0.28
 -11  -2  -1    1.68    0.43
 -11   2  -1    0.88    0.25
  11   2   1    1.75    0.50
 -11   2  -1    1.83    0.51
 -12  -2  -1    0.56    0.23
 -12   2  -1    0.05    0.17
  12   2   1   -0.09    0.23
 -13  -2  -1    6.75    0.70
  13   2   1    5.47    0.93
 -13   2  -1    6.16    0.65
 -14  -2  -1    3.26    0.50
 -14   2  -1    2.13    0.42
  14   2   1    2.41    0.63
 -15  -2  -1    0.82    0.31
 -15   2  -1    0.81    0.28
 -16  -2  -1    0.29    0.25
 -16   2  -1    0.14    0.23
 -17  -2  -1    6.73    0.82
 -17   2  -1    5.76    0.74
 -16  -3   1   -0.05    0.22
 -16   3   1    0.26    0.22
 -15  -3   1   14.78    1.04
 -15   3   1   14.17    1.00
  15   3  -1   11.48    1.47
 -14  -3   1    0.30    0.23
 -14   3   1    0.00    0.19
  14   3  -1    0.76    0.40
 -13  -3   1    3.02    0.46
 -13   3   1    2.37    0.41
  13   3  -1    1.86    0.51
 -12  -3   1   13.26    0.92
  12   3  -1   14.56    1.28
 -12   3   1   13.27    0.91
 -11  -3   1    3.36    0.44
  11   3  -1    3.56    0.66
 -11   3   1    3.90    0.47
 -10  -3   1   -0.04    0.14
 -10  -3   1   -0.12    0.14
 -10   3   1    0.10    0.23
  10   3  -1   -0.04    0.20
 -10   3   1    0.15    0.15
  -9  -3   1   36.91    2.06
  -9  -3   1   37.61    1.86
  -9  -3   1   38.61    1.89
   9   3  -1   36.64    2.38
  -9   3   1   39.08    1.89
   9   3  -1   36.29    2.07
   9   3  -1   33.15    2.21
  -9   3   1   39.86    2.39
   8  -3  -1    0.20    0.13
  -8  -3   1    0.01    0.11
   8  -3  -1    0.15    0.17
  -8  -3   1    0.17    0.11
  -8  -3   1   -0.01    0.12
   8   3  -1    0.19    0.22
  -8   3   1    0.16    0.21
  -8   3   1    0.06    0.12
   8   3  -1    0.03    0.11
   8   3  -1    0.16    0.13
  -8   3   1    0.11    0.13
   7  -3  -1   28.05    1.48
   7  -3  -1   29.45    1.63
  -7  -3   1   26.74    1.42
  -7  -3   1   27.29    1.52
   7  -3  -1   27.66    1.50
  -7  -3   1   29.72    1.45
   7   3  -1   25.22    1.69
  -7   3   1   28.08    1.81
  -7   3   1   28.45    1.35
  -7   3   1   28.66    1.46
   7   3  -1   27.27    1.80
  -7   3   1   29.06    1.36
  -7   3   1   29.14    1.45
   7   3  -1   27.87    1.58
  -6  -3   1    6.76    0.48
  -6  -3   1    7.16    0.41
   6  -3  -1    7.75    0.59
  -6  -3   1    6.66    0.41
  -6  -3   1    7.09    0.45
  -6  -3   1    6.62    0.49
   6  -3  -1    7.40    0.51
   6  -3  -1    7.79    0.53
   6  -3  -1    6.95    0.56
  -6   3   1    7.13    0.44
  -6   3   1    7.60    0.51
   6   3  -1    7.13    0.51
   6   3  -1    6.66    0.62
   6   3  -1    6.02    0.52
  -6   3   1    7.11    0.49
   6   3  -1    6.65    0.54
  -6   3   1    7.34    0.45
  -6   3   1    6.48    0.76
  -6   3   1    7.27    0.51
  -5  -3   1    3.09    0.33
   5  -3  -1    3.39    0.36
   5  -3  -1    3.96    0.45
  -5  -3   1    3.11    0.26
   5  -3  -1    2.58    0.30
   5  -3  -1    3.69    0.35
  -5  -3   1    3.09    0.25
   5  -3  -1    3.49    0.40
  -5   3   1    3.42    0.27
  -5   3   1    3.35    0.35
  -5   3   1    3.77    0.51
  -5   3   1    3.08    0.34
   5   3  -1    2.86    0.41
   5   3  -1    2.77    0.35
   5   3  -1    3.57    0.37
  -5   3   1    2.78    0.22
  -5   3   1    3.75    0.25
  -5   3   1    3.06    0.30
  -5   3   1    3.72    0.32
  -5   3   1    2.73    0.32
   5   3  -1    3.53    0.38
  -5   3   1    3.41    0.35
  -4  -3   1   15.06    0.85
  -4  -3   1   17.23    0.89
  -4  -3   1   15.43    0.86
  -4  -3   1   15.14    0.84
   4  -3  -1   17.46    0.89
   4  -3  -1   16.79    0.91
  -4  -3   1   15.74    0.88
   4  -3  -1   16.80    1.07
   4  -3  -1   16.22    0.91
   4  -3  -1   17.02    0.99
  -4   3   1   15.69    0.86
   4   3  -1   15.14    0.88
   4   3  -1   16.32    0.92
  -4   3   1   16.23    0.86
   4   3  -1   15.54    1.06
   4   3  -1   16.42    0.97
  -4   3   1   17.90    1.01
  -4   3   1   16.31    0.87
  -4   3   1   19.50    1.13
  -4   3   1   16.15    0.89
  -4   3   1   15.12    0.86
   4   3  -1   14.16    1.02
  -4   3   1   15.56    0.95
  -4   3   1   15.85    0.89
  -4   3   1   17.30    0.97
  -3  -3   1    0.74    0.16
   3  -3  -1    1.22    0.25
   3  -3  -1    0.93    0.19
  -3  -3   1    0.89    0.15
  -3  -3   1    0.98    0.20
   3  -3  -1    0.97    0.19
  -3  -3   1    1.08    0.18
   3  -3  -1    0.96    0.18
  -3  -3   1    1.03    0.19
   3  -3  -1    1.21    0.20
  -3  -3   1    0.86    0.17
   3  -3  -1    0.75    0.19
   3  -3  -1    1.43    0.21
  -3   3   1    1.14    0.18
  -3   3   1    0.75    0.17
   3   3  -1    0.99    0.23
  -3   3   1    1.33    0.26
  -3   3   1    0.67    0.13
  -3   3   1    1.10    0.19
  -3   3   1    0.71    0.15
  -3   3   1    1.22    0.18
   3   3  -1    1.29    0.20
  -3   3   1    0.90    0.18
  -3   3   1    1.05    0.18
   3   3  -1    1.06    0.19
  -3   3   1    0.76    0.17
   3   3  -1    0.86    0.18
   3   3  -1    1.53    0.21
   3   3  -1    0.87    0.16
   2  -3  -1   -0.13    0.09
  -2  -3   1    0.17    0.12
   2  -3  -1    0.01    0.07
   2  -3  -1    0.01    0.09
  -2  -3   1   -0.14    0.07
   2  -3  -1   -0.03    0.08
  -2  -3   1   -0.06    0.07
   2  -3  -1    0.02    0.08
  -2  -3   1   -0.02    0.08
   2  -3  -1   -0.09    0.07
  -2  -3   1   -0.19    0.06
  -2  -3   1    0.00    0.07
  -2  -3   1   -0.02    0.07
   2  -3  -1    0.03    0.07
  -2   3   1   -0.06    0.09
   2   3  -1   -0.06    0.07
  -2   3   1    0.02    0.08
  -2   3   1   -0.06    0.06
  -2   3   1   -0.07    0.07
  -2   3   1    0.04    0.08
   2   3  -1   -0.11    0.03
   2   3  -1    0.08    0.09
  -2   3   1   -0.16    0.05
   2   3  -1    0.01    0.08
   2   3  -1   -0.08    0.10
   2   3  -1   -0.06    0.08
  -2   3   1   -0.01    0.09
  -2   3   1   -0.07    0.07
  -2   3   1    0.02    0.09
  -2   3   1   -0.07    0.07
   2   3  -1   -0.09    0.07
   1  -3  -1   60.00    2.78
   1  -3  -1   61.14    3.09
   1  -3  -1   56.15    3.31
   1  -3  -1   61.34    2.95
   1  -3  -1   61.49    2.95
   1  -3  -1   60.81    2.84
  -1  -3   1   60.91    2.95
  -1  -3   1   54.01    2.93
  -1  -3   1   62.44    3.28
  -1  -3   1   61.27    2.84
  -1  -3   1   55.02    2.83
  -1  -3   1   59.48    2.78
   1  -3  -1   64.52    3.47
   1  -3  -1   60.67    2.85
   1   3  -1   53.61    3.42
  -1   3   1   57.15    3.43
  -1   3   1   62.20    2.79
  -1   3   1   60.01    3.08
  -1   3   1   56.46    2.83
   1   3  -1   59.30    2.77
   1   3  -1   61.00    2.94
  -1   3   1   60.04    2.94
  -1   3   1   59.93    3.07
   1   3  -1   60.52    2.95
   1   3  -1   58.42    3.07
   1   3  -1   63.82    3.27
  -1   3   1   62.41    2.94
  -1   3   1   62.84    3.13
   1   3  -1   62.12    2.85
   0  -3   1   14.65    0.87
   0  -3   1   12.66    0.78
   0  -3  -1   13.94    0.77
   0  -3  -1   12.72    0.91
   0  -3   1   14.29    0.79
   0  -3  -1   14.50    0.78
   0  -3   1   13.08    0.76
   0  -3  -1   13.51    0.79
   0  -3  -1   13.15    0.89
   0  -3   1   15.16    0.78
   0  -3   1   13.02    0.77
   0  -3   1   13.04    0.83
   0  -3  -1   13.26    0.79
   0  -3  -1   13.65    0.77
   0   3  -1   12.73    0.76
   0   3  -1   14.14    0.76
   0   3   1   13.74    0.84
   0   3  -1   14.46    0.79
   0   3   1   13.31    0.78
   0   3  -1   14.04    0.80
   0   3   1   13.96    0.76
   0   3   1   14.16    0.82
   0   3   1   13.35    0.91
   0   3   1   14.13    0.80
   0   3  -1   13.35    0.83
   0   3   1   13.66    0.78
   0   3  -1   13.47    0.91
   0   3   1   13.10    0.83
  -1  -3  -1    4.62    0.37
   1  -3   1    4.36    0.37
   1  -3   1    5.32    0.37
  -1  -3  -1    4.74    0.44
  -1  -3  -1    4.23    0.31
   1  -3   1    4.94    0.37
   1  -3   1    4.79    0.37
  -1  -3  -1    4.38    0.41
   1  -3   1    5.23    0.37
   1  -3   1    4.21    0.38
  -1  -3  -1    4.73    0.37
  -1  -3  -1    4.05    0.35
  -1  -3  -1    4.61    0.35
  -1   3  -1    4.23    0.38
   1   3   1    4.37    0.37
  -1   3  -1    4.86    0.36
   1   3   1    4.54    0.33
   1   3   1    4.09    0.34
  -1   3  -1    4.88    0.36
  -1   3  -1    5.03    0.43
   1   3   1    4.73    0.42
   1   3   1    4.35    0.42
   1   3   1    4.18    0.34
  -1   3  -1    4.06    0.34
  -1   3  -1    4.67    0.36
   1   3   1    4.09    0.35
   1   3   1    4.43    0.39
   2  -3   1   10.80    0.71
  -2  -3  -1   10.19    0.65
   2  -3   1   12.32    0.69
   2  -3   1   11.10    0.66
   2  -3   1   11.31    0.66
  -2  -3  -1   10.23    0.59
   2  -3   1    9.26    0.63
   2  -3   1   10.69    0.63
  -2  -3  -1   11.01    0.66
  -2  -3  -1   10.79    0.76
  -2  -3  -1   11.20    0.65
  -2  -3  -1   10.21    0.63
  -2  -3  -1   10.56    0.64
   2   3   1   10.07    0.64
   2   3   1   11.10    0.66
   2   3   1    9.39    0.74
  -2   3  -1   10.39    0.64
  -2   3  -1   10.81    0.70
   2   3   1   11.77    0.80
   2   3   1   10.86    0.63
  -2   3  -1   11.73    0.66
  -2   3  -1   12.21    0.78
   2   3   1   11.35    0.68
  -2   3  -1    9.78    0.62
  -2   3  -1   11.60    0.65
   2   3   1   10.97    0.71
  -3  -3  -1   16.84    0.97
   3  -3   1   18.17    1.00
  -3  -3  -1   18.19    1.18
  -3  -3  -1   18.74    0.99
  -3  -3  -1   17.97    1.00
   3  -3   1   18.57    0.97
   3  -3   1   19.28    1.02
   3  -3   1   18.98    1.02
  -3  -3  -1   16.82    0.98
   3  -3   1   20.84    1.12
  -3  -3  -1   17.58    0.99
   3  -3   1   19.56    1.04
  -3   3  -1   17.80    0.99
  -3   3  -1   17.93    1.07
  -3   3  -1   19.35    1.18
  -3   3  -1   17.19    0.97
  -3   3  -1   18.97    0.99
   3   3   1   18.36    1.21
   3   3   1   19.73    1.02
  -3   3  -1   19.25    1.00
   3   3   1   18.11    1.08
   3   3   1   17.68    0.97
  -3   3  -1   18.37    1.01
   3   3   1   19.88    1.05
   3   3   1   16.76    1.17
   3   3   1   16.83    1.00
  -4  -3  -1    2.61    0.38
  -4  -3  -1    2.26    0.27
   4  -3   1    2.44    0.30
   4  -3   1    2.07    0.31
   4  -3   1    2.13    0.26
  -4  -3  -1    2.31    0.26
  -4  -3  -1    2.31    0.29
   4  -3   1    2.31    0.30
   4  -3   1    2.68    0.32
  -4   3  -1    1.60    0.22
  -4   3  -1    1.73    0.25
  -4   3  -1    1.87    0.23
  -4   3  -1    1.73    0.27
   4   3   1    2.98    0.34
   4   3   1    1.59    0.26
   4   3   1    2.05    0.35
   4   3   1    2.10    0.28
   4   3   1    2.55    0.34
   4   3   1    2.36    0.27
  -4   3  -1    2.11    0.28
  -4   3  -1    1.37    0.21
  -5  -3  -1   11.44    0.66
   5  -3   1   12.81    0.72
  -5  -3  -1   11.40    0.68
   5  -3   1   12.82    0.76
  -5  -3  -1   11.84    0.72
  -5  -3  -1   10.70    0.69
   5  -3   1   12.24    0.74
   5  -3   1   11.84    0.81
  -5  -3  -1   11.42    0.69
  -5   3  -1   12.38    0.70
   5   3   1   10.32    0.81
   5   3   1   10.76    0.77
   5   3   1   10.92    0.90
  -5   3  -1   12.05    0.68
  -5   3  -1   11.34    0.67
  -5   3  -1   11.74    0.76
  -5   3  -1   12.03    0.68
  -5   3  -1   13.21    0.73
   5   3   1   12.49    0.75
  -6  -3  -1    8.86    0.55
   6  -3   1    8.46    0.57
   6  -3   1    9.54    0.70
   6  -3   1    9.61    0.63
  -6  -3  -1    8.94    0.55
   6  -3   1    8.69    0.62
  -6  -3  -1    8.58    0.60
  -6   3  -1    9.11    0.52
   6   3   1    7.56    0.60
  -6   3  -1    9.25    0.62
   6   3   1    7.65    0.77
  -6   3  -1    8.69    0.55
   6   3   1    7.89    0.63
   6   3   1    8.38    0.67
  -6   3  -1    9.30    0.53
   6   3   1    8.44    0.61
  -6   3  -1    8.99    0.61
  -6   3  -1    9.62    0.61
  -6   3  -1    9.39    0.57
  -7  -3  -1   26.60    1.36
   7  -3   1   28.46    1.51
  -7  -3  -1   27.50    1.36
  -7  -3  -1   28.08    1.45
   7  -3   1   27.22    1.48
   7  -3   1   27.78    1.62
  -7   3  -1   26.10    1.44
   7   3   1   26.48    1.69
  -7   3  -1   29.61    1.40
   7   3   1   28.02    1.83
   7   3   1   25.25    1.47
  -7   3  -1   27.02    1.44
  -7   3  -1   28.42    1.52
  -7   3  -1   27.81    1.37
   7   3   1   25.51    1.56
   7   3   1   25.71    1.47
  -8  -3  -1    1.13    0.25
  -8  -3  -1    0.76    0.20
  -8  -3  -1    1.33    0.16
   8  -3   1    1.02    0.29
  -8  -3  -1    0.75    0.21
  -8  -3  -1    1.30    0.16
   8  -3   1    1.53    0.29
   8   3   1    1.12    0.28
  -8   3  -1    1.15    0.22
  -8   3  -1    1.13    0.19
   8   3   1    0.85    0.32
  -8   3  -1    1.18    0.18
  -8   3  -1    0.96    0.23
   8   3   1    1.07    0.26
  -9  -3  -1    0.43    0.20
  -9  -3  -1    0.73    0.24
  -9   3  -1    0.36    0.29
   9   3   1    0.58    0.34
  -9   3  -1    0.97    0.14
  -9   3  -1    0.83    0.15
  -9   3  -1    0.78    0.23
 -10  -3  -1    3.89    0.51
 -10  -3  -1    3.80    0.49
 -10   3  -1    3.10    0.43
 -10   3  -1    3.34    0.66
  10   3   1    2.85    0.60
 -11  -3  -1    2.34    0.41
  11   3   1    3.02    0.66
 -11   3  -1    2.66    0.41
 -12  -3  -1    7.66    0.78
 -12   3  -1    7.43    0.73
  12   3   1    8.07    1.11
 -13  -3  -1   21.71    1.35
  13   3   1   21.75    1.79
 -13   3  -1   20.70    1.31
 -14  -3  -1    4.77    0.65
 -14   3  -1    4.37    0.61
  14   3   1    4.93    0.88
 -15  -3  -1    0.92    0.33
 -15   3  -1    1.03    0.32
 -16  -3  -1    2.68    0.53
 -16   3  -1    3.02    0.54
 -16  -4   1    0.64    0.32
 -16   4   1    1.56    0.39
 -15  -4   1    1.43    0.39
 -15   4   1    2.57    0.45
 -14  -4   1    1.98    0.43
  14   4  -1    1.59    0.51
 -14   4   1    1.75    0.39
 -13  -4   1    0.47    0.25
 -13   4   1    0.15    0.20
  13   4  -1    0.29    0.34
 -12  -4   1    2.61    0.46
  12   4  -1    5.00    0.83
 -12   4   1    3.29    0.48
 -11  -4   1    5.38    0.61
  11   4  -1    6.41    0.89
 -11   4   1    5.65    0.61
 -10  -4   1   28.87    1.57
  10   4  -1   28.89    2.01
 -10   4   1   26.42    1.54
  -9  -4   1    9.77    0.74
  -9   4   1    8.71    1.09
   9   4  -1   10.93    1.02
  -9   4   1   10.75    0.55
  -9   4   1    9.99    0.73
  -9   4   1    9.87    0.54
   8  -4  -1    2.28    0.40
  -8  -4   1    2.63    0.39
  -8   4   1    2.26    0.35
  -8   4   1    2.18    0.24
  -8   4   1    1.97    0.32
  -8   4   1    1.10    0.38
   8   4  -1    1.66    0.43
   8   4  -1    1.65    0.32
  -8   4   1    2.38    0.26
  -8   4   1    2.31    0.30
   7  -4  -1    0.64    0.21
   7  -4  -1    0.73    0.25
  -7  -4   1    0.67    0.14
  -7  -4   1    0.34    0.15
  -7  -4   1    0.65    0.22
   7  -4  -1    0.89    0.24
  -7  -4   1    0.54    0.13
   7   4  -1    0.78    0.23
   7   4  -1    0.77    0.22
  -7   4   1    0.58    0.15
  -7   4   1    0.54    0.18
  -7   4   1    0.54    0.16
   7   4  -1    0.35    0.27
  -7   4   1    0.27    0.22
   7   4  -1    0.55    0.20
  -7   4   1    0.70    0.21
  -7   4   1    0.81    0.22
  -7   4   1    0.55    0.20
   6  -4  -1    7.27    0.56
  -6  -4   1    7.79    0.49
   6  -4  -1    7.43    0.56
  -6  -4   1    6.84    0.54
  -6  -4   1    6.43    0.47
   6  -4  -1    7.60    0.63
   6  -4  -1    7.45    0.54
  -6   4   1    7.71    0.45
   6   4  -1    6.20    0.59
  -6   4   1    6.87    0.48
   6   4  -1    7.39    0.70
  -6   4   1    6.01    0.52
  -6   4   1    6.70    0.55
  -6   4   1    6.89    0.54
  -6   4   1    7.07    0.54
  -6   4   1    6.34    0.48
  -6   4   1    6.93    0.80
  -6   4   1    6.48    0.43
   6   4  -1    7.87    0.57
   6   4  -1    6.06    0.56
   6   4  -1    8.32    0.57
  -5  -4   1   18.41    1.03
   5  -4  -1   18.80    1.06
  -5  -4   1   18.11    1.03
  -5  -4   1   20.01    1.09
   5  -4  -1   19.75    1.21
  -5  -4   1   19.05    1.07
   5  -4  -1   19.83    1.13
  -5  -4   1   17.90    1.00
  -5  -4   1   20.40    1.08
   5  -4  -1   20.78    1.32
   5  -4  -1   20.14    1.11
   5   4  -1   19.78    1.10
  -5   4   1   20.51    1.33
  -5   4   1   20.71    1.05
   5   4  -1   17.57    1.28
  -5   4   1   18.53    1.09
   5   4  -1   19.54    1.12
  -5   4   1   18.86    1.14
  -5   4   1   19.38    1.16
  -5   4   1   19.64    1.04
   5   4  -1   17.78    1.16
  -5   4   1   21.22    1.10
  -5   4   1   18.15    1.03
   5   4  -1   15.07    1.23
  -5   4   1   20.96    1.06
   4  -4  -1   60.88    3.33
  -4  -4   1   53.52    2.70
   4  -4  -1   57.35    2.71
   4  -4  -1   54.39    2.82
  -4  -4   1   53.30    3.14
   4  -4  -1   54.71    2.64
  -4  -4   1   54.03    2.71
   4  -4  -1   57.25    2.75
  -4  -4   1   52.91    2.76
   4  -4  -1   56.10    2.97
  -4  -4   1   59.57    2.69
  -4   4   1   53.73    2.76
   4   4  -1   58.03    3.19
  -4   4   1   60.20    2.72
  -4   4   1   56.61    2.94
  -4   4   1   53.92    2.93
   4   4  -1   57.19    2.74
  -4   4   1   54.22    2.69
  -4   4   1   55.50    2.74
  -4   4   1   58.22    2.69
   4   4  -1   49.54    3.25
   4   4  -1   55.81    2.83
   4   4  -1   55.96    2.95
  -4   4   1   62.74    3.13
   3  -4  -1   31.92    1.64
  -3  -4   1   31.13    1.91
   3  -4  -1   33.20    1.74
  -3  -4   1   33.78    1.67
   3  -4  -1   34.82    1.71
   3  -4  -1   37.20    2.07
  -3  -4   1   31.22    1.70
   3  -4  -1   33.80    1.68
  -3  -4   1   30.65    1.67
  -3  -4   1   31.52    1.66
  -3  -4   1   32.25    1.71
  -3  -4   1   31.58    1.67
   3  -4  -1   33.53    1.84
   3   4  -1   32.36    1.63
  -3   4   1   33.45    1.67
  -3   4   1   34.01    1.83
   3   4  -1   29.22    1.99
  -3   4   1   32.90    1.71
   3   4  -1   32.24    1.94
  -3   4   1   33.55    1.67
   3   4  -1   34.60    1.70
  -3   4   1   32.40    1.82
  -3   4   1   35.27    1.93
  -3   4   1   33.63    1.71
  -3   4   1   30.39    1.65
   3   4  -1   33.06    1.75
   2  -4  -1   92.45    4.23
   2  -4  -1   94.38    4.51
  -2  -4   1   93.63    4.34
  -2  -4   1   92.57    4.49
   2  -4  -1   90.18    4.70
   2  -4  -1  100.45    5.29
  -2  -4   1   91.65    4.24
  -2  -4   1   89.24    4.34
   2  -4  -1   87.61    4.49
   2  -4  -1   95.28    4.36
   2  -4  -1   88.84    4.31
  -2  -4   1   90.60    4.49
  -2  -4   1   89.45    4.32
  -2  -4   1   90.15    5.00
  -2   4   1   91.28    4.47
  -2   4   1   95.19    4.25
   2   4  -1   94.55    4.51
  -2   4   1   92.32    4.68
   2   4  -1   85.61    5.23
  -2   4   1   93.49    4.49
   2   4  -1   88.24    4.21
   2   4  -1   90.16    4.35
  -2   4   1   94.80    4.80
  -2   4   1   89.05    4.68
  -2   4   1   91.64    4.33
   2   4  -1   94.65    5.01
   2   4  -1   97.81    4.60
  -1  -4   1    9.14    0.64
   1  -4  -1    7.94    0.67
  -1  -4   1    8.09    0.56
   1  -4  -1    8.96    0.59
  -1  -4   1    7.77    0.56
  -1  -4   1    8.33    0.58
   1  -4  -1    8.37    0.58
   1  -4  -1    7.49    0.64
   1  -4  -1    7.91    0.56
  -1  -4   1    7.62    0.55
  -1  -4   1    8.90    0.59
   1  -4  -1    8.14    0.56
   1  -4  -1    8.97    0.59
   1   4  -1    6.77    0.54
   1   4  -1    8.65    0.59
   1   4  -1    7.63    0.55
   1   4  -1    8.71    0.56
  -1   4   1    8.67    0.66
  -1   4   1    8.25    0.61
  -1   4   1    7.17    0.60
   1   4  -1    7.44    0.60
   1   4  -1    7.50    0.64
  -1   4   1    7.59    0.55
  -1   4   1    7.69    0.56
   1   4  -1    8.48    0.54
  -1   4   1    8.22    0.61
  -1   4   1    7.36    0.55
  -1   4   1    8.64    0.57
   0  -4  -1    0.33    0.16
   0  -4  -1    0.27    0.15
   0  -4   1    0.29    0.15
   0  -4  -1    0.39    0.20
   0  -4   1    0.35    0.16
   0  -4  -1    0.22    0.13
   0  -4   1    0.50    0.18
   0  -4  -1    0.31    0.15
   0  -4   1    0.64    0.20
   0  -4   1    0.37    0.18
   0  -4   1    0.31    0.16
   0  -4  -1    0.20    0.15
   0  -4  -1    0.23    0.17
   0   4   1    0.34    0.17
   0   4   1    0.31    0.16
   0   4   1    0.42    0.16
   0   4  -1    0.26    0.15
   0   4   1    0.21    0.14
   0   4   1    0.48    0.18
   0   4  -1    0.32    0.15
   0   4  -1    0.55    0.19
   0   4  -1    0.24    0.13
   0   4   1    0.36    0.17
   0   4   1    0.49    0.19
   0   4  -1    0.09    0.12
   0   4   1    0.29    0.17
   0   4  -1    0.46    0.17
   0   4  -1    0.54    0.21
   1  -4   1   30.57    1.58
  -1  -4  -1   29.69    1.62
  -1  -4  -1   31.35    1.67
   1  -4   1   31.25    1.77
   1  -4   1   32.09    1.63
   1  -4   1   31.45    1.68
  -1  -4  -1   32.60    1.68
  -1  -4  -1   32.19    1.90
   1  -4   1   32.57    1.65
  -1  -4  -1   30.84    1.60
  -1   4  -1   30.86    1.76
   1   4   1   31.98    1.64
   1   4   1   29.12    1.65
  -1   4  -1   32.79    1.96
  -1   4  -1   30.28    1.62
   1   4   1   30.49    1.76
   1   4   1   31.69    1.69
   1   4   1   30.13    1.58
  -1   4  -1   32.60    1.68
   1   4   1   32.95    1.96
  -1   4  -1   33.33    1.61
   1   4   1   30.96    1.68
   1   4   1   30.90    1.88
  -1   4  -1   31.02    1.67
  -2  -4  -1   31.30    1.91
   2  -4   1   32.20    1.61
   2  -4   1   32.37    1.79
  -2  -4  -1   33.48    1.63
  -2  -4  -1   31.66    1.69
   2  -4   1   33.02    1.70
  -2  -4  -1   32.47    1.69
   2  -4   1   30.77    1.63
  -2  -4  -1   32.68    1.65
   2  -4   1   33.82    1.67
  -2   4  -1   30.40    1.77
   2   4   1   32.38    1.71
  -2   4  -1   31.56    1.68
  -2   4  -1   32.53    1.61
   2   4   1   26.65    1.93
   2   4   1   30.64    1.67
   2   4   1   30.87    1.65
  -2   4  -1   32.22    1.63
   2   4   1   31.42    1.91
  -2   4  -1   32.07    1.68
   2   4   1   31.70    1.60
   2   4   1   32.06    1.78
   3  -4   1  193.57    9.24
   3  -4   1  186.60    8.50
  -3  -4  -1  182.99    8.53
  -3  -4  -1  183.09    8.32
   3  -4   1  185.82    8.29
   3  -4   1  196.71    8.89
  -3  -4  -1  185.95    9.95
  -3  -4  -1  172.53    8.51
   3  -4   1  191.58    8.56
  -3  -4  -1  180.22    8.84
   3   4   1  186.73    8.88
   3   4   1  187.88    8.30
   3   4   1  182.60    8.55
  -3   4  -1  183.24    8.83
   3   4   1  164.00   10.33
  -3   4  -1  197.26    8.33
  -3   4  -1  192.60    8.85
   3   4   1  187.65    9.23
   3   4   1  193.39    9.98
  -3   4  -1  184.70    9.20
  -3   4  -1  178.16    8.51
   4  -4   1    0.03    0.13
  -4  -4  -1    0.11    0.13
  -4  -4  -1   -0.14    0.11
   4  -4   1    0.03    0.10
  -4  -4  -1    0.06    0.09
   4  -4   1    0.06    0.12
   4  -4   1   -0.12    0.10
  -4  -4  -1    0.05    0.09
   4  -4   1   -0.09    0.08
  -4   4  -1    0.03    0.10
  -4   4  -1   -0.10    0.09
  -4   4  -1    0.02    0.11
  -4   4  -1    0.06    0.09
   4   4   1    0.00    0.11
   4   4   1    0.12    0.22
  -4   4  -1   -0.05    0.08
  -4   4  -1   -0.06    0.09
   4   4   1   -0.01    0.11
   4   4   1   -0.03    0.09
   4   4   1   -0.15    0.09
   4   4   1    0.01    0.12
  -5  -4  -1    0.24    0.13
  -5  -4  -1    0.37    0.13
  -5  -4  -1    0.05    0.13
  -5  -4  -1    0.23    0.12
   5  -4   1    0.28    0.14
   5  -4   1    0.00    0.11
   5  -4   1   -0.03    0.13
   5  -4   1    0.05    0.10
   5  -4   1    0.15    0.13
  -5   4  -1    0.12    0.14
   5   4   1    0.23    0.15
   5   4   1    0.21    0.24
  -5   4  -1    0.17    0.13
   5   4   1    0.27    0.16
  -5   4  -1    0.17    0.14
   5   4   1    0.13    0.12
  -5   4  -1    0.01    0.04
  -5   4  -1    0.24    0.11
   5   4   1    0.21    0.15
  -5   4  -1    0.08    0.10
   6  -4   1    1.54    0.29
  -6  -4  -1    2.17    0.35
  -6  -4  -1    2.16    0.24
  -6  -4  -1    1.90    0.29
  -6  -4  -1    1.81    0.15
   6  -4   1    2.46    0.40
  -6  -4  -1    2.11    0.24
   6  -4   1    2.72    0.38
  -6  -4  -1    2.29    0.29
   6  -4   1    2.24    0.31
  -6   4  -1    2.17    0.30
  -6   4  -1    1.78    0.24
   6   4   1    2.46    0.38
  -6   4  -1    2.75    0.30
  -6   4  -1    2.32    0.34
   6   4   1    2.78    0.51
  -6   4  -1    2.29    0.29
  -6   4  -1    1.59    0.30
   6   4   1    1.84    0.33
   6   4   1    2.04    0.35
   6   4   1    2.45    0.37
  -7  -4  -1    7.44    0.48
  -7  -4  -1    7.94    0.63
   7  -4   1    8.23    0.70
  -7  -4  -1    8.50    0.55
  -7  -4  -1    7.27    0.72
  -7  -4  -1    7.83    0.54
   7  -4   1    7.89    0.63
   7  -4   1    7.95    0.63
  -7   4  -1    8.43    0.61
  -7   4  -1    7.29    0.54
   7   4   1    7.59    0.66
  -7   4  -1    7.32    0.47
   7   4   1    8.03    0.91
  -7   4  -1    7.36    0.52
   7   4   1    7.16    0.67
  -7   4  -1    8.01    0.61
  -7   4  -1    8.22    0.50
  -8  -4  -1   23.37    1.45
  -8  -4  -1   27.00    1.50
   8  -4   1   26.21    1.68
  -8  -4  -1   27.49    1.38
   8  -4   1   27.29    1.58
  -8  -4  -1   25.35    1.37
  -8   4  -1   33.70    1.96
  -8   4  -1   28.47    1.50
   8   4   1   27.46    1.90
  -8   4  -1   27.17    1.39
  -8   4  -1   27.64    1.41
  -8   4  -1   27.05    1.53
  -9  -4  -1   36.82    1.83
  -9  -4  -1   40.29    2.05
  -9  -4  -1   38.55    1.83
  -9   4  -1   39.76    1.92
  -9   4  -1   35.01    1.88
   9   4   1   39.84    2.57
  -9   4  -1   36.84    2.01
  -9   4  -1   44.95    2.59
  -9   4  -1   36.92    2.07
  -9   4  -1   42.02    2.12
 -10  -4  -1    0.16    0.21
 -10   4  -1   -0.13    0.07
 -10   4  -1    0.01    0.15
  10   4   1    0.27    0.34
 -10   4  -1   -0.01    0.09
 -11  -4  -1    7.55    0.79
 -11   4  -1    8.31    0.78
  11   4   1    9.60    1.17
 -12  -4  -1    3.14    0.50
  12   4   1    1.36    0.54
 -12   4  -1    2.06    0.41
 -13  -4  -1   -0.09    0.19
 -13   4  -1   -0.15    0.18
  13   4   1   -0.25    0.30
 -14  -4  -1    5.87    0.75
 -14   4  -1    4.91    0.65
  14   4   1    6.47    1.06
 -15  -4  -1    0.85    0.36
 -15   4  -1    0.54    0.29
 -16  -4  -1    0.49    0.34
 -16   4  -1    0.22    0.28
 -15  -5   1   -0.08    0.23
 -15   5   1   -0.11    0.20
 -14  -5   1    0.39    0.27
 -14   5   1    0.32    0.23
  14   5  -1    0.23    0.41
 -13  -5   1    0.12    0.25
  13   5  -1    0.51    0.44
 -13   5   1   -0.10    0.20
 -12  -5   1   10.57    0.88
  12   5  -1   11.30    1.36
 -12   5   1   11.89    0.89
 -11  -5   1   14.20    1.07
 -11   5   1   16.15    1.09
  11   5  -1   18.27    1.48
 -10  -5   1    9.20    0.85
 -10   5   1    8.66    0.48
 -10   5   1    8.22    0.78
  10   5  -1    7.54    1.02
 -10   5   1    8.55    0.48
  -9  -5   1   43.45    2.22
  -9   5   1   41.37    2.19
  -9   5   1   40.49    2.04
  -9   5   1   44.65    2.29
  -9   5   1   41.50    2.03
   9   5  -1   38.59    2.67
  -8  -5   1    0.42    0.22
  -8  -5   1    0.29    0.12
  -8  -5   1    0.33    0.13
   8   5  -1    0.86    0.38
  -8   5   1    0.22    0.18
  -8   5   1    0.42    0.15
  -8   5   1    0.42    0.32
  -8   5   1    0.25    0.16
  -8   5   1    0.11    0.19
  -8   5   1    0.27    0.13
   7  -5  -1    7.10    0.77
  -7  -5   1    6.03    0.64
  -7  -5   1    7.38    0.51
  -7  -5   1    6.21    0.48
   7  -5  -1    6.16    0.65
  -7   5   1    6.50    0.66
   7   5  -1    7.29    0.84
  -7   5   1    6.95    0.89
  -7   5   1    5.87    0.48
  -7   5   1    6.03    0.42
  -7   5   1    6.24    0.51
  -7   5   1    6.56    0.58
  -7   5   1    6.49    0.56
  -7   5   1    6.48    0.43
   6  -5  -1    0.00    0.15
  -6  -5   1    0.07    0.12
   6  -5  -1    0.08    0.16
  -6  -5   1    0.06    0.08
  -6  -5   1    0.04    0.16
  -6  -5   1   -0.02    0.12
   6  -5  -1    0.02    0.14
   6   5  -1    0.16    0.27
  -6   5   1   -0.10    0.11
  -6   5   1   -0.12    0.11
  -6   5   1    0.02    0.19
   6   5  -1    0.00    0.15
  -6   5   1    0.08    0.10
   6   5  -1   -0.20    0.13
   6   5  -1   -0.02    0.15
  -6   5   1   -0.08    0.08
   6   5  -1    0.03    0.15
  -6   5   1   -0.07    0.13
  -6   5   1    0.05    0.13
  -6   5   1   -0.08    0.10
   5  -5  -1    5.05    0.60
   5  -5  -1    3.40    0.43
   5  -5  -1    3.49    0.41
  -5  -5   1    4.20    0.45
  -5  -5   1    4.09    0.40
  -5  -5   1    4.34    0.50
   5  -5  -1    4.26    0.53
   5  -5  -1    3.91    0.48
  -5  -5   1    3.05    0.38
  -5   5   1    2.55    0.37
  -5   5   1    3.67    0.57
   5   5  -1    4.52    0.52
   5   5  -1    3.76    0.46
  -5   5   1    4.39    0.42
   5   5  -1    2.91    0.52
   5   5  -1    3.32    0.50
   5   5  -1    3.35    0.50
  -5   5   1    4.22    0.49
  -5   5   1    5.18    0.60
  -5   5   1    4.28    0.45
  -5   5   1    4.11    0.53
  -4  -5   1    2.27    0.36
   4  -5  -1    2.01    0.34
  -4  -5   1    1.83    0.33
   4  -5  -1    1.67    0.34
  -4  -5   1    1.95    0.29
   4  -5  -1    2.41    0.35
   4  -5  -1    1.73    0.32
  -4  -5   1    1.84    0.30
   4  -5  -1    2.31    0.35
  -4  -5   1    2.40    0.37
  -4  -5   1    1.74    0.29
   4   5  -1    1.88    0.30
  -4   5   1    2.46    0.45
   4   5  -1    2.42    0.36
  -4   5   1    1.77    0.29
  -4   5   1    1.84    0.28
  -4   5   1    1.73    0.32
  -4   5   1    1.71    0.27
   4   5  -1    2.36    0.41
   4   5  -1    2.34    0.39
   4   5  -1    1.52    0.32
  -4   5   1    2.68    0.43
  -4   5   1    2.74    0.40
  -4   5   1    1.57    0.27
   4   5  -1    1.44    0.30
  -3  -5   1  109.05    6.16
   3  -5  -1  116.04    5.33
  -3  -5   1  106.12    5.34
  -3  -5   1  104.64    5.51
  -3  -5   1  116.63    5.35
  -3  -5   1  111.34    5.52
   3  -5  -1  118.84    5.82
  -3  -5   1  108.62    5.33
   3  -5  -1  117.61    5.58
   3  -5  -1  113.89    5.21
   3  -5  -1  116.50    5.38
  -3  -5   1  113.23    5.24
  -3   5   1  118.65    5.25
   3   5  -1  113.21    6.48
  -3   5   1  111.74    5.51
  -3   5   1  113.57    5.78
  -3   5   1  120.51    5.96
  -3   5   1  110.25    5.33
  -3   5   1  112.14    5.52
  -3   5   1  115.23    5.79
   3   5  -1  108.32    6.18
   3   5  -1  110.59    5.20
   3   5  -1  117.92    5.57
   3   5  -1  120.17    5.82
   3   5  -1  113.91    5.38
  -2  -5   1   24.50    1.57
  -2  -5   1   25.33    1.39
   2  -5  -1   26.71    1.47
  -2  -5   1   24.80    1.43
  -2  -5   1   24.64    1.43
   2  -5  -1   25.21    1.40
   2  -5  -1   25.89    1.38
   2  -5  -1   25.79    1.42
  -2  -5   1   25.65    1.41
  -2  -5   1   25.76    1.41
   2   5  -1   26.92    1.58
  -2   5   1   24.93    1.51
   2   5  -1   26.62    1.38
  -2   5   1   27.42    1.58
   2   5  -1   26.38    1.46
  -2   5   1   24.99    1.42
  -2   5   1   25.24    1.41
  -2   5   1   26.05    1.39
   2   5  -1   22.00    1.64
  -2   5   1   23.49    1.38
   2   5  -1   23.63    1.35
  -2   5   1   26.66    1.53
   2   5  -1   24.67    1.52
   2   5  -1   25.55    1.42
  -1  -5   1    4.04    0.48
  -1  -5   1    3.91    0.46
   1  -5  -1    3.99    0.46
   1  -5  -1    4.34    0.48
  -1  -5   1    2.61    0.43
   1  -5  -1    3.99    0.47
  -1  -5   1    4.97    0.51
  -1  -5   1    4.04    0.47
   1  -5  -1    3.78    0.44
  -1  -5   1    3.09    0.41
   1  -5  -1    4.19    0.47
  -1   5   1    3.67    0.43
  -1   5   1    3.74    0.48
  -1   5   1    3.43    0.41
   1   5  -1    4.19    0.36
   1   5  -1    2.89    0.38
  -1   5   1    3.55    0.41
  -1   5   1    3.52    0.45
   1   5  -1    2.97    0.44
   1   5  -1    3.04    0.40
  -1   5   1    3.88    0.45
   1   5  -1    4.35    0.49
   1   5  -1    3.22    0.46
  -1   5   1    3.79    0.48
   0  -5   1    0.16    0.13
   0  -5   1    0.47    0.18
   0  -5  -1    0.15    0.13
   0  -5  -1    0.09    0.14
   0  -5  -1    0.07    0.11
   0  -5  -1    0.23    0.15
   0  -5   1    0.18    0.16
   0  -5  -1    0.25    0.17
   0  -5   1    0.33    0.17
   0  -5   1    0.23    0.15
   0  -5   1    0.18    0.18
   0   5  -1    0.18    0.14
   0   5   1    0.34    0.15
   0   5  -1    0.18    0.13
   0   5   1    0.25    0.16
   0   5   1   -0.01    0.11
   0   5   1   -0.09    0.10
   0   5   1    0.20    0.14
   0   5  -1    0.33    0.14
   0   5   1    0.27    0.16
   0   5  -1    0.24    0.15
   0   5  -1    0.23    0.14
   0   5   1    0.16    0.12
   0   5  -1   -0.04    0.12
  -1  -5  -1   28.36    1.81
   1  -5   1   29.78    1.62
   1  -5   1   27.88    1.58
   1  -5   1   26.26    1.67
  -1  -5  -1   28.68    1.56
   1  -5   1   26.98    1.74
   1  -5   1   27.37    1.53
  -1  -5  -1   28.79    1.60
   1  -5   1   27.90    1.56
   1  -5   1   30.18    1.54
  -1  -5  -1   29.47    1.54
  -1  -5  -1   26.85    1.58
   1   5   1   26.67    1.50
   1   5   1   27.67    1.55
  -1   5  -1   29.19    1.58
   1   5   1   29.68    1.61
  -1   5  -1   29.52    1.59
  -1   5  -1   28.69    1.55
  -1   5  -1   30.58    1.69
   1   5   1   28.22    1.59
  -1   5  -1   27.73    1.67
   1   5   1   30.86    1.79
   1   5   1   30.15    1.70
  -1   5  -1   29.49    1.52
   1   5   1   27.37    1.62
   1   5   1   28.60    1.69
   2  -5   1   -0.05    0.12
  -2  -5  -1    0.04    0.13
   2  -5   1   -0.05    0.14
   2  -5   1    0.02    0.13
   2  -5   1   -0.02    0.12
  -2  -5  -1    0.03    0.13
  -2  -5  -1    0.09    0.13
  -2  -5  -1   -0.05    0.12
   2  -5   1   -0.12    0.10
  -2   5  -1   -0.08    0.13
   2   5   1    0.07    0.12
   2   5   1    0.25    0.16
  -2   5  -1   -0.10    0.10
   2   5   1   -0.02    0.12
   2   5   1    0.18    0.19
  -2   5  -1    0.01    0.14
   2   5   1    0.04    0.14
   2   5   1   -0.03    0.11
  -2   5  -1   -0.03    0.13
  -2   5  -1    0.10    0.16
  -2   5  -1   -0.05    0.11
   3  -5   1    2.26    0.34
   3  -5   1    1.87    0.30
   3  -5   1    1.42    0.30
  -3  -5  -1    1.84    0.31
   3  -5   1    2.21    0.35
  -3  -5  -1    1.46    0.27
  -3  -5  -1    1.58    0.32
   3  -5   1    2.50    0.42
  -3  -5  -1    1.86    0.30
  -3   5  -1    1.57    0.30
  -3   5  -1    1.65    0.34
  -3   5  -1    1.63    0.29
  -3   5  -1    1.19    0.25
   3   5   1    1.69    0.36
  -3   5  -1    1.86    0.32
   3   5   1    1.33    0.29
   3   5   1    1.76    0.30
   3   5   1    1.88    0.39
   3   5   1    1.84    0.33
  -3   5  -1    1.36    0.26
   3   5   1    1.85    0.36
  -4  -5  -1    0.19    0.14
   4  -5   1    0.27    0.18
   4  -5   1    0.20    0.15
   4  -5   1    0.10    0.16
  -4  -5  -1   -0.06    0.12
  -4  -5  -1    0.21    0.15
  -4  -5  -1    0.12    0.16
  -4  -5  -1    0.33    0.15
   4  -5   1    0.19    0.13
   4  -5   1    0.10    0.15
   4   5   1    0.41    0.25
   4   5   1    0.09    0.15
  -4   5  -1    0.03    0.12
  -4   5  -1    0.14    0.13
  -4   5  -1    0.18    0.12
   4   5   1    0.15    0.18
   4   5   1    0.06    0.13
  -4   5  -1   -0.05    0.13
   4   5   1    0.33    0.19
  -4   5  -1    0.00    0.12
  -4   5  -1   -0.01    0.15
   4   5   1    0.19    0.14
  -5  -5  -1    1.07    0.28
   5  -5   1    0.59    0.20
   5  -5   1    0.35    0.21
   5  -5   1    0.83    0.24
   5  -5   1    0.38    0.17
  -5  -5  -1    0.25    0.17
  -5  -5  -1    0.56    0.18
   5  -5   1    0.65    0.22
  -5  -5  -1    0.00    0.07
   5   5   1    0.30    0.31
  -5   5  -1    0.35    0.16
   5   5   1    0.69    0.23
   5   5   1    0.50    0.22
  -5   5  -1    0.21    0.15
  -5   5  -1    0.69    0.22
   5   5   1    0.46    0.22
  -5   5  -1    0.55    0.19
  -5   5  -1    0.00    0.08
  -5   5  -1    0.34    0.14
  -5   5  -1    0.44    0.24
   5   5   1    0.72    0.24
   6  -5   1    1.14    0.28
   6  -5   1    1.00    0.30
  -6  -5  -1    0.98    0.20
  -6  -5  -1    1.03    0.24
   6  -5   1    1.78    0.36
  -6  -5  -1    1.14    0.29
  -6  -5  -1    1.03    0.25
  -6   5  -1    0.82    0.24
  -6   5  -1    1.03    0.24
  -6   5  -1    1.03    0.22
   6   5   1    1.14    0.28
  -6   5  -1    1.33    0.38
  -6   5  -1    1.29    0.22
  -6   5  -1    0.91    0.26
   6   5   1    1.76    0.47
   6   5   1    0.73    0.26
   6   5   1    0.96    0.29
   6   5   1    1.26    0.29
  -7  -5  -1    1.62    0.35
  -7  -5  -1    1.95    0.23
  -7  -5  -1    2.54    0.35
   7  -5   1    2.05    0.42
  -7  -5  -1    2.22    0.24
  -7  -5  -1    1.58    0.29
   7  -5   1    2.47    0.42
  -7   5  -1    2.83    0.42
  -7   5  -1    2.46    0.29
   7   5   1    1.67    0.49
  -7   5  -1    1.81    0.35
  -7   5  -1    2.03    0.28
  -7   5  -1    2.27    0.32
  -7   5  -1    2.16    0.52
   7   5   1    1.45    0.35
  -8  -5  -1   15.57    0.95
  -8  -5  -1   16.34    0.97
  -8  -5  -1   17.78    1.11
  -8   5  -1   16.32    0.90
  -8   5  -1   15.58    0.89
  -8   5  -1   19.06    1.14
  -8   5  -1   17.98    1.09
  -8   5  -1   16.52    1.36
   8   5   1   14.75    1.35
  -8   5  -1   15.97    0.96
  -9  -5  -1    4.74    0.43
  -9  -5  -1    4.31    0.41
  -9  -5  -1    3.33    0.52
  -9   5  -1    3.79    0.41
   9   5   1    5.48    0.84
  -9   5  -1    5.27    0.62
  -9   5  -1    4.31    0.56
 -10  -5  -1    2.04    0.44
 -10   5  -1    2.52    0.45
 -10   5  -1    2.66    0.42
 -10   5  -1    3.14    0.33
  10   5   1    2.41    0.59
 -11  -5  -1    1.23    0.36
 -11   5  -1    1.20    0.17
 -11   5  -1    1.24    0.36
  11   5   1    1.17    0.54
 -12  -5  -1    0.37    0.29
 -12   5  -1    0.01    0.21
  12   5   1    0.43    0.44
 -13  -5  -1    0.21    0.27
 -13   5  -1   -0.42    0.15
  13   5   1    0.44    0.46
 -14  -5  -1   -0.02    0.26
  14   5   1   -0.56    0.36
 -14   5  -1    0.19    0.25
 -15  -5  -1    1.42    0.44
 -15   5  -1    1.23    0.40
 -15  -6   1    2.79    0.57
 -15   6   1    2.83    0.56
 -14  -6   1   -0.07    0.26
 -14   6   1    0.32    0.28
 -13  -6   1   19.92    1.37
 -13   6   1   18.30    1.30
 -12  -6   1    2.73    0.53
 -12   6   1    3.25    0.54
  12   6  -1    2.89    0.83
 -11  -6   1    1.64    0.41
 -11   6   1    1.30    0.37
  11   6  -1    2.02    0.59
 -10  -6   1    1.45    0.38
  10   6  -1    1.35    0.53
 -10   6   1    1.48    0.36
 -10   6   1    2.83    0.42
 -10   6   1    1.96    0.26
  -9  -6   1    5.63    0.41
  -9  -6   1    5.14    0.40
  -9  -6   1    6.32    0.71
   9   6  -1    6.42    0.88
  -9   6   1    5.21    0.64
  -9   6   1    6.04    0.68
  -9   6   1    5.05    0.49
  -8  -6   1   14.70    0.90
  -8  -6   1   15.85    1.08
  -8   6   1   15.64    1.07
  -8   6   1   15.16    1.05
  -8   6   1   14.97    0.83
   8   6  -1   15.93    1.31
  -8   6   1   14.00    0.80
  -8   6   1   14.72    0.91
  -7  -6   1    4.51    0.57
  -7  -6   1    3.81    0.46
   7   6  -1    3.60    0.64
  -7   6   1    3.65    0.51
  -7   6   1    3.13    0.50
  -7   6   1    3.67    0.38
  -7   6   1    3.11    0.63
  -7   6   1    3.51    0.43
  -6  -6   1    0.20    0.16
   6  -6  -1    0.09    0.17
  -6  -6   1    0.12    0.13
  -6  -6   1    0.24    0.23
   6  -6  -1    0.01    0.19
  -6   6   1   -0.09    0.22
  -6   6   1    0.06    0.16
  -6   6   1    0.73    0.25
  -6   6   1    0.19    0.16
   6   6  -1    0.35    0.30
  -6   6   1    0.19    0.13
   5  -6  -1    3.07    0.47
   5  -6  -1    4.57    0.62
  -5  -6   1    3.17    0.43
  -5  -6   1    4.17    0.44
  -5  -6   1    3.77    0.51
   5  -6  -1    3.18    0.48
   5   6  -1    4.18    0.58
  -5   6   1    2.90    0.44
  -5   6   1    3.34    0.42
  -5   6   1    3.25    0.48
  -5   6   1    2.92    0.39
  -5   6   1    2.86    0.41
   5   6  -1    2.99    0.50
   5   6  -1    4.58    0.62
   5   6  -1    3.60    0.52
  -5   6   1    2.96    0.57
   4  -6  -1   18.58    1.28
   4  -6  -1   22.68    1.24
   4  -6  -1   19.88    1.21
   4  -6  -1   17.88    1.12
  -4  -6   1   18.60    1.14
  -4  -6   1   19.33    1.17
  -4  -6   1   18.53    1.13
   4   6  -1   19.88    1.29
   4   6  -1   16.79    1.17
  -4   6   1   17.86    1.12
  -4   6   1   21.16    1.18
   4   6  -1   14.37    1.28
  -4   6   1   18.63    1.33
  -4   6   1   17.26    1.10
   4   6  -1   18.29    1.29
   4   6  -1   18.68    1.18
  -4   6   1   18.11    1.22
  -4   6   1   19.04    1.25
  -4   6   1   17.06    1.10
  -3  -6   1   10.06    0.74
  -3  -6   1    9.74    0.74
  -3  -6   1    9.35    0.73
   3  -6  -1    9.76    0.76
   3  -6  -1   10.27    0.78
   3  -6  -1    8.74    0.70
   3  -6  -1   10.61    0.75
  -3  -6   1   10.44    0.76
  -3  -6   1    9.08    0.72
   3  -6  -1   11.44    0.87
  -3   6   1   10.64    0.77
   3   6  -1    9.80    0.76
  -3   6   1    9.59    0.72
   3   6  -1   10.27    0.76
   3   6  -1    8.62    0.78
   3   6  -1    9.12    0.69
  -3   6   1    8.48    0.81
   3   6  -1    9.77    0.80
   3   6  -1    8.85    0.83
  -3   6   1   10.20    0.81
  -3   6   1    9.12    0.78
  -3   6   1    9.53    0.72
  -3   6   1    9.33    0.70
  -2  -6   1    7.99    0.66
  -2  -6   1    8.56    0.68
  -2  -6   1    8.72    0.69
   2  -6  -1    9.28    0.72
   2  -6  -1    8.07    0.65
   2  -6  -1    8.65    0.69
  -2  -6   1    6.59    0.69
  -2  -6   1    8.98    0.70
   2  -6  -1    8.90    0.67
   2   6  -1    8.08    0.64
  -2   6   1    8.40    0.66
   2   6  -1    8.61    0.68
  -2   6   1    7.65    0.70
  -2   6   1    7.61    0.76
   2   6  -1    7.26    0.80
  -2   6   1    9.54    0.69
   2   6  -1    8.27    0.58
   2   6  -1    7.68    0.77
  -2   6   1    7.65    0.63
  -2   6   1    8.83    0.75
  -2   6   1    7.65    0.70
  -1  -6   1    8.05    0.75
  -1  -6   1    6.37    0.65
   1  -6  -1    6.87    0.69
  -1  -6   1    7.02    0.69
   1  -6  -1    6.03    0.63
  -1  -6   1    8.12    0.76
  -1  -6   1    5.45    0.62
   1  -6  -1    6.79    0.71
  -1   6   1    6.58    0.69
   1   6  -1    7.00    0.75
   1   6  -1    7.46    0.56
  -1   6   1    5.47    0.64
  -1   6   1    8.13    0.64
  -1   6   1    7.02    0.79
   1   6  -1    6.06    0.71
   1   6  -1    7.69    0.71
  -1   6   1    6.59    0.57
  -1   6   1    7.21    0.81
   1   6  -1    7.93    0.63
   1   6  -1    7.11    0.62
  -1   6   1    7.38    0.62
   0  -6   1   34.16    1.90
   0  -6   1   33.29    1.90
   0  -6   1   35.22    1.96
   0  -6  -1   35.05    1.92
   0  -6  -1   34.71    1.88
   0  -6   1   36.19    1.98
   0  -6   1   35.49    1.89
   0  -6  -1   38.35    2.00
   0  -6  -1   34.25    1.96
   0   6  -1   36.13    1.96
   0   6   1   38.04    1.99
   0   6  -1   33.10    2.04
   0   6  -1   35.16    1.90
   0   6   1   34.49    2.06
   0   6   1   33.93    2.01
   0   6   1   35.78    1.87
   0   6  -1   32.44    1.84
   0   6  -1   39.71    2.04
   0   6   1   33.68    1.90
   0   6   1   35.44    2.07
  -1  -6  -1    8.51    0.68
   1  -6   1    7.91    0.64
   1  -6   1    9.63    0.72
   1  -6   1    9.40    0.71
  -1  -6  -1    8.34    0.66
  -1  -6  -1    7.71    0.75
  -1  -6  -1    7.69    0.66
   1  -6   1    8.20    0.66
   1   6   1    7.81    0.61
  -1   6  -1    6.79    0.75
   1   6   1    8.53    0.68
  -1   6  -1    7.78    0.64
  -1   6  -1    8.18    0.65
  -1   6  -1    7.16    0.66
   1   6   1    6.51    0.67
  -1   6  -1    7.43    0.63
   1   6   1    7.47    0.81
  -1   6  -1    8.52    0.67
   1   6   1    6.31    0.71
   1   6   1    8.07    0.68
   2  -6   1   13.21    0.91
  -2  -6  -1   14.17    0.94
  -2  -6  -1   12.07    0.91
   2  -6   1   13.33    1.01
   2  -6   1   14.71    0.96
   2  -6   1   13.20    0.90
  -2  -6  -1   13.79    0.93
   2  -6   1   14.69    0.98
  -2  -6  -1   13.85    0.93
   2   6   1   13.10    0.95
  -2   6  -1   14.79    0.93
  -2   6  -1   15.24    1.04
   2   6   1   14.36    0.96
   2   6   1   13.69    0.90
  -2   6  -1   13.80    0.92
   2   6   1   11.74    0.98
   2   6   1   13.99    1.05
  -2   6  -1   13.98    0.93
   2   6   1   12.89    1.00
  -2   6  -1   12.92    0.90
  -2   6  -1   11.85    0.97
  -3  -6  -1    1.46    0.32
  -3  -6  -1    2.18    0.41
   3  -6   1    2.09    0.38
   3  -6   1    2.31    0.44
  -3  -6  -1    2.85    0.42
   3  -6   1    1.99    0.37
   3  -6   1    1.60    0.33
   3  -6   1    2.82    0.43
  -3  -6  -1    2.23    0.38
  -3   6  -1    2.53    0.44
  -3   6  -1    2.60    0.40
  -3   6  -1    2.59    0.38
   3   6   1    2.09    0.40
   3   6   1    2.18    0.41
   3   6   1    2.94    0.43
  -3   6  -1    2.83    0.42
   3   6   1    2.47    0.47
  -3   6  -1    2.85    0.49
   3   6   1    1.82    0.34
  -3   6  -1    2.21    0.38
   4  -6   1   34.46    1.87
   4  -6   1   32.46    1.78
   4  -6   1   36.01    1.93
   4  -6   1   31.20    1.79
  -4  -6  -1   33.08    1.85
  -4  -6  -1   31.71    1.81
   4  -6   1   33.77    2.02
  -4  -6  -1   32.01    1.82
  -4   6  -1   31.80    1.95
  -4   6  -1   33.95    1.84
  -4   6  -1   35.28    2.09
   4   6   1   34.24    1.87
  -4   6  -1   30.86    1.78
   4   6   1   32.73    1.99
   4   6   1   33.96    1.92
   4   6   1   32.54    2.12
  -4   6  -1   34.88    1.83
  -4   6  -1   33.96    1.84
   4   6   1   31.74    2.16
   5  -6   1    0.40    0.23
   5  -6   1    0.51    0.26
   5  -6   1    0.13    0.19
  -5  -6  -1   -0.05    0.15
  -5  -6  -1    0.21    0.18
  -5  -6  -1    0.15    0.20
   5   6   1    0.04    0.21
   5   6   1    0.57    0.25
   5   6   1    0.26    0.31
  -5   6  -1    0.21    0.20
   5   6   1    0.31    0.21
  -5   6  -1    0.30    0.18
   5   6   1   -0.09    0.18
  -5   6  -1    0.24    0.18
  -5   6  -1    0.29    0.20
  -5   6  -1    0.44    0.26
   6  -6   1   44.36    2.58
  -6  -6  -1   43.53    2.30
  -6  -6  -1   41.46    2.29
  -6  -6  -1   46.05    2.35
   6  -6   1   45.35    2.45
  -6   6  -1   44.22    2.71
   6   6   1   40.47    2.41
  -6   6  -1   45.05    2.31
  -6   6  -1   42.98    2.28
  -6   6  -1   43.62    2.51
   6   6   1   45.11    2.80
  -6   6  -1   46.54    2.33
  -7  -6  -1    3.75    0.49
  -7  -6  -1    3.83    0.40
  -7  -6  -1    3.08    0.51
  -7   6  -1    3.96    0.67
  -7   6  -1    4.05    0.44
  -7   6  -1    4.64    0.62
   7   6   1    4.54    0.76
  -7   6  -1    4.40    0.57
  -7   6  -1    3.53    0.45
  -8  -6  -1   -0.02    0.14
  -8  -6  -1    0.38    0.24
   8   6   1    0.05    0.35
  -8   6  -1    0.13    0.16
  -8   6  -1   -0.11    0.18
  -8   6  -1    0.06    0.10
  -8   6  -1    0.06    0.15
  -9  -6  -1   21.30    1.36
  -9  -6  -1   20.19    1.16
  -9   6  -1   20.10    1.05
  -9   6  -1   20.48    1.18
   9   6   1   19.43    1.64
  -9   6  -1   20.15    1.34
  -9   6  -1   20.96    1.33
 -10  -6  -1    1.15    0.38
 -10  -6  -1    2.22    0.27
  10   6   1    1.51    0.58
 -10   6  -1    1.47    0.37
 -10   6  -1    1.82    0.30
 -10   6  -1    1.69    0.38
 -11  -6  -1    2.83    0.54
 -11   6  -1    2.14    0.28
 -11   6  -1    3.02    0.53
  11   6   1    1.22    0.58
 -12  -6  -1    0.29    0.29
 -12   6  -1    0.18    0.24
  12   6   1   -0.41    0.34
 -13  -6  -1    0.11    0.30
 -13   6  -1    0.32    0.27
  13   6   1    0.53    0.46
 -14  -6  -1    5.52    0.81
 -14   6  -1    7.20    0.87
 -14  -7   1    4.30    0.72
 -14   7   1    3.32    0.62
 -13  -7   1    0.83    0.39
 -13   7   1    1.20    0.41
 -12  -7   1    0.44    0.31
 -12   7   1    0.27    0.29
 -11  -7   1    0.38    0.30
 -11   7   1    0.70    0.33
 -11   7   1    0.43    0.14
 -10  -7   1   16.39    1.19
 -10  -7   1   15.21    0.82
 -10   7   1   15.84    0.94
 -10   7   1   15.36    1.14
  -9  -7   1   20.24    1.20
  -9  -7   1   22.08    1.43
  -9   7   1   23.34    1.44
  -9   7   1   21.30    1.25
  -8  -7   1    1.92    0.35
  -8  -7   1    1.82    0.45
  -8   7   1    1.97    0.27
   8   7  -1    2.25    0.56
  -8   7   1    1.76    0.33
  -8   7   1    1.80    0.43
  -8   7   1    2.48    0.48
  -7  -7   1   10.50    0.80
  -7  -7   1   11.94    0.93
  -7  -7   1   10.56    0.68
  -7   7   1   11.11    0.74
   7   7  -1    9.61    1.09
  -7   7   1   11.28    0.93
  -7   7   1   13.00    0.94
  -7   7   1    9.69    0.78
  -6  -7   1    8.34    0.80
  -6  -7   1    8.10    0.63
  -6  -7   1   10.48    0.95
   6   7  -1    9.20    0.96
  -6   7   1   10.92    0.86
  -6   7   1    8.35    0.64
  -6   7   1    7.46    0.80
  -6   7   1    6.65    0.95
  -6   7   1    6.66    0.72
  -5  -7   1    1.18    0.32
   5  -7  -1    0.70    0.29
  -5  -7   1    1.07    0.35
  -5  -7   1    0.77    0.25
   5   7  -1    1.50    0.40
  -5   7   1    1.22    0.34
  -5   7   1    1.22    0.30
  -5   7   1    0.58    0.32
  -5   7   1    0.98    0.25
  -5   7   1    1.06    0.33
   4  -7  -1    5.19    0.65
   4  -7  -1    2.68    0.52
  -4  -7   1    5.49    0.59
  -4  -7   1    4.74    0.57
   4  -7  -1    5.10    0.66
  -4  -7   1    4.90    0.65
  -4   7   1    4.23    0.68
  -4   7   1    4.10    0.54
   4   7  -1    4.91    0.63
  -4   7   1    4.82    0.57
   4   7  -1    6.10    0.76
  -4   7   1    4.33    0.58
   4   7  -1    4.40    0.68
  -4   7   1    4.69    0.64
   4   7  -1    6.17    0.72
   3  -7  -1    0.06    0.18
  -3  -7   1   -0.07    0.16
   3  -7  -1   -0.07    0.17
  -3  -7   1   -0.16    0.16
  -3  -7   1    0.28    0.23
  -3   7   1    0.05    0.17
   3   7  -1   -0.22    0.15
   3   7  -1    0.05    0.21
  -3   7   1    0.10    0.17
  -3   7   1   -0.22    0.17
  -3   7   1   -0.18    0.16
   3   7  -1    0.01    0.19
  -3   7   1    0.04    0.17
  -2  -7   1    5.71    0.66
  -2  -7   1    4.89    0.63
  -2  -7   1    5.78    0.65
  -2  -7   1    5.10    0.60
   2  -7  -1    6.03    0.71
   2  -7  -1    4.40    0.57
   2  -7  -1    4.86    0.63
  -2   7   1    4.33    0.57
  -2   7   1    4.90    0.61
  -2   7   1    4.52    0.60
   2   7  -1    3.99    0.57
   2   7  -1    5.78    0.67
  -2   7   1    4.31    0.63
  -2   7   1    5.12    0.64
   2   7  -1    6.40    0.75
  -2   7   1    5.67    0.70
   2   7  -1    4.14    0.46
  -1  -7   1    5.74    0.65
   1  -7  -1    5.23    0.65
   1  -7  -1    4.79    0.60
  -1  -7   1    5.94    0.69
  -1  -7   1    5.45    0.62
  -1  -7   1    5.00    0.62
  -1  -7   1    5.48    0.65
   1  -7  -1    5.53    0.67
  -1   7   1    4.09    0.57
  -1   7   1    3.92    0.62
  -1   7   1    5.40    0.63
   1   7  -1    4.43    0.58
  -1   7   1    4.71    0.61
  -1   7   1    5.95    0.68
   1   7  -1    5.31    0.72
   1   7  -1    6.06    0.66
  -1   7   1    4.18    0.59
   1   7  -1    3.15    0.51
  -1   7   1    5.67    0.76
   1   7  -1    5.27    0.56
   0  -7   1   14.63    1.11
   0  -7  -1   16.36    1.10
   0  -7  -1   16.73    1.12
   0  -7   1   13.58    1.06
   0  -7  -1   17.09    1.13
   0  -7   1   15.57    1.09
   0  -7   1   16.64    1.11
   0  -7   1   16.71    1.10
   0   7  -1   16.82    1.12
   0   7   1   16.26    1.12
   0   7   1   17.04    1.11
   0   7  -1   14.67    1.04
   0   7   1   18.32    1.15
   0   7  -1   14.64    1.16
   0   7  -1   17.22    1.12
   0   7  -1   16.37    1.20
   0   7   1   14.97    1.16
   0   7   1   16.19    1.19
   0   7  -1   15.42    1.08
   0   7   1   17.10    1.09
   1  -7   1   19.37    1.24
  -1  -7  -1   19.65    1.29
  -1  -7  -1   19.81    1.26
   1  -7   1   21.24    1.33
   1  -7   1   18.68    1.26
  -1  -7  -1   18.53    1.27
  -1  -7  -1   19.90    1.28
   1  -7   1   18.63    1.25
  -1   7  -1   19.03    1.25
   1   7   1   20.88    1.40
  -1   7  -1   19.11    1.26
   1   7   1   20.70    1.25
  -1   7  -1   16.91    1.32
  -1   7  -1   21.06    1.38
   1   7   1   19.93    1.25
  -1   7  -1   21.90    1.27
   1   7   1   19.65    1.29
   1   7   1   18.99    1.27
  -1   7  -1   21.34    1.35
   2  -7   1    1.36    0.35
   2  -7   1    1.01    0.33
  -2  -7  -1    0.21    0.21
   2  -7   1    0.68    0.27
  -2  -7  -1    0.77    0.29
   2  -7   1    0.68    0.29
  -2  -7  -1    0.52    0.26
  -2   7  -1    0.98    0.33
  -2   7  -1    0.58    0.26
  -2   7  -1    1.09    0.31
  -2   7  -1    0.97    0.28
   2   7   1    0.99    0.31
  -2   7  -1    0.51    0.25
   2   7   1    1.00    0.30
  -2   7  -1    0.45    0.23
   2   7   1    0.95    0.32
  -2   7  -1    0.80    0.30
  -3  -7  -1    6.08    0.68
   3  -7   1    5.94    0.73
   3  -7   1    4.63    0.66
  -3  -7  -1    4.39    0.58
   3  -7   1    5.29    0.65
   3  -7   1    5.01    0.64
  -3  -7  -1    6.62    0.74
  -3   7  -1    4.17    0.65
  -3   7  -1    5.49    0.66
   3   7   1    5.05    0.69
  -3   7  -1    4.81    0.66
   3   7   1    5.16    0.66
  -3   7  -1    4.22    0.55
   3   7   1    5.22    0.71
   3   7   1    6.29    0.73
  -3   7  -1    7.04    0.70
  -4  -7  -1   29.73    1.68
   4  -7   1   27.85    1.82
  -4  -7  -1   27.73    1.65
   4  -7   1   29.18    1.73
  -4  -7  -1   24.97    1.62
   4  -7   1   31.26    1.72
  -4   7  -1   28.63    1.78
   4   7   1   27.40    1.89
   4   7   1   28.45    1.69
  -4   7  -1   25.57    1.59
  -4   7  -1   26.57    1.60
   4   7   1   27.05    1.70
  -4   7  -1   28.48    1.87
  -4   7  -1   28.22    1.63
   4   7   1   25.79    1.78
   5  -7   1    0.11    0.25
  -5  -7  -1    0.66    0.25
   5  -7   1    0.22    0.23
  -5  -7  -1    0.65    0.32
  -5  -7  -1   -0.08    0.20
   5  -7   1    0.47    0.27
  -5   7  -1    0.00    0.19
   5   7   1    0.25    0.32
  -5   7  -1    0.38    0.30
  -5   7  -1    0.46    0.28
  -5   7  -1    0.65    0.23
   5   7   1    0.06    0.21
  -5   7  -1    0.31    0.21
  -6  -7  -1    0.04    0.19
  -6  -7  -1    1.01    0.33
   6  -7   1    0.60    0.30
  -6  -7  -1    0.44    0.21
  -6   7  -1    0.54    0.22
   6   7   1   -0.05    0.29
  -6   7  -1    0.12    0.22
  -6   7  -1    0.96    0.29
  -6   7  -1    0.73    0.37
  -6   7  -1    0.79    0.29
  -7  -7  -1    4.54    0.50
  -7  -7  -1    5.49    0.71
  -7  -7  -1    4.44    0.57
  -7   7  -1    6.92    0.81
  -7   7  -1    6.05    0.72
   7   7   1    5.55    0.82
  -7   7  -1    5.96    0.58
  -7   7  -1    7.14    0.70
  -8  -7  -1    8.19    0.69
  -8  -7  -1    8.39    0.55
  -8  -7  -1    7.97    0.88
   8   7   1   10.21    1.19
  -8   7  -1    9.76    0.85
  -8   7  -1    8.69    0.89
  -8   7  -1    8.84    0.63
  -8   7  -1    7.10    0.73
  -9  -7  -1   -0.14    0.15
  -9  -7  -1   -0.20    0.24
   9   7   1    0.25    0.42
  -9   7  -1    0.02    0.10
  -9   7  -1   -0.15    0.16
  -9   7  -1    0.18    0.23
 -10  -7  -1    0.08    0.28
 -10  -7  -1   -0.01    0.14
 -10   7  -1    0.39    0.28
  10   7   1   -0.20    0.41
 -10   7  -1    0.43    0.20
 -11  -7  -1    2.17    0.52
 -11   7  -1    2.57    0.35
 -11   7  -1    2.44    0.52
 -12  -7  -1    0.22    0.29
 -12   7  -1   -0.08    0.09
 -12   7  -1    0.22    0.25
 -13  -7  -1   -0.08    0.30
 -13   7  -1   -0.11    0.24
 -14  -7  -1    2.36    0.59
 -14   7  -1    3.22    0.63
 -13  -8   1    0.62    0.38
 -13   8   1    0.50    0.34
 -12  -8   1    4.63    0.76
 -12   8   1    3.71    0.64
 -11  -8   1    9.33    1.06
 -11   8   1    7.40    0.93
 -11   8   1    9.42    0.64
 -10  -8   1    0.62    0.18
 -10  -8   1    0.71    0.39
 -10   8   1    0.58    0.22
 -10   8   1    0.29    0.28
  -9  -8   1    0.04    0.28
  -9  -8   1    0.24    0.18
  -9   8   1    0.29    0.12
  -9   8   1    0.53    0.32
  -9   8   1    0.23    0.19
  -8  -8   1   -0.02    0.24
  -8  -8   1    0.44    0.25
  -8   8   1    0.38    0.29
  -8   8   1    0.36    0.18
  -8   8   1    0.51    0.26
  -7  -8   1    1.61    0.29
  -7  -8   1    3.11    0.50
  -7  -8   1    2.68    0.54
  -7   8   1    2.27    0.37
  -7   8   1    1.45    0.43
  -7   8   1    2.09    0.45
  -7   8   1    2.50    0.45
  -6  -8   1    3.09    0.50
  -6  -8   1    2.62    0.51
  -6  -8   1    2.89    0.43
  -6   8   1    2.81    0.47
  -6   8   1    2.28    0.38
  -6   8   1    2.70    0.57
  -6   8   1    2.84    0.52
  -5  -8   1    1.93    0.44
   5  -8  -1    1.36    0.41
  -5  -8   1    2.06    0.37
  -5  -8   1    2.03    0.45
  -5   8   1    1.79    0.45
  -5   8   1    3.24    0.48
  -5   8   1    1.85    0.40
  -5   8   1    2.46    0.49
  -5   8   1    1.85    0.51
  -4  -8   1    1.08    0.38
   4  -8  -1    4.00    0.68
  -4  -8   1    1.58    0.36
   4  -8  -1    1.82    0.44
  -4  -8   1    1.73    0.42
   4   8  -1    2.23    0.48
  -4   8   1    3.94    0.68
  -4   8   1    2.39    0.41
  -4   8   1    1.58    0.42
  -4   8   1    2.26    0.52
  -4   8   1    2.67    0.48
   3  -8  -1    2.04    0.46
  -3  -8   1    1.06    0.32
   3  -8  -1    1.31    0.40
  -3  -8   1    1.49    0.41
  -3  -8   1    1.74    0.44
  -3   8   1    1.76    0.48
   3   8  -1    1.76    0.42
  -3   8   1    1.71    0.41
  -3   8   1    1.04    0.33
  -3   8   1    1.32    0.36
   3   8  -1    1.88    0.49
  -3   8   1    2.31    0.53
  -2  -8   1    1.86    0.42
   2  -8  -1    1.28    0.37
  -2  -8   1    1.32    0.37
  -2  -8   1    1.07    0.35
   2  -8  -1    1.38    0.41
  -2   8   1    0.89    0.33
   2   8  -1    1.52    0.40
  -2   8   1    1.43    0.34
  -2   8   1    1.02    0.36
  -2   8   1    0.75    0.34
   2   8  -1    1.62    0.48
  -2   8   1    1.76    0.48
   2   8  -1    0.99    0.31
  -1  -8   1    7.91    0.86
  -1  -8   1    8.03    0.84
   1  -8  -1    9.76    0.97
  -1  -8   1    6.78    0.79
   1  -8  -1    7.41    0.87
   1   8  -1    8.87    1.00
   1   8  -1    7.26    0.81
  -1   8   1    9.68    0.92
  -1   8   1    6.65    0.79
   1   8  -1    8.67    0.90
  -1   8   1    8.48    0.85
  -1   8   1    6.42    0.80
  -1   8   1    6.33    0.84
   0  -8  -1    0.85    0.34
   0  -8   1    1.72    0.42
   0  -8  -1    1.46    0.42
   0  -8  -1    0.57    0.30
   0  -8   1    0.80    0.31
   0  -8   1    1.01    0.34
   0  -8   1    0.70    0.31
   0   8   1    0.93    0.32
   0   8  -1    0.57    0.31
   0   8   1    0.61    0.31
   0   8   1    0.87    0.31
   0   8   1    0.16    0.24
   0   8  -1    0.47    0.31
   0   8   1    0.40    0.28
   0   8  -1    0.63    0.29
   0   8  -1    0.49    0.27
   1  -8   1    0.61    0.31
   1  -8   1   -0.14    0.22
  -1  -8  -1    0.37    0.27
   1  -8   1    0.14    0.23
  -1  -8  -1   -0.13    0.21
  -1  -8  -1   -0.03    0.19
   1  -8   1    0.12    0.22
   1   8   1   -0.09    0.21
  -1   8  -1    0.02    0.23
   1   8   1   -0.03    0.22
   1   8   1   -0.10    0.22
  -1   8  -1   -0.04    0.22
  -1   8  -1    0.47    0.28
  -1   8  -1   -0.03    0.21
  -1   8  -1    0.04    0.25
   2  -8   1    3.53    0.59
  -2  -8  -1    2.66    0.49
  -2  -8  -1    3.09    0.53
  -2  -8  -1    2.15    0.49
   2  -8   1    2.93    0.55
  -2   8  -1    2.43    0.50
  -2   8  -1    2.57    0.54
   2   8   1    1.58    0.39
  -2   8  -1    2.67    0.48
   2   8   1    2.59    0.55
   2   8   1    3.40    0.58
  -2   8  -1    3.07    0.52
  -2   8  -1    2.16    0.44
   3  -8   1    2.90    0.54
  -3  -8  -1    2.12    0.43
  -3  -8  -1    2.74    0.54
  -3  -8  -1    3.07    0.55
   3  -8   1    2.71    0.53
  -3   8  -1    2.29    0.44
   3   8   1    1.99    0.45
  -3   8  -1    3.02    0.59
  -3   8  -1    2.89    0.50
  -3   8  -1    2.77    0.51
   3   8   1    2.03    0.44
  -3   8  -1    1.97    0.49
  -4  -8  -1    2.90    0.54
  -4  -8  -1    1.83    0.42
   4  -8   1    1.14    0.38
  -4  -8  -1    1.08    0.34
   4  -8   1    3.05    0.55
  -4   8  -1    1.06    0.39
   4   8   1    1.50    0.39
  -4   8  -1    2.05    0.40
   4   8   1    2.11    0.47
  -4   8  -1    1.66    0.36
  -4   8  -1    1.86    0.44
  -4   8  -1    1.56    0.40
   5  -8   1   -0.02    0.20
  -5  -8  -1   -0.26    0.14
  -5  -8  -1    0.10    0.20
  -5  -8  -1   -0.01    0.23
  -5   8  -1    0.02    0.21
  -5   8  -1    0.01    0.16
   5   8   1   -0.20    0.23
  -5   8  -1   -0.04    0.20
  -5   8  -1    0.08    0.22
  -6  -8  -1    0.08    0.29
  -6  -8  -1   -0.05    0.19
  -6  -8  -1    0.09    0.17
  -6   8  -1    0.08    0.24
  -6   8  -1   -0.23    0.19
  -6   8  -1   -0.03    0.19
  -6   8  -1    0.00    0.16
   6   8   1    0.14    0.29
  -7  -8  -1    2.41    0.47
  -7  -8  -1    3.03    0.59
  -7  -8  -1    3.83    0.47
  -7   8  -1    3.30    0.52
  -7   8  -1    3.73    0.61
  -7   8  -1    2.89    0.54
  -7   8  -1    3.54    0.48
   7   8   1    2.96    0.64
  -8  -8  -1    4.30    0.43
  -8  -8  -1    3.74    0.63
  -8  -8  -1    4.02    0.56
  -8   8  -1    4.16    0.56
  -8   8  -1    3.88    0.63
  -8   8  -1    5.04    0.53
  -9  -8  -1    1.84    0.47
  -9  -8  -1    1.34    0.35
  -9   8  -1    1.51    0.34
  -9   8  -1    1.16    0.24
  -9   8  -1    1.82    0.47
 -10  -8  -1    3.64    0.66
 -10  -8  -1    3.68    0.46
 -10   8  -1    3.05    0.62
 -10   8  -1    2.72    0.44
 -11  -8  -1    3.74    0.35
 -11  -8  -1    4.33    0.73
 -11   8  -1    2.92    0.59
 -11   8  -1    3.16    0.43
 -12  -8  -1    0.35    0.35
 -12   8  -1    0.13    0.14
 -12   8  -1    0.35    0.34
 -11  -9   1    1.31    0.51
 -11   9   1    2.39    0.36
 -11   9   1    1.71    0.51
 -10  -9   1   -0.16    0.28
 -10  -9   1    0.04    0.16
 -10   9   1    0.10    0.19
 -10   9   1   -0.18    0.27
  -9  -9   1    0.20    0.32
  -9  -9   1    0.37    0.22
  -9   9   1    0.42    0.33
  -9   9   1    0.09    0.21
  -8  -9   1    0.16    0.22
  -8  -9   1    0.00    0.28
  -8   9   1   -0.35    0.16
  -8   9   1    0.14    0.29
  -7  -9   1    3.36    0.43
  -7  -9   1    3.93    0.67
  -7  -9   1    3.21    0.56
  -7   9   1    4.67    0.70
  -7   9   1    3.73    0.50
  -7   9   1    2.57    0.48
  -6  -9   1    1.54    0.34
  -6  -9   1    1.26    0.43
  -6  -9   1    0.93    0.38
  -6   9   1    1.06    0.35
  -6   9   1    1.92    0.37
  -6   9   1    1.50    0.44
  -5  -9   1   11.18    0.93
  -5  -9   1   10.25    1.04
  -5  -9   1   14.13    1.26
  -5   9   1   12.26    1.11
  -5   9   1   15.83    1.13
  -5   9   1   11.73    0.95
  -5   9   1   11.79    0.97
  -4  -9   1    3.92    0.59
  -4  -9   1    3.62    0.63
  -4  -9   1    4.14    0.63
   4  -9  -1    3.64    0.63
  -4   9   1    4.66    0.71
  -4   9   1    3.84    0.60
  -4   9   1    3.44    0.54
  -4   9   1    3.48    0.65
  -3  -9   1    2.24    0.50
  -3  -9   1    2.18    0.46
  -3  -9   1    1.44    0.45
   3  -9  -1    1.55    0.42
   3  -9  -1    1.70    0.49
  -3   9   1    1.22    0.38
  -3   9   1    1.71    0.49
   3   9  -1    1.91    0.46
  -3   9   1    1.02    0.39
  -3   9   1    1.85    0.42
   2  -9  -1   13.42    1.15
   2  -9  -1   13.71    1.16
  -2  -9   1   15.19    1.18
  -2  -9   1   15.05    1.17
  -2  -9   1   14.26    1.13
  -2   9   1   14.11    1.13
  -2   9   1   14.87    1.25
  -2   9   1   16.93    1.18
   2   9  -1   15.44    1.18
  -1  -9   1    3.03    0.58
  -1  -9   1    2.03    0.50
   1  -9  -1    1.97    0.49
   1  -9  -1    1.25    0.37
  -1  -9   1    2.00    0.46
   1   9  -1    2.02    0.46
   1   9  -1    3.13    0.57
  -1   9   1    2.20    0.47
  -1   9   1    2.45    0.58
   1   9  -1    1.61    0.46
  -1   9   1    2.78    0.53
   0  -9   1    0.13    0.22
   0  -9  -1    0.27    0.26
   0  -9  -1    0.00    0.25
   0  -9   1   -0.02    0.24
   0   9   1    0.14    0.23
   0   9  -1    0.77    0.34
   0   9   1    0.14    0.22
   0   9  -1    0.37    0.33
   0   9   1    0.25    0.29
   0   9  -1    0.03    0.20
   1  -9   1    3.76    0.65
  -1  -9  -1    4.75    0.71
  -1  -9  -1    4.12    0.66
   1  -9   1    5.14    0.75
  -1   9  -1    3.98    0.75
   1   9   1    3.44    0.58
   1   9   1    3.87    0.64
  -1   9  -1    3.74    0.60
  -1   9  -1    4.58    0.67
   1   9   1    4.97    0.82
   2  -9   1    0.48    0.32
   2  -9   1    0.69    0.38
  -2  -9  -1    0.30    0.32
  -2  -9  -1    0.35    0.29
  -2  -9  -1    0.43    0.30
  -2   9  -1    0.64    0.29
   2   9   1    0.72    0.33
  -2   9  -1    0.48    0.30
  -2   9  -1    0.18    0.27
   2   9   1    0.49    0.31
  -3  -9  -1   -0.06    0.26
   3  -9   1    0.31    0.30
   3  -9   1    0.07    0.24
  -3  -9  -1   -0.34    0.20
  -3  -9  -1   -0.04    0.19
  -3   9  -1    0.13    0.29
  -3   9  -1    0.16    0.24
  -3   9  -1   -0.19    0.19
   3   9   1    0.09    0.25
   4  -9   1    3.18    0.60
  -4  -9  -1    2.03    0.47
  -4  -9  -1    2.26    0.53
  -4  -9  -1    2.16    0.47
  -4   9  -1    2.67    0.51
  -4   9  -1    2.96    0.55
  -4   9  -1    1.87    0.50
  -4   9  -1    3.19    0.51
  -5  -9  -1    2.42    0.50
  -5  -9  -1    2.04    0.42
  -5  -9  -1    1.29    0.45
  -5   9  -1    1.96    0.45
  -5   9  -1    1.27    0.44
  -5   9  -1    2.04    0.43
  -5   9  -1    2.13    0.48
  -6  -9  -1    1.74    0.37
  -6  -9  -1    1.77    0.48
  -6  -9  -1    1.65    0.41
  -6   9  -1    0.74    0.37
  -6   9  -1    0.97    0.35
  -6   9  -1    1.40    0.33
  -7  -9  -1    2.81    0.60
  -7  -9  -1    3.16    0.46
  -7  -9  -1    4.04    0.62
  -7   9  -1    3.66    0.66
  -7   9  -1    2.45    0.49
  -8  -9  -1    5.50    0.69
  -8  -9  -1    5.29    0.53
  -8  -9  -1    4.74    0.79
  -8   9  -1    7.91    0.83
  -8   9  -1    5.61    0.83
  -9  -9  -1    2.36    0.46
  -9  -9  -1    2.37    0.58
  -9   9  -1    3.60    0.54
  -9   9  -1    3.17    0.62
 -10  -9  -1    0.08    0.18
 -10  -9  -1   -0.19    0.30
 -10   9  -1    0.71    0.36
 -10   9  -1    0.17    0.21
 -11  -9  -1    0.54    0.18
 -11  -9  -1    0.59    0.41
 -11   9  -1   -0.16    0.30
 -11   9  -1    0.33    0.21
 -10  10   1    0.95    0.47
  -9 -10   1    1.28    0.36
  -9 -10   1    1.51    0.53
  -9  10   1    2.16    0.44
  -9  10   1    0.83    0.41
  -8 -10   1    0.40    0.40
  -8 -10   1    1.27    0.38
  -8  10   1    1.22    0.39
  -8  10   1    0.82    0.42
  -7 -10   1    1.73    0.54
  -7 -10   1    1.65    0.43
  -7  10   1    1.38    0.41
  -7  10   1    1.26    0.46
  -6 -10   1    7.54    0.91
  -6 -10   1    7.22    0.97
  -6  10   1    5.40    0.83
  -6  10   1    4.80    0.72
  -5 -10   1    0.71    0.35
  -5 -10   1    1.24    0.43
  -5  10   1    0.54    0.30
  -4 -10   1    5.28    0.77
  -4 -10   1    5.30    0.83
  -4  10   1    5.35    0.74
  -3 -10   1    1.97    0.49
  -3 -10   1    1.77    0.50
   3 -10  -1    2.31    0.58
  -3 -10   1    2.69    0.66
  -3  10   1    1.87    0.46
  -3  10   1    1.63    0.43
   2 -10  -1    0.71    0.39
   2 -10  -1    0.91    0.43
  -2 -10   1    0.99    0.36
  -2 -10   1    0.92    0.38
  -2  10   1    0.48    0.31
  -2  10   1    0.81    0.39
  -2  10   1    0.77    0.35
   2  10  -1    0.47    0.34
   1 -10  -1   -0.16    0.27
   1 -10  -1    0.35    0.32
  -1 -10   1    0.05    0.21
  -1 -10   1   -0.08    0.26
  -1  10   1   -0.40    0.20
  -1  10   1   -0.17    0.25
   1  10  -1    0.16    0.26
  -1  10   1   -0.06    0.30
   1  10  -1   -0.02    0.28
   0 -10   1    2.72    0.59
   0 -10   1    3.04    0.64
   0 -10  -1    2.02    0.54
   0 -10  -1    2.99    0.61
   0  10   1    2.14    0.51
   0  10  -1    2.49    0.56
   0  10   1    1.47    0.50
   0  10  -1    2.12    0.52
   0  10   1    2.85    0.56
  -1 -10  -1   12.88    1.16
  -1 -10  -1   15.12    1.41
   1 -10   1   15.85    1.25
   1 -10   1   12.89    1.30
  -1  10  -1   15.07    1.30
   1  10   1   12.73    1.28
  -1  10  -1   14.73    1.19
   1  10   1   13.06    1.16
  -1  10  -1   14.26    1.17
  -2 -10  -1    4.97    0.76
   2 -10   1    4.74    0.76
   2 -10   1    5.22    0.81
  -2 -10  -1    6.47    0.85
  -2  10  -1    5.40    0.78
  -2  10  -1    4.50    0.80
   2  10   1    6.61    0.89
  -2  10  -1    6.67    0.87
  -3 -10  -1    1.86    0.47
   3 -10   1    3.93    0.80
   3 -10   1    2.87    0.61
  -3 -10  -1    3.23    0.61
  -3  10  -1    3.84    0.63
  -3  10  -1    3.37    0.72
  -3  10  -1    3.10    0.61
  -4 -10  -1    8.37    0.98
   4 -10   1    6.67    0.95
  -4 -10  -1    6.54    0.92
  -4  10  -1    4.79    0.70
  -5 -10  -1    0.53    0.34
  -5 -10  -1    0.92    0.43
  -5  10  -1    0.64    0.34
  -6 -10  -1    2.01    0.60
  -6 -10  -1    1.77    0.46
  -6  10  -1    2.15    0.50
  -7 -10  -1    1.75    0.48
  -7 -10  -1    2.48    0.60
  -7  10  -1    1.21    0.40
  -7  10  -1    1.75    0.50
  -8 -10  -1    0.02    0.33
  -8 -10  -1    0.51    0.32
  -8  10  -1   -0.07    0.31
  -8  10  -1    0.16    0.28
  -9 -10  -1    1.54    0.41
  -9 -10  -1    1.01    0.51
  -9  10  -1    0.95    0.43
  -9  10  -1    1.10    0.37
  -7 -11   1    2.96    0.72
  -7 -11   1    2.08    0.51
  -7  11   1    1.83    0.47
  -6 -11   1    0.37    0.32
  -6 -11   1    0.29    0.42
  -6  11   1    0.31    0.30
  -5 -11   1    0.27    0.34
  -5  11   1   -0.02    0.25
  -4 -11   1    1.16    0.45
  -4  11   1    0.32    0.32
  -3 -11   1    0.22    0.36
   3 -11  -1    0.32    0.38
  -3  11   1    0.51    0.34
  -2 -11   1    0.25    0.36
   2 -11  -1    0.17    0.34
  -2  11   1   -0.07    0.26
   1 -11  -1    3.67    0.73
  -1 -11   1    3.82    0.74
  -1  11   1    3.62    0.68
   1  11  -1    4.52    0.74
   0 -11  -1    1.40    0.52
   0 -11   1    1.09    0.52
   0  11   1    1.46    0.47
   0  11  -1    0.66    0.40
   0  11  -1    1.08    0.44
   1 -11   1    0.49    0.40
  -1 -11  -1    0.23    0.33
  -1  11  -1    0.58    0.38
   1  11   1    0.36    0.35
  -2 -11  -1    0.35    0.36
   2 -11   1    0.44    0.41
   2  11   1    0.72    0.37
  -2  11  -1    0.12    0.29
  -3 -11  -1    0.40    0.36
  -3  11  -1    0.26    0.32
  -4 -11  -1    0.10    0.32
  -4  11  -1    0.22    0.30
  -5 -11  -1    0.09    0.30
  -5  11  -1    0.27    0.32
  -6 -11  -1    0.90    0.43
  -6  11  -1    0.88    0.39
  -7 -11  -1    0.75    0.38
  -7  11  -1    0.40    0.35
  -3  12   1    0.28    0.34
  -2 -12   1    0.54    0.40
  -2  12   1    0.16    0.36
  -1 -12   1   15.04    1.54
   1 -12  -1   15.08    1.56
  -1  12   1   17.90    1.64
   0 -12  -1    0.09    0.40
   0 -12   1    0.07    0.36
   0  12   1    0.57    0.45
  -1 -12  -1    3.42    0.75
   1 -12   1    2.90    0.74
  -1  12  -1    4.27    0.77
  -2 -12  -1    1.43    0.54
  -2  12  -1    1.59    0.55
 -17   0   2    0.15    0.21
 -16   0   2    0.43    0.20
 -15   0   2    0.08    0.18
 -14   0   2    0.37    0.19
 -13   0   2   -0.09    0.12
 -13   0   2    0.24    0.31
 -12   0   2   14.30    0.88
 -12   0   2   16.26    1.28
 -11   0   2   -0.01    0.10
  11   0  -2   -0.03    0.08
 -11   0   2   -0.01    0.20
 -11   0   2    0.09    0.10
 -10   0   2   18.45    1.27
 -10   0   2   16.96    0.90
  10   0  -2   15.57    0.88
  10   0  -2   16.27    0.98
 -10   0   2   15.91    0.88
   9   0  -2    0.02    0.07
  -9   0   2    0.10    0.09
  -9   0   2    0.04    0.08
  -9   0   2   -0.05    0.16
   9   0  -2    0.12    0.11
   8   0  -2    9.29    0.57
  -8   0   2    9.66    0.52
  -8   0   2    9.55    0.77
  -8   0   2    8.32    0.51
  -7   0   2   -0.09    0.09
  -7   0   2    0.02    0.05
  -7   0   2   -0.03    0.05
  -6   0   2   10.31    0.54
  -6   0   2   12.26    0.80
  -6   0   2   10.85    0.54
  -5   0   2   -0.04    0.10
  -5   0   2    0.00    0.03
  -4   0   2   32.84    1.79
   3   0  -2    0.03    0.09
  -3   0   2   -0.23    0.07
   2   0  -2  102.36    5.33
  -2   0   2  110.74    5.34
   0   0  -2    5.80    0.29
   0   0  -2    5.54    0.33
   0   0   2    5.06    0.28
   0   0   2    5.19    0.30
   0   0  -2    4.83    0.28
   0   0  -2    5.16    0.27
   0   0   2    5.09    0.27
   0   0   2    5.83    0.28
   0   0  -2    5.11    0.27
   1   0   2   -1.35    0.05
  -1   0  -2   -1.36    0.04
   1   0   2   -1.45    0.03
  -1   0  -2   -1.41    0.02
  -1   0  -2   -1.41    0.03
   1   0   2   -1.36    0.03
   1   0   2   -1.39    0.03
  -1   0  -2   -1.40    0.03
   1   0   2   -1.34    0.05
  -1   0  -2   -1.40    0.03
   1   0   2   -1.41    0.03
  -1   0  -2   -1.42    0.03
  -2   0  -2   18.99    1.03
  -2   0  -2   21.88    1.01
   2   0   2   22.54    1.01
   2   0   2   21.65    1.13
   2   0   2   19.25    1.07
  -2   0  -2   23.41    1.04
   2   0   2   19.73    1.04
  -2   0  -2   19.88    1.00
   2   0   2   23.03    1.07
  -2   0  -2   21.72    1.06
  -2   0  -2   18.79    1.06
   2   0   2   24.50    1.26
   3   0   2   -0.07    0.05
   3   0   2   -0.09    0.07
   3   0   2   -0.13    0.05
   3   0   2   -0.16    0.06
  -3   0  -2   -0.02    0.06
  -3   0  -2    0.10    0.08
  -3   0  -2   -0.08    0.02
  -3   0  -2   -0.07    0.02
  -3   0  -2   -0.04    0.06
  -3   0  -2   -0.10    0.05
  -3   0  -2   -0.03    0.06
  -3   0  -2   -0.05    0.05
   3   0   2   -0.04    0.07
   3   0   2   -0.05    0.06
   4   0   2  545.72   24.45
  -4   0  -2  535.44   25.33
   4   0   2  519.70   25.33
   4   0   2  480.07   24.45
  -4   0  -2  516.70   28.62
  -4   0  -2  492.63   22.80
   4   0   2  590.23   28.62
  -4   0  -2  560.50   23.48
  -4   0  -2  555.71   24.40
  -4   0  -2  483.69   23.47
  -4   0  -2  473.90   24.40
   4   0   2  511.29   23.50
   5   0   2    0.01    0.06
  -5   0  -2   -0.04    0.05
  -5   0  -2    0.00    0.04
  -5   0  -2    0.07    0.07
   5   0   2   -0.04    0.07
   5   0   2    0.02    0.08
  -5   0  -2   -0.02    0.07
   5   0   2   -0.07    0.07
  -5   0  -2    0.03    0.04
  -5   0  -2   -0.01    0.03
  -5   0  -2    0.08    0.06
   5   0   2   -0.01    0.09
  -6   0  -2  333.93   15.11
  -6   0  -2  369.06   15.50
   6   0   2  355.96   16.79
  -6   0  -2  324.85   15.49
  -6   0  -2  352.07   16.73
   6   0   2  382.02   18.92
   6   0   2  337.54   15.57
   6   0   2  313.54   16.16
  -6   0  -2  325.39   15.10
  -7   0  -2    0.00    0.05
  -7   0  -2    0.01    0.08
   7   0   2    0.04    0.11
   7   0   2   -0.01    0.10
  -7   0  -2    0.04    0.10
   7   0   2    0.11    0.11
   7   0   2   -0.04    0.08
  -7   0  -2    0.03    0.08
  -7   0  -2   -0.05    0.06
  -8   0  -2   16.61    0.93
   8   0   2   14.71    0.95
  -8   0  -2   15.50    0.79
   8   0   2   16.59    1.02
  -8   0  -2   16.22    0.79
   8   0   2   17.34    1.01
   8   0   2   18.97    1.12
  -8   0  -2   15.73    0.91
  -9   0  -2    0.02    0.10
  -9   0  -2    0.06    0.13
   9   0   2   -0.04    0.12
   9   0   2   -0.07    0.13
   9   0   2   -0.16    0.10
 -10   0  -2    0.48    0.19
 -11   0  -2    0.31    0.18
 -12   0  -2   -0.15    0.12
 -12   0  -2   -0.11    0.19
 -13   0  -2    0.01    0.17
 -14   0  -2   25.20    1.51
 -15   0  -2    0.14    0.21
 -16   0  -2    0.28    0.26
 -17   0  -2   -0.10    0.25
 -17  -1   2   11.65    0.89
 -17   1   2   10.82    0.87
 -16  -1   2    1.17    0.32
 -16   1   2    1.45    0.33
 -15  -1   2    2.75    0.42
 -15   1   2    2.37    0.40
 -14  -1   2   11.10    0.79
 -14   1   2   11.66    0.80
 -13  -1   2    6.77    0.91
 -13  -1   2    5.74    0.57
 -13   1   2    6.92    0.55
 -12  -1   2   15.54    0.93
 -12  -1   2   15.66    1.24
 -12   1   2   15.13    0.92
 -12   1   2   17.31    1.37
 -11  -1   2    2.69    0.34
 -11  -1   2    3.27    0.57
 -11   1   2    2.66    0.34
  11   1  -2    3.08    0.34
 -11   1   2    3.73    0.64
  10  -1  -2    3.97    0.47
 -10  -1   2    5.34    0.67
  10  -1  -2    5.33    0.40
 -10  -1   2    4.42    0.42
 -10  -1   2    4.46    0.37
 -10   1   2    5.80    0.79
  10   1  -2    4.39    0.40
 -10   1   2    4.36    0.42
 -10   1   2    4.60    0.42
  -9  -1   2   46.65    2.21
   9  -1  -2   49.40    2.64
   9  -1  -2   47.68    2.46
  -9  -1   2   42.58    2.64
  -9  -1   2   46.88    2.20
   9  -1  -2   46.13    2.30
   9  -1  -2   47.73    2.64
   9   1  -2   45.09    2.43
  -9   1   2   45.89    2.21
   9   1  -2   49.26    2.30
  -9   1   2   50.81    2.80
  -9   1   2   45.99    2.21
  -8  -1   2   21.85    1.05
  -8  -1   2   19.71    1.31
   8  -1  -2   19.87    1.05
  -8  -1   2   21.81    1.04
   8  -1  -2   22.50    1.18
  -8   1   2   19.62    1.39
  -8   1   2   20.40    1.05
  -8   1   2   21.18    1.05
   8   1  -2   20.56    1.14
   7  -1  -2    0.24    0.06
  -7  -1   2    0.11    0.07
   7  -1  -2    0.02    0.08
  -7  -1   2    0.33    0.16
  -7  -1   2    0.17    0.08
  -7   1   2    0.08    0.07
  -7   1   2    0.15    0.15
  -7   1   2    0.14    0.08
   7   1  -2    0.12    0.07
  -6  -1   2   21.20    1.01
   6  -1  -2   22.41    1.14
  -6  -1   2   22.00    1.01
  -6  -1   2   20.11    1.25
  -6   1   2   20.80    1.33
  -6   1   2   20.76    1.02
  -6   1   2   21.00    1.02
  -5  -1   2  147.84    7.72
  -5  -1   2  153.08    6.77
  -5  -1   2  153.16    6.77
  -5  -1   2  157.92    6.77
  -5   1   2  156.19    7.83
  -5   1   2  155.72    6.96
  -5   1   2  156.31    6.79
  -5   1   2  153.86    6.78
  -4  -1   2  178.66    7.66
  -4  -1   2  172.17    8.71
  -4  -1   2  171.02    7.66
  -4  -1   2  168.07    7.86
  -4   1   2  176.02    7.88
  -4   1   2  182.80    8.82
  -4   1   2  179.76    7.68
  -4   1   2  174.61    7.68
   3  -1  -2   29.19    1.47
   3  -1  -2   27.86    1.61
   3  -1  -2   29.25    1.47
  -3  -1   2   28.18    1.31
  -3  -1   2   28.93    1.53
  -3  -1   2   27.13    1.35
  -3  -1   2   29.58    1.31
  -3   1   2   29.83    1.33
   3   1  -2   26.81    1.52
  -3   1   2   30.58    1.33
  -3   1   2   28.94    1.36
  -3   1   2   31.63    1.63
  -3   1   2   31.03    1.33
   2  -1  -2   48.06    2.34
  -2  -1   2   44.19    2.10
   2  -1  -2   46.44    2.34
   2  -1  -2   49.56    2.16
  -2  -1   2   49.63    2.10
   2  -1  -2   45.24    2.23
   2  -1  -2   45.99    2.23
   2  -1  -2   47.84    2.47
  -2   1   2   45.58    2.15
  -2   1   2   51.04    2.33
  -2   1   2   46.09    2.11
  -2   1   2   47.24    2.46
  -2   1   2   46.96    2.15
  -2   1   2   45.43    2.33
   2   1  -2   47.69    2.16
   2   1  -2   47.50    2.38
  -2   1   2   50.62    2.11
  -1  -1   2   35.50    1.69
   1  -1  -2   36.02    1.77
  -1  -1   2   35.59    1.63
   1  -1  -2   36.47    1.84
   1  -1  -2   35.32    1.63
   1  -1  -2   33.64    1.69
   1  -1  -2   35.95    1.69
   1  -1  -2   34.52    1.98
  -1  -1   2   38.47    1.60
   1  -1  -2   35.15    1.77
   1  -1  -2   35.38    1.59
  -1   1   2   35.13    1.60
  -1   1   2   32.40    1.97
   1   1  -2   34.64    1.58
  -1   1   2   36.65    1.60
  -1   1   2   34.06    1.69
   1   1  -2   36.63    1.63
   1   1  -2   33.72    1.69
  -1   1   2   35.33    1.84
  -1   1   2   35.41    1.77
  -1   1   2   33.56    1.63
   1   1  -2   36.49    1.69
   1   1  -2   36.48    1.76
   0  -1  -2   55.15    2.39
   0  -1   2   53.75    2.54
   0  -1   2   55.94    2.39
   0  -1  -2   51.19    2.55
   0  -1   2   55.29    2.45
   0  -1   2   53.98    2.55
   0  -1   2   53.01    2.65
   0  -1   2   56.72    2.46
   0  -1  -2   52.11    2.88
   0  -1  -2   53.15    2.45
   0   1   2   48.78    2.64
   0   1  -2   52.88    2.55
   0   1  -2   51.71    2.64
   0   1  -2   57.10    2.45
   0   1  -2   53.10    2.54
   0   1   2   53.04    2.88
   0   1   2   52.32    2.38
   0   1   2   54.03    2.54
   0   1   2   53.24    2.98
   0   1   2   53.26    2.46
   0   1   2   52.23    2.55
   0   1   2   52.60    2.45
   0   1  -2   50.17    2.38
  -1  -1  -2  103.64    5.19
  -1  -1  -2  112.05    5.18
  -1  -1  -2  116.87    5.05
   1  -1   2  121.59    5.39
  -1  -1  -2  113.29    5.60
  -1  -1  -2   99.78    6.30
   1  -1   2  117.02    5.60
  -1  -1  -2  107.88    5.38
   1  -1   2  116.23    5.04
  -1  -1  -2  109.86    6.07
   1  -1   2  116.25    5.40
   1  -1   2  122.83    5.20
  -1   1  -2  122.10    5.20
   1   1   2  106.28    6.30
   1   1   2  110.07    5.59
  -1   1  -2  120.96    5.18
   1   1   2  117.15    5.20
   1   1   2  109.49    6.07
   1   1   2  110.17    5.38
  -1   1  -2  113.41    5.60
   1   1   2  116.65    5.20
  -1   1  -2  118.35    5.39
  -1   1  -2  115.83    5.04
  -1   1  -2  119.67    5.40
   1   1   2  114.76    5.04
  -2  -1  -2    3.30    0.23
  -2  -1  -2    2.93    0.22
   2  -1   2    2.73    0.23
   2  -1   2    3.10    0.22
  -2  -1  -2    2.76    0.23
  -2  -1  -2    2.51    0.31
   2  -1   2    2.83    0.25
   2  -1   2    2.74    0.23
  -2  -1  -2    2.80    0.22
   2  -1   2    3.35    0.22
   2   1   2    3.04    0.22
   2   1   2    2.91    0.22
   2   1   2    2.80    0.24
  -2   1  -2    3.24    0.23
  -2   1  -2    2.66    0.21
  -2   1  -2    2.96    0.21
  -2   1  -2    3.17    0.23
   2   1   2    2.42    0.31
  -2   1  -2    3.13    0.22
   2   1   2    2.84    0.26
   2   1   2    2.82    0.23
  -3  -1  -2   29.44    1.43
  -3  -1  -2   29.66    1.52
   3  -1   2   28.63    1.36
   3  -1   2   29.96    1.46
   3  -1   2   30.74    1.54
   3  -1   2   28.14    1.41
  -3  -1  -2   28.63    1.37
  -3  -1  -2   28.52    1.66
   3  -1   2   32.03    1.46
  -3  -1  -2   27.99    1.39
  -3  -1  -2   28.21    1.36
   3   1   2   29.07    1.52
   3   1   2   29.12    1.36
  -3   1  -2   28.02    1.37
   3   1   2   27.14    1.69
   3   1   2   26.97    1.41
  -3   1  -2   30.08    1.52
  -3   1  -2   28.45    1.40
   3   1   2   28.06    1.43
  -3   1  -2   30.23    1.43
  -3   1  -2   26.64    1.36
  -3   1  -2   29.17    1.39
   3   1   2   28.52    1.68
  -4  -1  -2    2.59    0.22
   4  -1   2    2.46    0.27
   4  -1   2    2.81    0.28
  -4  -1  -2    2.74    0.23
  -4  -1  -2    2.98    0.22
  -4  -1  -2    2.89    0.23
   4  -1   2    2.90    0.32
  -4  -1  -2    2.81    0.27
  -4  -1  -2    2.50    0.21
   4  -1   2    3.51    0.25
  -4  -1  -2    2.68    0.28
   4   1   2    3.56    0.32
   4   1   2    2.81    0.27
  -4   1  -2    2.83    0.22
   4   1   2    3.05    0.27
   4   1   2    2.59    0.37
  -4   1  -2    3.04    0.29
  -4   1  -2    2.41    0.26
  -4   1  -2    3.26    0.25
  -4   1  -2    2.74    0.23
  -4   1  -2    3.02    0.23
  -4   1  -2    2.92    0.22
  -4   1  -2    2.98    0.27
   4   1   2    2.82    0.23
  -4   1  -2    2.47    0.25
  -5  -1  -2   33.64    1.60
  -5  -1  -2   30.13    1.59
  -5  -1  -2   33.30    1.59
  -5  -1  -2   34.07    1.74
   5  -1   2   30.78    1.63
   5  -1   2   31.05    1.67
  -5  -1  -2   32.51    1.59
  -5  -1  -2   31.82    1.59
   5  -1   2   35.53    1.79
  -5   1  -2   34.07    1.61
   5   1   2   33.62    1.65
   5   1   2   33.01    1.77
  -5   1  -2   36.36    1.61
   5   1   2   30.13    1.67
  -5   1  -2   34.90    1.60
   5   1   2   33.66    1.94
  -5   1  -2   34.49    1.74
  -5   1  -2   32.25    1.59
  -5   1  -2   31.54    1.59
  -6  -1  -2  101.66    4.55
   6  -1   2   99.46    4.69
   6  -1   2  105.27    5.07
  -6  -1  -2  103.28    5.00
  -6  -1  -2  100.11    4.62
   6  -1   2   95.97    4.84
  -6  -1  -2  106.31    4.62
  -6  -1  -2   93.93    4.54
   6   1   2   99.32    5.04
  -6   1  -2  100.41    4.56
  -6   1  -2  103.99    5.01
  -6   1  -2   90.17    4.62
   6   1   2   97.76    4.85
  -6   1  -2  112.71    4.63
   6   1   2   98.44    4.69
   6   1   2   99.75    5.63
   7  -1   2   50.66    2.46
   7  -1   2   48.31    2.51
  -7  -1  -2   49.44    2.38
  -7  -1  -2   48.17    2.36
   7  -1   2   51.63    2.65
  -7  -1  -2   48.20    2.34
  -7  -1  -2   51.08    2.34
  -7   1  -2   54.96    2.36
   7   1   2   49.28    2.45
   7   1   2   51.39    2.90
   7   1   2   49.37    2.52
  -7   1  -2   49.27    2.38
  -7   1  -2   49.74    2.38
  -7   1  -2   51.43    2.56
  -7   1  -2   47.82    2.35
   7   1   2   48.56    2.63
   8  -1   2    3.73    0.46
   8  -1   2    3.31    0.40
  -8  -1  -2    3.01    0.35
  -8  -1  -2    3.40    0.22
   8  -1   2    3.68    0.40
  -8  -1  -2    3.88    0.41
  -8  -1  -2    3.59    0.22
  -8   1  -2    3.97    0.41
   8   1   2    3.65    0.41
  -8   1  -2    3.68    0.25
  -8   1  -2    3.14    0.37
   8   1   2    3.38    0.39
   8   1   2    3.30    0.42
   8   1   2    2.95    0.39
  -8   1  -2    3.11    0.24
  -9  -1  -2   12.66    0.79
   9  -1   2   13.26    0.91
   9  -1   2   12.61    0.84
  -9  -1  -2   13.99    0.83
   9   1   2   12.70    0.93
  -9   1  -2   13.98    0.83
   9   1   2   12.68    0.85
   9   1   2   12.73    0.90
  -9   1  -2   13.39    0.83
 -10  -1  -2   17.48    1.01
 -10   1  -2   15.43    0.99
 -11  -1  -2    0.90    0.25
 -11   1  -2    1.02    0.25
 -12  -1  -2    5.50    0.80
 -12  -1  -2    5.05    0.57
 -12   1  -2    5.60    0.60
 -13  -1  -2    2.15    0.40
 -13  -1  -2    1.96    0.57
 -13   1  -2    1.65    0.35
 -14  -1  -2    6.05    0.70
 -14   1  -2    6.56    0.73
 -15  -1  -2    2.61    0.49
 -15   1  -2    3.11    0.52
 -16  -1  -2    7.83    0.86
 -16   1  -2    8.26    0.87
 -17  -1  -2    0.11    0.25
 -17   1  -2    0.20    0.28
 -17  -2   2    0.24    0.24
 -17   2   2    0.19    0.24
 -16  -2   2    0.89    0.30
 -16   2   2    0.58    0.26
 -15  -2   2    8.19    0.80
 -15   2   2    9.63    0.74
 -14  -2   2    1.73    0.34
 -14   2   2    1.64    0.32
 -13  -2   2    7.60    0.61
 -13   2   2    7.24    0.68
 -12  -2   2    0.95    0.37
 -12  -2   2    1.23    0.27
 -12   2   2    0.74    0.22
 -11  -2   2    2.05    0.31
 -11  -2   2    2.31    0.44
 -11   2   2    2.18    0.32
 -11   2   2    2.16    0.52
 -10  -2   2    5.70    0.44
 -10  -2   2    5.46    0.64
 -10  -2   2    5.14    0.41
 -10   2   2    4.78    0.47
 -10   2   2    4.78    0.73
 -10   2   2    5.68    0.50
  10   2  -2    4.96    0.43
  -9  -2   2    6.19    0.56
   9  -2  -2    6.94    0.53
  -9  -2   2    6.67    0.46
   9  -2  -2    6.35    0.44
   9  -2  -2    5.97    0.48
  -9  -2   2    4.92    0.41
  -9   2   2    5.68    0.77
   9   2  -2    5.65    0.47
  -9   2   2    5.72    0.44
   9   2  -2    5.81    0.42
   9   2  -2    5.51    0.43
  -9   2   2    5.62    0.44
   8  -2  -2   10.12    0.59
   8  -2  -2   10.68    0.67
   8  -2  -2    8.91    0.66
  -8  -2   2    9.47    0.71
  -8  -2   2   10.37    0.60
  -8  -2   2    8.92    0.57
  -8   2   2    9.67    0.60
  -8   2   2   10.27    0.89
   8   2  -2    9.46    0.57
   8   2  -2    9.36    0.63
  -8   2   2    9.43    0.59
  -7  -2   2   43.93    2.08
   7  -2  -2   45.60    2.54
  -7  -2   2   43.50    2.08
   7  -2  -2   46.88    2.35
   7  -2  -2   44.34    2.19
  -7  -2   2   44.53    2.39
   7   2  -2   44.13    2.30
  -7   2   2   42.15    2.10
  -7   2   2   43.78    2.10
  -7   2   2   47.13    2.60
   6  -2  -2    4.76    0.35
  -6  -2   2    4.83    0.33
   6  -2  -2    4.31    0.31
  -6  -2   2    4.72    0.38
  -6  -2   2    4.21    0.32
   6  -2  -2    5.10    0.39
  -6   2   2    4.62    0.33
  -6   2   2    3.80    0.55
  -6   2   2    4.74    0.35
  -6   2   2    3.96    0.32
   6   2  -2    4.82    0.36
   5  -2  -2   75.63    3.67
   5  -2  -2   81.73    4.25
  -5  -2   2   75.14    3.86
   5  -2  -2   74.23    3.64
  -5  -2   2   75.84    3.43
   5  -2  -2   76.84    3.83
  -5  -2   2   76.02    3.51
  -5  -2   2   71.96    3.42
  -5   2   2   80.79    3.45
  -5   2   2   78.00    3.45
  -5   2   2   75.59    3.45
  -5   2   2   76.91    4.05
  -5   2   2   77.98    3.53
   5   2  -2   69.63    3.62
  -5   2   2   75.92    3.45
   4  -2  -2    0.79    0.12
  -4  -2   2    0.78    0.08
   4  -2  -2    0.74    0.12
  -4  -2   2    0.81    0.14
   4  -2  -2    0.72    0.14
   4  -2  -2    0.73    0.16
   4  -2  -2    0.93    0.15
  -4  -2   2    0.83    0.14
  -4  -2   2    0.72    0.12
  -4  -2   2    0.88    0.09
  -4   2   2    0.82    0.11
  -4   2   2    0.80    0.13
  -4   2   2    0.73    0.14
  -4   2   2    0.93    0.23
  -4   2   2    0.83    0.14
  -4   2   2    0.75    0.14
  -4   2   2    0.74    0.11
   4   2  -2    1.05    0.13
  -4   2   2    0.82    0.14
  -3  -2   2   50.00    2.41
  -3  -2   2   51.24    2.37
  -3  -2   2   53.83    2.38
   3  -2  -2   52.76    2.52
   3  -2  -2   48.11    2.51
  -3  -2   2   50.35    2.41
   3  -2  -2   54.90    2.95
   3  -2  -2   51.37    2.64
  -3  -2   2   51.71    2.43
   3  -2  -2   54.92    2.45
  -3   2   2   49.30    2.41
  -3   2   2   52.55    2.44
  -3   2   2   50.03    2.48
  -3   2   2   48.44    2.61
  -3   2   2   52.44    2.48
  -3   2   2   54.49    2.39
   3   2  -2   48.59    2.51
   3   2  -2   53.53    2.52
  -3   2   2   56.49    2.80
  -3   2   2   53.01    2.42
   3   2  -2   52.47    2.85
   3   2  -2   52.19    2.60
   3   2  -2   54.59    2.44
  -3   2   2   54.31    2.63
   2  -2  -2   15.08    0.78
  -2  -2   2   13.81    0.74
  -2  -2   2   13.61    0.84
   2  -2  -2   15.48    0.83
   2  -2  -2   14.27    0.82
   2  -2  -2   15.01    0.89
  -2  -2   2   14.68    0.76
   2  -2  -2   13.94    0.74
   2  -2  -2   14.20    0.77
  -2  -2   2   14.38    0.76
  -2  -2   2   14.36    0.76
   2  -2  -2   15.04    0.91
   2  -2  -2   14.61    0.76
  -2  -2   2   15.34    0.75
   2   2  -2   15.80    0.73
  -2   2   2   15.83    0.89
  -2   2   2   15.18    0.90
   2   2  -2   14.79    0.86
  -2   2   2   14.47    0.76
  -2   2   2   15.56    0.83
   2   2  -2   13.71    0.75
  -2   2   2   13.33    0.74
   2   2  -2   13.81    0.77
  -2   2   2   14.49    0.82
   2   2  -2   13.34    0.77
  -2   2   2   14.31    0.75
  -2   2   2   15.65    0.76
   1  -2  -2  214.98    9.75
   1  -2  -2  219.62   10.84
  -1  -2   2  227.61   10.44
   1  -2  -2  222.29   10.04
  -1  -2   2  233.86    9.76
  -1  -2   2  212.55   10.04
   1  -2  -2  214.99   10.44
   1  -2  -2  208.38   11.72
   1  -2  -2  221.67   10.44
  -1  -2   2  219.37   10.01
  -1  -2   2  228.03   10.04
   1  -2  -2  222.52   11.01
   1  -2  -2  238.45   12.22
  -1  -2   2  216.56   11.64
  -1  -2   2  204.38   10.43
  -1   2   2  195.86   10.82
  -1   2   2  224.83    9.76
  -1   2   2  208.62   10.04
  -1   2   2  219.02   10.03
  -1   2   2  228.10   10.84
  -1   2   2  224.01   10.44
   1   2  -2  227.74   10.44
   1   2  -2  215.98    9.74
   1   2  -2  246.08   11.64
   1   2  -2  219.42   10.44
  -1   2   2  238.04   12.22
  -1   2   2  227.25   11.02
  -1   2   2  218.36   10.00
  -1   2   2  230.66   10.43
  -1   2   2  227.03    9.76
   1   2  -2  224.89   10.04
   1   2  -2  220.44   10.83
   0  -2   2   88.17    4.11
   0  -2   2   91.96    4.01
   0  -2   2   88.75    4.44
   0  -2  -2   93.37    4.12
   0  -2  -2   86.61    4.28
   0  -2   2   89.66    4.12
   0  -2  -2   92.28    4.01
   0  -2  -2   89.52    4.45
   0  -2  -2   88.96    4.49
   0  -2  -2   85.69    4.81
   0  -2   2   89.56    4.28
   0  -2   2   90.73    4.27
   0   2   2   86.54    4.12
   0   2   2   87.40    4.45
   0   2   2   89.12    4.82
   0   2  -2   88.39    4.00
   0   2   2   93.84    4.02
   0   2  -2   91.94    4.28
   0   2   2   82.58    4.99
   0   2  -2   92.21    4.28
   0   2  -2   89.41    4.44
   0   2  -2   94.73    4.12
   0   2   2   85.63    4.01
   0   2   2   89.18    4.27
   0   2   2   88.94    4.28
  -1  -2  -2   57.54    3.20
  -1  -2  -2   56.21    2.65
   1  -2   2   61.82    2.65
   1  -2   2   60.02    2.95
  -1  -2  -2   59.86    2.82
   1  -2   2   63.27    2.74
   1  -2   2   59.64    2.83
  -1  -2  -2   57.49    2.94
   1  -2   2   59.46    2.82
  -1  -2  -2   52.93    3.29
   1  -2   2   57.48    2.72
  -1  -2  -2   57.20    2.82
  -1  -2  -2   53.66    2.71
  -1   2  -2   59.87    2.71
  -1   2  -2   61.12    2.65
  -1   2  -2   59.96    2.83
   1   2   2   58.85    2.84
   1   2   2   58.35    2.65
  -1   2  -2   58.34    2.94
   1   2   2   48.43    3.27
   1   2   2   57.16    3.20
  -1   2  -2   61.34    2.82
   1   2   2   56.31    2.94
   1   2   2   56.63    2.81
   2  -2   2   95.74    4.70
  -2  -2  -2   94.29    4.23
   2  -2   2   94.16    4.34
  -2  -2  -2   89.89    4.68
  -2  -2  -2   88.88    4.34
  -2  -2  -2   88.59    5.26
   2  -2   2  102.56    4.53
  -2  -2  -2   95.50    4.34
  -2  -2  -2   88.77    4.34
  -2  -2  -2   96.47    4.50
   2  -2   2   97.94    4.51
  -2  -2  -2   91.83    5.10
   2  -2   2   99.84    4.37
   2  -2   2   96.02    4.22
  -2   2  -2   93.64    4.33
  -2   2  -2   99.39    4.51
  -2   2  -2   98.70    4.35
   2   2   2   91.52    4.49
   2   2   2   91.52    4.52
  -2   2  -2   92.32    4.22
   2   2   2   93.06    4.69
  -2   2  -2   88.95    4.68
  -2   2  -2   92.92    4.49
   2   2   2   92.99    5.26
   2   2   2   99.44    4.36
   2   2   2   92.97    5.11
   2   2   2   91.67    4.22
   3  -2   2  167.02    7.36
  -3  -2  -2  149.82    8.27
  -3  -2  -2  145.40    7.05
   3  -2   2  162.36    7.34
   3  -2   2  154.14    7.04
   3  -2   2  162.57    7.65
  -3  -2  -2  152.75    6.88
  -3  -2  -2  147.20    8.55
   3  -2   2  162.21    7.08
   3  -2   2  150.83    6.85
  -3  -2  -2  138.35    7.05
  -3  -2  -2  151.48    7.32
  -3   2  -2  165.83    7.08
  -3   2  -2  156.40    7.31
   3   2   2  154.88    6.86
   3   2   2  150.88    7.62
  -3   2  -2  158.83    7.05
   3   2   2  154.55    7.32
   3   2   2  156.43    8.30
   3   2   2  148.08    8.56
   3   2   2  150.19    7.08
  -3   2  -2  156.51    6.87
   3   2   2  145.06    7.07
  -3   2  -2  168.59    7.34
   4  -2   2    0.31    0.10
  -4  -2  -2    0.05    0.09
   4  -2   2    0.07    0.09
  -4  -2  -2    0.17    0.08
  -4  -2  -2    0.08    0.08
   4  -2   2   -0.02    0.07
  -4  -2  -2   -0.03    0.03
  -4  -2  -2    0.25    0.11
  -4  -2  -2    0.21    0.10
   4  -2   2    0.09    0.10
  -4  -2  -2    0.17    0.09
   4  -2   2    0.17    0.09
   4  -2   2    0.08    0.07
  -4   2  -2    0.09    0.09
   4   2   2    0.08    0.10
  -4   2  -2    0.06    0.07
  -4   2  -2    0.00    0.02
  -4   2  -2    0.08    0.08
   4   2   2    0.19    0.10
   4   2   2    0.19    0.08
   4   2   2    0.08    0.10
  -4   2  -2   -0.04    0.05
  -4   2  -2    0.04    0.08
  -4   2  -2    0.14    0.08
   4   2   2    0.11    0.16
   4   2   2    0.15    0.09
  -5  -2  -2    1.08    0.15
  -5  -2  -2    0.61    0.15
   5  -2   2    1.05    0.21
  -5  -2  -2    0.99    0.19
  -5  -2  -2    0.76    0.13
   5  -2   2    0.87    0.21
   5  -2   2    0.78    0.17
  -5  -2  -2    0.87    0.18
  -5  -2  -2    0.78    0.15
   5  -2   2    0.50    0.15
  -5  -2  -2    0.75    0.14
  -5   2  -2    0.78    0.15
   5   2   2    0.90    0.20
  -5   2  -2    0.86    0.15
  -5   2  -2    0.88    0.14
   5   2   2    0.27    0.19
  -5   2  -2    0.57    0.15
  -5   2  -2    0.66    0.17
  -5   2  -2    0.76    0.17
   5   2   2    0.71    0.18
  -5   2  -2    0.65    0.12
  -5   2  -2    0.73    0.14
   5   2   2    0.71    0.17
  -6  -2  -2    4.20    0.32
   6  -2   2    4.12    0.42
  -6  -2  -2    3.64    0.31
   6  -2   2    3.61    0.37
   6  -2   2    4.47    0.38
   6  -2   2    5.45    0.54
  -6  -2  -2    4.07    0.41
  -6  -2  -2    4.25    0.36
  -6   2  -2    4.59    0.30
   6   2   2    2.78    0.47
  -6   2  -2    4.60    0.42
  -6   2  -2    4.26    0.42
  -6   2  -2    4.37    0.28
  -6   2  -2    4.93    0.45
   6   2   2    4.56    0.45
   6   2   2    4.08    0.40
  -6   2  -2    4.02    0.33
  -6   2  -2    4.07    0.32
   6   2   2    5.00    0.49
  -7  -2  -2   65.19    3.09
   7  -2   2   63.19    3.29
   7  -2   2   66.94    3.21
  -7  -2  -2   62.81    3.10
   7  -2   2   70.82    3.48
  -7  -2  -2   65.08    3.09
   7   2   2   64.47    3.83
  -7   2  -2   61.88    3.09
  -7   2  -2   74.27    3.12
   7   2   2   63.89    3.20
  -7   2  -2   68.36    3.12
   7   2   2   64.50    3.43
   7   2   2   65.93    3.81
  -7   2  -2   66.96    3.37
  -8  -2  -2   17.94    0.93
   8  -2   2   18.04    1.09
  -8  -2  -2   18.61    1.06
   8  -2   2   19.32    1.19
   8  -2   2   18.25    1.10
  -8  -2  -2   17.80    1.03
  -8  -2  -2   17.93    0.93
  -8   2  -2   18.78    1.06
  -8   2  -2   18.72    1.07
   8   2   2   16.55    1.35
  -8   2  -2   19.75    0.96
   8   2   2   18.90    1.23
  -8   2  -2   20.12    0.97
   8   2   2   17.52    1.08
   8   2   2   17.98    1.14
   9  -2   2   28.20    1.64
  -9  -2  -2   27.49    1.46
   9   2   2   26.58    1.89
  -9   2  -2   28.93    1.31
  -9   2  -2   26.31    1.45
  -9   2  -2   27.76    1.31
   9   2   2   24.25    1.70
   9   2   2   25.37    1.57
 -10  -2  -2   13.15    0.90
 -10   2  -2   14.79    0.91
  10   2   2   14.12    1.26
 -11  -2  -2    2.43    0.39
 -11  -2  -2    3.23    0.54
 -11   2  -2    2.09    0.37
  11   2   2    2.56    0.61
 -12  -2  -2    4.82    0.59
 -12   2  -2    5.88    0.63
  12   2   2    4.08    0.80
 -13  -2  -2   -0.24    0.16
  13   2   2    0.38    0.35
 -13   2  -2   -0.20    0.16
 -14  -2  -2    3.75    0.57
 -14   2  -2    3.94    0.56
  14   2   2    4.40    0.83
 -15  -2  -2    0.02    0.20
 -15   2  -2    0.14    0.23
 -16  -2  -2    0.49    0.31
 -16   2  -2    0.05    0.24
 -16  -3   2   -0.10    0.19
 -16   3   2   -0.19    0.18
 -15  -3   2    0.26    0.23
 -15   3   2    0.56    0.25
  15   3  -2    0.91    0.43
 -14  -3   2    7.74    0.76
  14   3  -2    8.70    1.15
 -14   3   2    6.48    0.69
 -13  -3   2    3.70    0.49
  13   3  -2    3.13    0.66
 -13   3   2    2.61    0.40
 -12  -3   2    0.20    0.18
 -12   3   2    0.06    0.15
  12   3  -2    0.47    0.29
 -11  -3   2   32.11    1.71
 -11   3   2   31.03    1.69
  11   3  -2   35.29    2.29
 -10  -3   2   30.54    1.80
 -10  -3   2   32.76    1.63
  10   3  -2   31.87    2.12
 -10   3   2   28.18    1.60
 -10   3   2   32.45    2.14
  -9  -3   2   37.71    1.90
  -9  -3   2   37.84    2.11
  -9  -3   2   37.90    1.88
   9  -3  -2   39.16    2.15
  -9   3   2   37.69    1.90
   9   3  -2   38.27    2.43
   9   3  -2   35.17    2.07
   9   3  -2   37.34    2.26
  -9   3   2   42.51    2.47
  -9   3   2   38.90    1.99
   8  -3  -2    1.95    0.34
  -8  -3   2    1.68    0.27
   8  -3  -2    1.84    0.31
  -8  -3   2    1.88    0.29
   8  -3  -2    1.94    0.28
  -8  -3   2    1.49    0.25
   8   3  -2    1.74    0.29
   8   3  -2    1.89    0.40
  -8   3   2    2.81    0.35
  -8   3   2    2.42    0.32
  -8   3   2    2.21    0.47
   8   3  -2    2.07    0.29
   7  -3  -2    1.71    0.32
  -7  -3   2    2.07    0.28
   7  -3  -2    1.51    0.27
  -7  -3   2    1.21    0.21
  -7  -3   2    1.35    0.22
   7  -3  -2    1.78    0.28
   7  -3  -2    1.54    0.24
   7   3  -2    1.55    0.25
  -7   3   2    1.62    0.13
  -7   3   2    2.19    0.44
  -7   3   2    1.76    0.28
  -7   3   2    1.28    0.23
  -7   3   2    1.13    0.22
  -7   3   2    1.69    0.14
   7   3  -2    1.78    0.35
   6  -3  -2   78.01    3.64
  -6  -3   2   75.42    3.53
   6  -3  -2   80.16    4.38
   6  -3  -2   72.64    3.74
  -6  -3   2   77.78    3.54
   6  -3  -2   77.06    3.94
  -6  -3   2   74.02    3.53
  -6   3   2   82.01    4.20
  -6   3   2   74.88    3.84
  -6   3   2   78.89    3.55
  -6   3   2   76.15    3.56
  -6   3   2   79.34    3.56
  -6   3   2   75.56    3.54
   6   3  -2   76.98    4.30
  -6   3   2   83.96    3.87
  -6   3   2   72.98    3.63
   6   3  -2   72.22    3.90
   5  -3  -2   11.24    0.75
  -5  -3   2   10.74    0.65
  -5  -3   2   11.62    0.60
  -5  -3   2   11.47    0.66
   5  -3  -2   11.39    0.68
   5  -3  -2   11.11    0.68
  -5  -3   2   10.94    0.66
   5  -3  -2   11.56    0.79
  -5  -3   2   10.51    0.60
  -5   3   2   11.27    0.70
  -5   3   2   10.36    0.67
   5   3  -2   11.32    0.67
  -5   3   2   11.33    0.86
  -5   3   2   10.79    0.61
  -5   3   2   12.07    0.63
  -5   3   2   11.16    0.68
   5   3  -2   10.48    0.67
   5   3  -2   11.03    0.81
  -5   3   2   11.16    0.67
  -4  -3   2   45.99    2.27
  -4  -3   2   46.15    2.30
   4  -3  -2   46.59    2.32
   4  -3  -2   47.76    2.39
  -4  -3   2   47.60    2.26
  -4  -3   2   47.61    2.30
   4  -3  -2   47.77    2.52
  -4  -3   2   47.62    2.28
   4  -3  -2   48.74    2.79
   4   3  -2   46.00    2.38
  -4   3   2   49.17    2.29
  -4   3   2   50.69    2.28
  -4   3   2   51.74    2.69
  -4   3   2   45.51    2.32
  -4   3   2   50.16    2.50
  -4   3   2   45.70    2.27
  -4   3   2   51.69    2.34
  -4   3   2   46.09    2.31
  -4   3   2   45.24    2.26
   4   3  -2   48.25    2.71
  -4   3   2   48.73    2.48
   4   3  -2   49.24    2.32
  -4   3   2   49.97    2.70
  -3  -3   2  137.33    7.33
   3  -3  -2  144.68    6.34
  -3  -3   2  136.38    6.53
   3  -3  -2  147.71    7.70
   3  -3  -2  134.96    6.56
  -3  -3   2  135.42    6.30
   3  -3  -2  136.96    6.84
   3  -3  -2  132.51    6.14
  -3  -3   2  138.75    6.16
   3  -3  -2  139.45    6.57
  -3  -3   2  131.48    6.15
  -3  -3   2  133.12    6.30
  -3  -3   2  135.86    6.30
   3   3  -2  121.06    6.54
  -3   3   2  128.62    6.30
   3   3  -2  137.88    6.33
   3   3  -2  141.18    7.35
  -3   3   2  138.18    6.17
  -3   3   2  133.67    6.53
   3   3  -2  137.02    6.57
  -3   3   2  154.41    7.66
  -3   3   2  147.10    6.84
  -3   3   2  135.75    6.82
  -3   3   2  147.99    7.04
   2  -3  -2    9.38    0.58
   2  -3  -2    9.28    0.56
  -2  -3   2    8.45    0.55
  -2  -3   2    9.82    0.57
  -2  -3   2    9.00    0.55
  -2  -3   2    8.93    0.61
   2  -3  -2    9.25    0.58
   2  -3  -2    8.86    0.56
  -2  -3   2    8.80    0.56
  -2  -3   2    8.34    0.55
  -2  -3   2    8.98    0.57
   2  -3  -2    9.81    0.63
   2  -3  -2   10.17    0.69
  -2   3   2    9.49    0.67
  -2   3   2    9.31    0.62
   2   3  -2   10.16    0.58
   2   3  -2    8.53    0.53
  -2   3   2   10.67    0.67
  -2   3   2    8.51    0.55
  -2   3   2    9.62    0.57
  -2   3   2    9.05    0.56
  -2   3   2    9.96    0.57
  -2   3   2    8.16    0.59
   2   3  -2    9.26    0.58
   2   3  -2    9.08    0.61
   2   3  -2    7.89    0.55
  -2   3   2   10.15    0.57
  -2   3   2    9.55    0.56
   1  -3  -2  158.60    7.49
  -1  -3   2  140.30    6.82
  -1  -3   2  139.93    7.09
  -1  -3   2  144.58    6.81
   1  -3  -2  162.24    8.32
  -1  -3   2  152.52    6.65
   1  -3  -2  136.75    7.96
   1  -3  -2  147.72    6.64
  -1  -3   2  151.60    7.89
   1  -3  -2  152.70    6.84
   1  -3  -2  146.58    7.10
  -1  -3   2  148.57    6.83
  -1  -3   2  148.71    7.09
   1  -3  -2  149.77    7.10
  -1   3   2  153.12    6.66
   1   3  -2  149.31    7.10
  -1   3   2  156.60    7.50
   1   3  -2  155.05    6.84
  -1   3   2  149.34    7.10
  -1   3   2  136.52    6.82
   1   3  -2  144.84    7.37
   1   3  -2  156.37    7.11
  -1   3   2  152.62    8.29
  -1   3   2  149.92    7.38
   1   3  -2  140.48    6.62
  -1   3   2  149.29    7.08
   0  -3  -2  205.31   10.11
   0  -3  -2  204.99    9.02
   0  -3  -2  190.75    9.26
   0  -3   2  202.54    9.63
   0  -3   2  202.28   10.00
   0  -3   2  194.65    9.23
   0  -3   2  201.68    9.01
   0  -3  -2  199.16    9.63
   0  -3   2  199.72    9.27
   0  -3  -2  196.74    9.63
   0  -3   2  203.83    9.63
   0  -3   2  219.76   10.73
   0  -3  -2  218.83   11.28
   0  -3  -2  189.10   10.80
   0   3  -2  207.29    9.27
   0   3   2  205.82    9.28
   0   3   2  196.89   10.81
   0   3   2  202.57    9.62
   0   3   2  204.44    9.64
   0   3  -2  208.51    9.64
   0   3   2  205.65   11.26
   0   3   2  200.67   10.00
   0   3  -2  201.87   10.00
   0   3   2  201.06   10.11
   0   3  -2  211.24    9.63
   0   3  -2  207.84    9.01
   0   3   2  204.58    9.02
  -1  -3  -2    0.17    0.18
   1  -3   2    0.07    0.09
  -1  -3  -2   -0.09    0.07
   1  -3   2   -0.06    0.08
  -1  -3  -2   -0.12    0.08
   1  -3   2   -0.05    0.08
  -1  -3  -2    0.06    0.10
  -1  -3  -2    0.04    0.08
   1  -3   2    0.15    0.09
  -1  -3  -2    0.30    0.12
   1  -3   2   -0.06    0.07
  -1  -3  -2    0.02    0.06
   1  -3   2   -0.09    0.06
   1   3   2   -0.05    0.12
   1   3   2   -0.09    0.08
  -1   3  -2    0.11    0.09
   1   3   2    0.04    0.09
  -1   3  -2   -0.08    0.08
  -1   3  -2   -0.02    0.08
  -1   3  -2    0.08    0.09
   1   3   2   -0.04    0.08
  -1   3  -2   -0.06    0.07
   1   3   2    0.02    0.08
   1   3   2   -0.04    0.09
   1   3   2    0.02    0.09
   2  -3   2    3.72    0.38
  -2  -3  -2    3.72    0.40
   2  -3   2    4.30    0.36
  -2  -3  -2    4.13    0.35
  -2  -3  -2    4.25    0.35
  -2  -3  -2    4.16    0.47
  -2  -3  -2    3.93    0.39
   2  -3   2    4.04    0.34
  -2  -3  -2    4.06    0.34
   2  -3   2    4.08    0.38
  -2  -3  -2    4.09    0.29
   2  -3   2    3.34    0.36
  -2  -3  -2    3.57    0.43
   2  -3   2    3.18    0.37
   2   3   2    4.07    0.50
   2   3   2    4.49    0.41
  -2   3  -2    4.84    0.36
   2   3   2    4.83    0.35
   2   3   2    3.45    0.38
  -2   3  -2    3.77    0.36
   2   3   2    4.51    0.42
   2   3   2    3.45    0.37
  -2   3  -2    4.34    0.34
   2   3   2    4.07    0.44
   2   3   2    3.61    0.32
  -2   3  -2    3.92    0.33
  -2   3  -2    3.72    0.41
  -2   3  -2    4.88    0.41
  -3  -3  -2   22.99    1.18
   3  -3   2   24.65    1.32
   3  -3   2   21.15    1.14
  -3  -3  -2   23.32    1.42
  -3  -3  -2   21.51    1.18
  -3  -3  -2   22.63    1.20
   3  -3   2   22.13    1.22
  -3  -3  -2   19.55    1.15
   3  -3   2   21.42    1.20
   3  -3   2   22.39    1.18
   3  -3   2   21.62    1.19
  -3   3  -2   22.32    1.17
   3   3   2   22.92    1.16
   3   3   2   22.11    1.28
   3   3   2   20.08    1.18
   3   3   2   23.22    1.24
  -3   3  -2   22.77    1.18
   3   3   2   20.47    1.42
   3   3   2   21.19    1.19
   3   3   2   20.74    1.39
  -3   3  -2   23.66    1.17
  -3   3  -2   22.51    1.28
  -3   3  -2   24.51    1.46
  -3   3  -2   23.32    1.21
   3   3   2   19.55    1.13
  -3   3  -2   22.90    1.19
  -4  -3  -2  120.42    5.64
   4  -3   2  121.46    5.61
   4  -3   2  128.76    5.82
   4  -3   2  122.55    5.76
   4  -3   2  130.95    6.03
  -4  -3  -2  118.00    5.76
  -4  -3  -2  120.97    5.97
   4  -3   2  128.91    6.28
  -4  -3  -2  123.49    6.78
  -4  -3  -2  120.72    5.77
  -4   3  -2  120.08    5.96
  -4   3  -2  126.36    5.64
   4   3   2  120.65    6.81
  -4   3  -2  134.20    6.00
  -4   3  -2  122.79    5.76
   4   3   2  121.92    5.61
  -4   3  -2  128.99    5.78
   4   3   2  126.54    5.81
   4   3   2  129.92    6.04
   4   3   2  128.43    6.26
   4   3   2  123.27    5.62
  -5  -3  -2   25.30    1.34
   5  -3   2   27.90    1.38
  -5  -3  -2   26.23    1.36
   5  -3   2   26.86    1.52
   5  -3   2   27.05    1.40
  -5  -3  -2   24.18    1.34
  -5  -3  -2   25.70    1.36
   5  -3   2   23.76    1.30
   5  -3   2   28.73    1.45
   5   3   2   26.86    1.63
  -5   3  -2   25.78    1.46
   5   3   2   25.24    1.49
  -5   3  -2   27.80    1.37
  -5   3  -2   24.97    1.35
   5   3   2   25.50    1.39
   5   3   2   25.77    1.70
  -5   3  -2   24.69    1.33
   6  -3   2   44.34    2.13
  -6  -3  -2   40.48    2.04
  -6  -3  -2   40.53    2.04
  -6  -3  -2   39.31    2.03
   6  -3   2   42.37    2.17
  -6  -3  -2   39.85    2.03
  -6  -3  -2   39.40    2.02
   6  -3   2   43.52    2.30
  -6  -3  -2   38.80    2.04
   6  -3   2   40.79    2.06
  -6   3  -2   42.84    2.06
   6   3   2   41.37    2.11
   6   3   2   40.93    2.55
  -6   3  -2   43.04    2.07
   6   3   2   41.99    2.26
  -6   3  -2   44.18    2.07
  -6   3  -2   41.88    2.03
  -6   3  -2   44.63    2.06
   6   3   2   40.16    2.47
  -6   3  -2   41.32    2.21
   6   3   2   37.75    2.10
  -7  -3  -2   18.79    1.05
  -7  -3  -2   18.98    1.05
   7  -3   2   19.83    1.26
   7  -3   2   20.59    1.17
   7  -3   2   19.91    1.15
  -7  -3  -2   18.94    1.12
  -7   3  -2   19.34    1.05
  -7   3  -2   17.55    1.09
  -7   3  -2   20.00    1.13
   7   3   2   19.50    1.44
  -7   3  -2   20.75    1.03
  -7   3  -2   21.31    1.02
   7   3   2   19.07    1.31
  -7   3  -2   18.68    1.15
   7   3   2   19.64    1.22
   7   3   2   19.55    1.15
  -7   3  -2   20.25    1.08
  -8  -3  -2   53.96    2.52
  -8  -3  -2   51.91    2.51
   8  -3   2   51.68    2.73
   8  -3   2   59.52    2.94
  -8  -3  -2   54.35    2.61
  -8   3  -2   54.78    2.55
  -8   3  -2   52.02    2.58
  -8   3  -2   51.91    2.76
   8   3   2   52.37    3.14
   8   3   2   48.77    2.83
   8   3   2   47.96    3.19
  -8   3  -2   53.73    2.53
  -9  -3  -2    0.36    0.10
  -9  -3  -2    0.02    0.17
  -9  -3  -2    0.27    0.10
   9   3   2    0.16    0.26
  -9   3  -2    0.20    0.12
  -9   3  -2    0.05    0.17
  -9   3  -2    0.29    0.15
  -9   3  -2    0.22    0.12
 -10  -3  -2    8.98    0.75
 -10  -3  -2    9.82    0.74
  10   3   2    8.20    1.05
 -10   3  -2    8.40    0.49
 -10   3  -2    9.13    0.51
 -10   3  -2    8.12    0.76
 -11  -3  -2    2.74    0.44
  11   3   2    2.18    0.57
 -12  -3  -2    1.23    0.32
 -12   3  -2    0.99    0.28
  12   3   2    0.70    0.42
 -13  -3  -2    6.23    0.72
 -13   3  -2    5.55    0.67
  13   3   2    6.04    0.97
 -14  -3  -2   -0.08    0.23
 -14   3  -2    0.28    0.24
  14   3   2    0.31    0.34
 -15  -3  -2    4.32    0.66
 -15   3  -2    3.41    0.58
 -16  -3  -2    4.87    0.72
 -16   3  -2    4.65    0.68
 -16  -4   2    1.60    0.41
 -16   4   2    1.37    0.37
 -15  -4   2    1.63    0.42
 -15   4   2    1.32    0.35
  15   4  -2    2.10    0.62
 -14  -4   2    0.81    0.31
  14   4  -2    0.71    0.41
 -14   4   2    0.25    0.22
 -13  -4   2   -0.02    0.18
  13   4  -2    0.28    0.31
 -13   4   2    0.79    0.27
 -12  -4   2    1.31    0.32
  12   4  -2    0.60    0.34
 -12   4   2    0.95    0.27
 -11  -4   2   10.16    0.77
  11   4  -2    8.52    1.09
 -11   4   2   11.29    0.79
 -10  -4   2    2.33    0.38
 -10   4   2    2.85    0.40
  10   4  -2    1.80    0.49
  -9  -4   2    1.07    0.27
  -9   4   2    1.95    0.51
   9   4  -2    1.82    0.48
  -9   4   2    1.23    0.28
   8  -4  -2    2.42    0.44
  -8  -4   2    3.44    0.43
   8  -4  -2    3.12    0.45
   8   4  -2    3.12    0.54
   8   4  -2    2.34    0.39
  -8   4   2    3.12    0.60
  -8   4   2    2.76    0.23
  -8   4   2    3.43    0.26
   8   4  -2    3.05    0.43
  -8   4   2    3.18    0.41
   7  -4  -2   12.92    1.01
  -7  -4   2   14.16    0.71
  -7  -4   2   14.62    0.85
   7  -4  -2   14.35    0.97
   7  -4  -2   13.43    0.90
  -7  -4   2   13.83    0.71
  -7  -4   2   13.98    0.86
   7  -4  -2   12.80    0.87
  -7   4   2   15.91    0.90
  -7   4   2   13.84    0.87
   7   4  -2   13.91    0.93
   7   4  -2   14.61    0.89
   7   4  -2   12.68    0.97
  -7   4   2   13.34    0.75
  -7   4   2   14.06    0.77
   7   4  -2   14.11    1.08
  -7   4   2   12.44    1.08
  -7   4   2   13.63    0.85
  -7   4   2   12.97    0.85
   6  -4  -2    5.88    0.54
   6  -4  -2    5.11    0.51
  -6  -4   2    4.56    0.35
  -6  -4   2    4.91    0.50
   6  -4  -2    6.12    0.55
  -6  -4   2    5.14    0.36
   6  -4  -2    5.40    0.58
  -6   4   2    4.84    0.50
  -6   4   2    5.69    0.72
  -6   4   2    4.45    0.30
  -6   4   2    4.60    0.31
   6   4  -2    5.59    0.52
   6   4  -2    5.05    0.51
  -6   4   2    5.78    0.40
  -6   4   2    4.88    0.43
   6   4  -2    5.43    0.63
   6   4  -2    4.60    0.52
  -6   4   2    5.27    0.38
  -6   4   2    5.43    0.46
   6   4  -2    4.33    0.46
  -6   4   2    4.96    0.52
  -6   4   2    5.37    0.51
  -5  -4   2    1.97    0.26
  -5  -4   2    2.61    0.30
   5  -4  -2    2.80    0.36
  -5  -4   2    3.10    0.36
  -5  -4   2    2.10    0.31
   5  -4  -2    1.89    0.33
  -5  -4   2    2.95    0.36
   5  -4  -2    2.37    0.37
  -5  -4   2    2.84    0.21
   5  -4  -2    3.03    0.37
  -5  -4   2    3.04    0.37
  -5   4   2    2.71    0.27
  -5   4   2    3.11    0.29
  -5   4   2    2.39    0.45
   5   4  -2    2.65    0.38
   5   4  -2    2.03    0.31
  -5   4   2    2.08    0.28
  -5   4   2    2.71    0.38
  -5   4   2    2.85    0.36
   5   4  -2    2.68    0.42
   5   4  -2    2.69    0.35
  -5   4   2    2.54    0.36
  -5   4   2    2.24    0.27
   4  -4  -2   48.10    2.30
  -4  -4   2   47.55    2.28
   4  -4  -2   45.53    2.20
  -4  -4   2   41.11    2.22
   4  -4  -2   44.33    2.35
   4  -4  -2   46.52    2.48
  -4  -4   2   43.83    2.28
  -4  -4   2   45.88    2.25
   4  -4  -2   46.72    2.75
  -4  -4   2   46.15    2.23
   4   4  -2   46.95    2.35
  -4   4   2   43.08    2.28
  -4   4   2   46.52    2.44
  -4   4   2   44.74    2.24
   4   4  -2   47.29    2.28
   4   4  -2   48.34    2.64
  -4   4   2   49.36    2.63
  -4   4   2   46.74    2.24
  -4   4   2   42.46    2.27
  -4   4   2   48.64    2.47
   3  -4  -2   23.63    1.26
   3  -4  -2   22.24    1.20
  -3  -4   2   21.80    1.21
  -3  -4   2   20.20    1.20
  -3  -4   2   22.39    1.37
   3  -4  -2   24.43    1.50
  -3  -4   2   21.44    1.23
   3  -4  -2   23.97    1.37
  -3  -4   2   22.40    1.22
  -3  -4   2   24.73    1.25
   3  -4  -2   25.07    1.29
  -3   4   2   23.41    1.24
  -3   4   2   25.24    1.36
  -3   4   2   23.92    1.44
  -3   4   2   22.25    1.25
  -3   4   2   22.63    1.24
   3   4  -2   21.27    1.17
  -3   4   2   22.66    1.22
  -3   4   2   23.22    1.24
   3   4  -2   24.17    1.29
   3   4  -2   22.34    1.24
   3   4  -2   22.00    1.39
  -3   4   2   22.26    1.22
  -2  -4   2   32.43    1.60
   2  -4  -2   33.96    1.98
  -2  -4   2   29.79    1.60
  -2  -4   2   29.28    1.65
   2  -4  -2   32.24    1.64
   2  -4  -2   33.09    1.79
  -2  -4   2   29.67    1.61
   2  -4  -2   32.46    1.69
  -2  -4   2   33.19    1.67
   2  -4  -2   30.32    1.58
  -2  -4   2   31.46    1.62
  -2  -4   2   30.49    1.81
  -2   4   2   30.95    1.75
   2   4  -2   28.83    1.66
  -2   4   2   29.98    1.65
  -2   4   2   30.15    1.64
  -2   4   2   27.86    1.60
  -2   4   2   31.53    1.61
   2   4  -2   33.86    1.65
  -2   4   2   32.59    1.77
  -2   4   2   34.16    1.84
   2   4  -2   36.12    1.84
   2   4  -2   32.00    1.57
   2   4  -2   31.22    1.76
  -1  -4   2   50.44    2.35
  -1  -4   2   43.82    2.45
  -1  -4   2   49.16    2.39
   1  -4  -2   49.85    2.48
  -1  -4   2   49.64    2.72
   1  -4  -2   47.76    2.40
  -1  -4   2   49.26    2.47
   1  -4  -2   45.12    2.79
  -1  -4   2   45.87    2.38
   1  -4  -2   52.03    2.91
   1  -4  -2   48.52    2.48
  -1   4   2   46.93    2.58
   1   4  -2   49.60    2.40
   1   4  -2   51.02    2.48
   1   4  -2   49.19    2.33
  -1   4   2   49.67    2.35
  -1   4   2   48.77    2.45
   1   4  -2   48.17    2.58
   1   4  -2   46.97    2.46
  -1   4   2   50.31    2.63
  -1   4   2   50.71    2.48
  -1   4   2   49.32    2.40
   1   4  -2   45.75    2.87
  -1   4   2   48.76    2.60
   0  -4  -2   31.57    1.87
   0  -4  -2   30.03    1.64
   0  -4  -2   30.57    1.59
   0  -4   2   28.67    1.58
   0  -4   2   30.08    1.67
   0  -4   2   30.81    1.59
   0  -4   2   29.30    1.54
   0  -4   2   32.29    1.53
   0  -4  -2   28.07    1.58
   0  -4  -2   28.86    1.51
   0  -4   2   32.28    1.73
   0  -4  -2   28.75    1.54
   0  -4  -2   28.30    1.79
   0  -4   2   27.47    1.53
   0   4  -2   27.32    1.65
   0   4   2   28.28    1.56
   0   4   2   28.78    1.66
   0   4   2   30.56    1.68
   0   4   2   27.27    1.82
   0   4  -2   29.56    1.53
   0   4   2   28.95    1.59
   0   4  -2   29.76    1.58
   0   4   2   30.07    1.51
   0   4  -2   30.52    1.85
   0   4   2   28.43    1.54
   0   4   2   30.00    1.65
   0   4  -2   29.80    1.50
   0   4  -2   28.95    1.57
  -1  -4  -2    0.99    0.24
  -1  -4  -2    1.40    0.24
   1  -4   2    1.21    0.24
   1  -4   2    0.89    0.20
  -1  -4  -2    0.81    0.19
  -1  -4  -2    1.21    0.24
   1  -4   2    1.03    0.23
   1  -4   2    1.16    0.22
  -1  -4  -2    1.22    0.29
  -1  -4  -2    1.20    0.24
   1  -4   2    1.27    0.24
  -1  -4  -2    1.35    0.20
  -1   4  -2    1.43    0.24
   1   4   2    1.15    0.26
   1   4   2    1.11    0.24
  -1   4  -2    1.37    0.27
  -1   4  -2    1.41    0.25
   1   4   2    1.00    0.21
   1   4   2    0.81    0.21
   1   4   2    1.13    0.24
  -1   4  -2    1.21    0.25
   1   4   2    0.82    0.20
   1   4   2    1.07    0.22
  -2  -4  -2    0.96    0.16
  -2  -4  -2    1.17    0.28
   2  -4   2    1.14    0.23
  -2  -4  -2    1.04    0.22
  -2  -4  -2    1.27    0.25
  -2  -4  -2    1.13    0.23
   2  -4   2    0.94    0.22
   2  -4   2    0.73    0.19
   2  -4   2    0.89    0.21
  -2  -4  -2    0.71    0.22
   2  -4   2    0.90    0.22
  -2  -4  -2    0.64    0.18
   2   4   2    1.23    0.27
   2   4   2    0.58    0.17
  -2   4  -2    0.90    0.20
   2   4   2    0.81    0.19
  -2   4  -2    0.75    0.18
   2   4   2    1.19    0.25
   2   4   2    0.59    0.23
   2   4   2    0.86    0.21
   2   4   2    0.48    0.16
  -2   4  -2    1.00    0.24
   3  -4   2    1.83    0.30
  -3  -4  -2    1.65    0.18
  -3  -4  -2    1.27    0.26
   3  -4   2    1.94    0.33
  -3  -4  -2    1.91    0.38
   3  -4   2    2.22    0.31
  -3  -4  -2    2.32    0.31
   3  -4   2    1.34    0.25
   3  -4   2    1.88    0.31
  -3  -4  -2    1.71    0.32
  -3  -4  -2    2.03    0.30
   3   4   2    1.37    0.26
   3   4   2    1.77    0.29
  -3   4  -2    1.22    0.25
   3   4   2    1.51    0.28
   3   4   2    1.96    0.33
  -3   4  -2    1.19    0.22
   3   4   2    1.81    0.39
   3   4   2    1.87    0.30
  -3   4  -2    2.07    0.28
  -3   4  -2    1.72    0.25
   4  -4   2    0.94    0.25
  -4  -4  -2    1.06    0.25
  -4  -4  -2    1.38    0.15
  -4  -4  -2    2.05    0.31
   4  -4   2    1.59    0.27
  -4  -4  -2    1.07    0.22
  -4  -4  -2    1.31    0.23
   4  -4   2    1.70    0.26
   4  -4   2    1.81    0.30
   4  -4   2    0.94    0.23
  -4   4  -2    1.39    0.26
   4   4   2    1.45    0.29
  -4   4  -2    1.62    0.24
   4   4   2    0.88    0.32
   4   4   2    1.00    0.24
  -4   4  -2    1.20    0.23
  -4   4  -2    1.61    0.27
   4   4   2    1.01    0.24
   4   4   2    1.13    0.26
  -4   4  -2    1.55    0.26
   4   4   2    1.35    0.25
  -4   4  -2    1.29    0.27
  -5  -4  -2    2.26    0.32
  -5  -4  -2    2.29    0.35
   5  -4   2    2.02    0.30
   5  -4   2    1.86    0.29
   5  -4   2    2.06    0.32
   5  -4   2    3.15    0.45
  -5  -4  -2    2.44    0.31
   5  -4   2    2.47    0.35
  -5   4  -2    2.58    0.34
  -5   4  -2    2.41    0.29
  -5   4  -2    2.09    0.29
   5   4   2    1.82    0.32
   5   4   2    2.24    0.37
   5   4   2    1.64    0.44
   5   4   2    2.23    0.32
  -5   4  -2    2.47    0.32
   5   4   2    1.31    0.28
  -5   4  -2    2.26    0.32
   5   4   2    2.14    0.34
  -6  -4  -2   31.50    1.66
   6  -4   2   31.63    1.67
   6  -4   2   32.09    1.73
  -6  -4  -2   31.07    1.64
   6  -4   2   29.46    1.60
   6  -4   2   33.97    1.89
  -6  -4  -2   32.91    1.70
  -6  -4  -2   29.71    1.65
   6  -4   2   32.70    1.78
  -6   4  -2   33.02    1.66
  -6   4  -2   33.42    1.68
   6   4   2   32.11    1.77
   6   4   2   32.70    1.72
   6   4   2   30.48    1.83
   6   4   2   30.06    2.06
  -6   4  -2   33.58    1.81
  -6   4  -2   31.32    1.67
   6   4   2   29.22    1.99
  -6   4  -2   32.40    1.64
   7  -4   2    0.29    0.19
  -7  -4  -2    0.25    0.14
  -7  -4  -2    0.31    0.11
  -7  -4  -2    0.19    0.17
   7  -4   2    0.40    0.19
  -7  -4  -2    0.14    0.08
   7  -4   2    0.41    0.21
  -7  -4  -2    0.24    0.14
  -7   4  -2    0.32    0.12
  -7   4  -2    0.41    0.17
  -7   4  -2    0.14    0.13
   7   4   2    0.47    0.33
  -7   4  -2    0.28    0.14
  -7   4  -2    0.42    0.19
  -7   4  -2    0.34    0.11
   7   4   2    0.04    0.16
   7   4   2    0.11    0.16
  -7   4  -2    0.18    0.11
  -8  -4  -2    2.23    0.30
  -8  -4  -2    1.39    0.24
  -8  -4  -2    1.80    0.35
   8  -4   2    2.11    0.37
  -8  -4  -2    1.95    0.28
  -8   4  -2    2.00    0.28
  -8   4  -2    1.88    0.28
  -8   4  -2    1.70    0.32
   8   4   2    1.34    0.47
  -8   4  -2    1.92    0.21
  -8   4  -2    1.87    0.34
  -8   4  -2    2.21    0.22
  -9  -4  -2    4.47    0.40
  -9  -4  -2    3.41    0.50
  -9  -4  -2    3.87    0.37
  -9   4  -2    3.85    0.50
   9   4   2    3.55    0.70
  -9   4  -2    4.15    0.44
  -9   4  -2    3.76    0.39
  -9   4  -2    4.37    0.49
 -10  -4  -2   14.16    1.04
 -10   4  -2   16.09    1.02
 -10   4  -2   15.58    0.87
 -10   4  -2   17.81    0.92
  10   4   2   14.49    1.36
 -10   4  -2   15.53    1.04
 -11  -4  -2    0.33    0.23
 -11   4  -2    0.24    0.22
 -11   4  -2    0.49    0.11
  11   4   2    0.52    0.42
 -11   4  -2    0.49    0.10
 -12  -4  -2    0.44    0.25
 -12   4  -2    0.41    0.25
  12   4   2    0.90    0.49
 -13  -4  -2    0.01    0.22
  13   4   2    0.48    0.41
 -13   4  -2    0.14    0.22
 -14  -4  -2    6.23    0.79
  14   4   2    5.42    1.00
 -14   4  -2    5.13    0.68
 -15  -4  -2    0.22    0.26
 -15   4  -2    0.09    0.26
 -16  -4  -2    0.12    0.30
 -16   4  -2    0.10    0.25
 -15  -5   2    0.21    0.28
 -15   5   2   -0.19    0.19
 -14  -5   2    1.68    0.43
 -14   5   2    1.54    0.39
 -13  -5   2    1.92    0.42
 -13   5   2    1.45    0.37
  13   5  -2    1.62    0.59
 -12  -5   2   -0.08    0.17
  12   5  -2    0.03    0.34
 -12   5   2   -0.24    0.15
 -11  -5   2    5.30    0.62
  11   5  -2    4.79    0.81
 -11   5   2    4.27    0.56
 -10  -5   2    7.52    0.74
 -10   5   2    7.18    0.71
  10   5  -2    6.33    0.90
  -9  -5   2   10.46    0.79
   9   5  -2   10.02    1.09
  -9   5   2    9.88    0.57
  -9   5   2    9.17    0.75
  -9   5   2    9.78    0.58
  -8  -5   2   16.82    0.87
  -8  -5   2   17.09    1.08
  -8  -5   2   16.85    0.87
  -8   5   2   17.12    1.07
   8   5  -2   17.01    1.33
  -8   5   2   16.51    0.95
  -8   5   2   16.44    0.93
  -8   5   2   18.57    1.10
  -8   5   2   18.32    1.40
  -8   5   2   16.39    1.04
  -7  -5   2    1.52    0.23
  -7  -5   2    1.50    0.23
   7  -5  -2    1.54    0.35
   7  -5  -2    0.97    0.26
  -7  -5   2    1.38    0.31
  -7   5   2    1.39    0.30
   7   5  -2    1.74    0.44
  -7   5   2    2.24    0.37
  -7   5   2    1.70    0.18
  -7   5   2    1.56    0.26
  -7   5   2    1.87    0.27
  -7   5   2    1.37    0.42
  -7   5   2    1.66    0.31
  -7   5   2    1.47    0.17
  -6  -5   2    6.47    0.48
  -6  -5   2    5.96    0.62
   6  -5  -2    4.61    0.60
  -6  -5   2    6.32    0.47
   6  -5  -2    6.28    0.64
   6  -5  -2    6.56    0.56
   6  -5  -2    5.54    0.68
  -6   5   2    6.53    0.57
   6   5  -2    5.30    0.63
  -6   5   2    5.95    0.53
  -6   5   2    6.12    0.48
  -6   5   2    7.04    0.45
   6   5  -2    5.24    0.64
   6   5  -2    6.31    0.64
   6   5  -2    5.81    0.71
  -6   5   2    5.89    0.42
  -6   5   2    5.64    0.47
  -6   5   2    5.55    0.58
  -6   5   2    5.49    0.75
   5  -5  -2    9.31    0.70
  -5  -5   2   10.00    0.66
  -5  -5   2    9.22    0.59
   5  -5  -2    9.09    0.65
  -5  -5   2    9.03    0.69
  -5  -5   2    9.19    0.65
   5  -5  -2   10.32    0.72
   5  -5  -2    9.66    0.83
   5  -5  -2    8.88    0.77
  -5  -5   2    8.86    0.68
  -5  -5   2    8.87    0.63
  -5   5   2    9.27    0.73
   5   5  -2    9.32    0.75
  -5   5   2    9.72    0.62
  -5   5   2    8.82    0.63
   5   5  -2    9.68    0.71
  -5   5   2    9.92    0.71
   5   5  -2    7.82    0.75
   5   5  -2    8.87    0.80
  -5   5   2    9.77    0.85
  -5   5   2    9.82    0.73
  -5   5   2   10.95    0.64
   5   5  -2   10.00    0.70
   4  -5  -2    3.31    0.49
  -4  -5   2    4.41    0.50
   4  -5  -2    3.33    0.49
   4  -5  -2    4.33    0.49
  -4  -5   2    3.34    0.38
  -4  -5   2    3.78    0.46
  -4  -5   2    3.26    0.42
  -4  -5   2    3.52    0.42
   4  -5  -2    2.92    0.39
   4  -5  -2    4.35    0.47
  -4   5   2    3.25    0.37
  -4   5   2    3.03    0.39
   4   5  -2    4.00    0.42
   4   5  -2    2.66    0.42
  -4   5   2    3.44    0.49
  -4   5   2    3.14    0.51
  -4   5   2    3.43    0.39
  -4   5   2    3.16    0.42
   4   5  -2    3.95    0.46
   4   5  -2    4.46    0.50
  -4   5   2    3.34    0.39
   4   5  -2    3.59    0.48
  -3  -5   2    1.41    0.28
   3  -5  -2    1.71    0.34
   3  -5  -2    1.92    0.33
  -3  -5   2    2.18    0.35
   3  -5  -2    2.49    0.37
   3  -5  -2    1.79    0.33
  -3  -5   2    1.78    0.29
  -3  -5   2    1.92    0.33
   3  -5  -2    2.15    0.38
  -3  -5   2    2.09    0.33
  -3  -5   2    2.03    0.31
  -3  -5   2    2.12    0.33
  -3   5   2    1.29    0.34
   3   5  -2    1.99    0.32
  -3   5   2    2.36    0.39
   3   5  -2    1.68    0.32
   3   5  -2    2.05    0.17
   3   5  -2    1.65    0.32
  -3   5   2    1.89    0.29
  -3   5   2    2.01    0.31
  -3   5   2    1.53    0.30
   3   5  -2    1.63    0.31
  -3   5   2    2.15    0.32
   3   5  -2    2.08    0.30
  -3   5   2    2.51    0.41
  -2  -5   2    1.10    0.25
   2  -5  -2    1.39    0.28
   2  -5  -2    0.99    0.23
   2  -5  -2    0.98    0.24
  -2  -5   2    0.99    0.25
   2  -5  -2    1.17    0.30
  -2  -5   2    1.34    0.28
  -2  -5   2    1.36    0.26
  -2  -5   2    0.88    0.22
  -2  -5   2    1.58    0.27
  -2   5   2    1.15    0.24
  -2   5   2    1.08    0.26
   2   5  -2    1.26    0.25
  -2   5   2    1.26    0.27
   2   5  -2    0.99    0.24
   2   5  -2    0.95    0.27
  -2   5   2    1.43    0.26
  -2   5   2    1.02    0.26
   2   5  -2    1.08    0.23
  -2   5   2    1.55    0.28
  -2   5   2    1.34    0.31
   2   5  -2    1.38    0.20
   2   5  -2    0.87    0.25
   2   5  -2    0.83    0.23
  -1  -5   2    1.32    0.26
  -1  -5   2    1.32    0.26
   1  -5  -2    1.42    0.29
   1  -5  -2    1.37    0.28
  -1  -5   2    2.10    0.34
   1  -5  -2    1.87    0.37
  -1  -5   2    1.84    0.33
  -1  -5   2    1.34    0.27
  -1  -5   2    1.43    0.28
   1  -5  -2    1.48    0.28
   1   5  -2    1.51    0.24
  -1   5   2    1.88    0.33
   1   5  -2    1.21    0.29
   1   5  -2    1.70    0.35
  -1   5   2    1.89    0.31
  -1   5   2    1.25    0.27
  -1   5   2    2.10    0.33
  -1   5   2    1.35    0.28
   1   5  -2    1.16    0.25
   1   5  -2    1.41    0.28
  -1   5   2    1.97    0.32
  -1   5   2    1.99    0.31
   1   5  -2    1.43    0.27
   0  -5   2    1.78    0.32
   0  -5   2    1.33    0.26
   0  -5   2    1.67    0.29
   0  -5   2    1.74    0.31
   0  -5  -2    1.68    0.29
   0  -5  -2    1.19    0.28
   0  -5   2    1.38    0.27
   0  -5  -2    1.98    0.33
   0  -5  -2    1.66    0.30
   0  -5  -2    1.78    0.29
   0  -5   2    2.26    0.34
   0   5   2    2.27    0.35
   0   5  -2    1.63    0.28
   0   5  -2    1.62    0.27
   0   5   2    1.76    0.33
   0   5   2    1.87    0.30
   0   5  -2    1.30    0.26
   0   5   2    2.27    0.33
   0   5   2    1.34    0.31
   0   5   2    1.70    0.31
   0   5   2    1.77    0.31
   0   5  -2    1.77    0.33
   0   5  -2    1.96    0.32
  -1  -5  -2   11.75    0.78
  -1  -5  -2   10.72    0.76
   1  -5   2   10.52    0.79
   1  -5   2   12.07    0.84
  -1  -5  -2   11.94    0.77
  -1  -5  -2    9.74    0.86
   1  -5   2   10.69    0.74
   1  -5   2   11.80    0.75
   1  -5   2   11.09    0.76
   1  -5   2   12.89    0.79
   1  -5   2   12.31    0.80
  -1  -5  -2   10.86    0.75
  -1   5  -2   10.80    0.73
   1   5   2   10.29    0.81
  -1   5  -2   10.67    0.74
   1   5   2    9.90    0.80
   1   5   2   10.95    0.87
   1   5   2   10.49    0.76
   1   5   2   11.98    0.79
   1   5   2    8.54    0.69
  -1   5  -2   10.95    0.75
  -1   5  -2   11.40    0.76
   1   5   2   11.04    0.74
  -1   5  -2    9.61    0.79
   2  -5   2    2.05    0.33
   2  -5   2    2.04    0.33
  -2  -5  -2    2.31    0.37
  -2  -5  -2    2.11    0.33
   2  -5   2    1.93    0.31
  -2  -5  -2    2.94    0.40
  -2  -5  -2    2.71    0.36
   2  -5   2    2.29    0.38
   2  -5   2    2.31    0.36
  -2   5  -2    2.90    0.43
   2   5   2    2.60    0.44
  -2   5  -2    2.23    0.33
  -2   5  -2    1.84    0.30
   2   5   2    2.37    0.39
   2   5   2    2.69    0.43
   2   5   2    3.29    0.48
  -2   5  -2    2.51    0.35
   2   5   2    2.64    0.39
   2   5   2    1.66    0.31
  -2   5  -2    2.49    0.37
   3  -5   2   14.68    0.93
   3  -5   2   15.62    0.98
   3  -5   2   16.03    0.98
  -3  -5  -2   14.17    0.94
   3  -5   2   14.56    0.91
   3  -5   2   14.06    1.02
  -3  -5  -2   14.83    0.94
  -3  -5  -2   14.68    0.94
   3   5   2   15.13    0.96
  -3   5  -2   13.45    0.99
  -3   5  -2   16.10    0.94
   3   5   2   15.25    0.92
   3   5   2   13.49    1.06
   3   5   2   14.71    1.12
  -3   5  -2   15.64    0.92
  -3   5  -2   14.51    0.92
   3   5   2   13.59    1.00
   3   5   2   14.00    0.97
  -3   5  -2   15.00    0.94
  -4  -5  -2   48.81    2.42
  -4  -5  -2   43.70    2.39
   4  -5   2   47.45    2.41
   4  -5   2   53.05    2.55
   4  -5   2   48.18    2.65
  -4  -5  -2   50.01    2.42
   4  -5   2   47.02    2.34
   4  -5   2   46.50    2.44
  -4  -5  -2   42.08    2.38
  -4  -5  -2   44.13    2.45
  -4   5  -2   50.12    2.39
   4   5   2   48.43    2.88
   4   5   2   48.99    2.53
  -4   5  -2   48.69    2.47
   4   5   2   46.48    2.44
  -4   5  -2   49.24    2.62
   4   5   2   45.46    2.61
   4   5   2   50.46    2.37
   4   5   2   40.54    2.84
  -4   5  -2   48.08    2.45
  -4   5  -2   48.52    2.40
   5  -5   2    0.63    0.23
  -5  -5  -2    1.22    0.31
   5  -5   2    1.14    0.29
  -5  -5  -2    1.16    0.26
   5  -5   2    1.69    0.30
  -5  -5  -2    1.00    0.23
   5  -5   2    0.95    0.28
   5  -5   2    0.96    0.24
  -5  -5  -2    1.33    0.27
   5   5   2    0.92    0.27
  -5   5  -2    1.12    0.25
  -5   5  -2    1.48    0.27
   5   5   2    0.85    0.26
   5   5   2    0.98    0.28
  -5   5  -2    1.24    0.26
  -5   5  -2    0.94    0.22
   5   5   2    1.52    0.45
  -5   5  -2    1.28    0.30
   5   5   2    1.25    0.30
  -5   5  -2    1.48    0.29
  -6  -5  -2    0.06    0.17
  -6  -5  -2    0.18    0.14
  -6  -5  -2    0.18    0.15
   6  -5   2    0.12    0.17
   6  -5   2    0.20    0.18
   6  -5   2    0.03    0.18
  -6  -5  -2    0.26    0.17
  -6   5  -2   -0.04    0.13
  -6   5  -2    0.03    0.06
   6   5   2   -0.27    0.29
  -6   5  -2    0.00    0.15
  -6   5  -2    0.02    0.11
   6   5   2    0.23    0.19
   6   5   2    0.56    0.25
   6   5   2    0.16    0.18
  -6   5  -2   -0.07    0.12
   6   5   2    0.09    0.17
   7  -5   2    1.50    0.39
  -7  -5  -2    1.18    0.21
  -7  -5  -2    1.25    0.21
  -7  -5  -2    1.32    0.32
   7  -5   2    1.22    0.31
  -7  -5  -2    1.16    0.26
   7   5   2    0.75    0.41
  -7   5  -2    1.07    0.24
  -7   5  -2    1.47    0.33
  -7   5  -2    1.44    0.25
   7   5   2    0.88    0.31
  -7   5  -2    1.32    0.23
  -8  -5  -2   -0.16    0.19
  -8  -5  -2   -0.20    0.11
   8   5   2    0.37    0.40
  -8   5  -2    0.11    0.24
  -8   5  -2   -0.05    0.11
  -8   5  -2   -0.01    0.10
  -8   5  -2    0.13    0.11
  -8   5  -2   -0.06    0.18
  -9  -5  -2    1.34    0.37
  -9  -5  -2    1.82    0.28
  -9   5  -2    1.74    0.36
   9   5   2    1.74    0.56
  -9   5  -2    1.37    0.27
 -10  -5  -2    4.04    0.34
 -10  -5  -2    4.21    0.35
 -10  -5  -2    4.65    0.63
  10   5   2    3.51    0.74
 -10   5  -2    4.17    0.54
 -10   5  -2    4.22    0.56
 -10   5  -2    4.30    0.42
 -11  -5  -2    1.61    0.40
 -11   5  -2    1.53    0.34
  11   5   2    0.86    0.52
 -11   5  -2    1.59    0.22
 -12  -5  -2    4.17    0.61
  12   5   2    4.07    0.86
 -12   5  -2    3.71    0.57
 -13  -5  -2    2.08    0.49
 -13   5  -2    3.10    0.53
  13   5   2    2.27    0.72
 -14  -5  -2   10.17    1.04
 -14   5  -2    8.52    0.93
 -15  -5  -2    0.04    0.28
 -15   5  -2   -0.01    0.25
 -15  -6   2    0.25    0.31
 -15   6   2    0.24    0.26
 -14  -6   2   -0.08    0.23
 -14   6   2   -0.22    0.20
 -13  -6   2    2.51    0.50
 -13   6   2    2.18    0.47
 -12  -6   2    4.45    0.65
 -12   6   2    5.80    0.71
 -11  -6   2    1.68    0.40
 -11   6   2    1.78    0.41
  11   6  -2    1.60    0.55
 -10  -6   2    0.15    0.23
 -10   6   2   -0.21    0.15
 -10   6   2    0.00    0.09
  10   6  -2    0.01    0.33
  -9  -6   2   74.99    3.46
  -9  -6   2   74.06    3.46
  -9  -6   2   72.62    3.71
   9   6  -2   73.00    4.44
  -9   6   2   73.44    3.57
  -9   6   2   75.54    3.71
  -9   6   2   82.23    3.97
  -8  -6   2    9.58    0.65
  -8  -6   2    9.11    0.87
  -8  -6   2    9.10    0.66
   8   6  -2   10.70    1.01
  -8   6   2   10.80    0.70
  -8   6   2   12.11    0.85
  -8   6   2   11.35    0.85
  -7  -6   2   13.41    0.95
  -7  -6   2   13.60    0.84
  -7   6   2   12.70    1.16
  -7   6   2   12.81    0.83
  -7   6   2   13.54    0.94
  -7   6   2   12.33    0.76
   7   6  -2   12.25    1.12
  -7   6   2   14.08    0.98
  -6  -6   2    2.76    0.39
  -6  -6   2    3.25    0.49
  -6  -6   2    3.74    0.36
   6  -6  -2    3.44    0.49
   6   6  -2    3.96    0.59
  -6   6   2    3.04    0.40
  -6   6   2    3.52    0.39
  -6   6   2    3.42    0.52
  -6   6   2    3.38    0.48
  -6   6   2    3.28    0.61
  -5  -6   2    7.94    0.60
  -5  -6   2    8.13    0.65
   5  -6  -2    8.71    0.73
   5  -6  -2    8.79    0.79
   5  -6  -2    7.74    0.79
  -5  -6   2    6.37    0.70
   5   6  -2    7.89    0.76
  -5   6   2    8.56    0.97
  -5   6   2    7.00    0.81
  -5   6   2    8.90    0.71
  -5   6   2    9.50    0.64
  -5   6   2    8.29    0.73
  -5   6   2    8.42    0.64
   5   6  -2    8.77    0.73
   5   6  -2    8.19    0.84
  -4  -6   2   22.44    1.27
   4  -6  -2   20.10    1.31
  -4  -6   2   22.51    1.30
   4  -6  -2   22.14    1.31
  -4  -6   2   20.61    1.25
  -4  -6   2   21.89    1.29
  -4   6   2   22.36    1.26
  -4   6   2   20.78    1.36
   4   6  -2   20.13    1.39
  -4   6   2   21.57    1.38
   4   6  -2   20.79    1.29
  -4   6   2   23.83    1.31
  -4   6   2   20.16    1.25
   4   6  -2   19.04    1.48
  -4   6   2   20.78    1.23
   4   6  -2   20.58    1.31
   4   6  -2   21.42    1.41
  -4   6   2   22.06    1.50
  -3  -6   2    0.24    0.17
   3  -6  -2    0.01    0.18
   3  -6  -2    0.58    0.24
  -3  -6   2    0.33    0.21
  -3  -6   2    0.07    0.14
  -3  -6   2    0.28    0.20
  -3  -6   2   -0.08    0.15
   3  -6  -2   -0.01    0.15
  -3  -6   2    0.54    0.23
  -3  -6   2    0.33    0.17
  -3   6   2    0.15    0.17
   3   6  -2    0.03    0.14
  -3   6   2    0.14    0.15
  -3   6   2    0.40    0.20
   3   6  -2    0.06    0.14
  -3   6   2    0.01    0.16
   3   6  -2    0.15    0.08
  -3   6   2    0.45    0.22
  -3   6   2    0.14    0.18
  -3   6   2    0.22    0.16
   3   6  -2    0.01    0.15
   3   6  -2    0.40    0.20
   3   6  -2    0.15    0.21
   2  -6  -2    0.63    0.23
  -2  -6   2    0.40    0.20
  -2  -6   2    0.17    0.18
  -2  -6   2    0.46    0.20
  -2  -6   2    0.69    0.24
   2  -6  -2    0.19    0.17
  -2  -6   2    0.51    0.26
  -2  -6   2    0.28    0.18
   2  -6  -2    0.17    0.18
   2   6  -2    0.18    0.19
  -2   6   2    0.52    0.25
  -2   6   2    0.03    0.15
   2   6  -2    0.22    0.20
   2   6  -2    0.13    0.12
  -2   6   2    0.16    0.18
  -2   6   2    0.16    0.16
  -2   6   2    0.18    0.18
  -2   6   2    0.38    0.19
   2   6  -2    0.41    0.18
  -2   6   2    0.25    0.19
  -1  -6   2   16.08    0.99
  -1  -6   2   14.60    0.96
   1  -6  -2   14.38    0.97
   1  -6  -2   13.97    0.95
  -1  -6   2   14.63    0.97
   1  -6  -2   14.06    0.98
  -1  -6   2   13.45    1.03
  -1  -6   2   14.99    0.99
  -1  -6   2   13.86    0.96
  -1   6   2   14.78    0.96
   1   6  -2   13.93    0.92
  -1   6   2   12.88    1.01
   1   6  -2   13.73    1.02
  -1   6   2   13.61    0.96
   1   6  -2   15.08    0.96
  -1   6   2   15.42    1.04
  -1   6   2   13.07    1.01
  -1   6   2   14.67    0.94
   1   6  -2   14.25    0.93
   1   6  -2   14.39    0.98
  -1   6   2   14.63    0.95
   0  -6  -2   14.63    0.98
   0  -6   2   13.92    0.95
   0  -6   2   13.13    0.94
   0  -6   2   12.34    1.01
   0  -6  -2   16.73    1.03
   0  -6  -2   13.15    0.92
   0  -6   2   14.66    0.97
   0  -6   2   14.50    0.95
   0  -6   2   13.78    0.97
   0  -6  -2   14.10    0.96
   0   6   2   14.64    0.98
   0   6   2   13.96    1.04
   0   6   2   14.77    0.98
   0   6  -2   15.43    1.05
   0   6   2   15.42    0.99
   0   6   2   16.67    0.99
   0   6   2   13.44    0.92
   0   6  -2   13.14    0.91
   0   6  -2   13.94    0.96
   0   6   2   12.80    1.01
   0   6  -2   14.35    0.96
   0   6  -2   15.30    0.99
  -1  -6  -2    6.01    0.66
  -1  -6  -2    6.87    0.70
  -1  -6  -2    5.41    0.62
  -1  -6  -2    5.89    0.62
   1  -6   2    5.09    0.59
   1  -6   2    7.57    0.74
   1  -6   2    6.39    0.75
   1  -6   2    6.77    0.70
   1  -6   2    5.87    0.61
   1  -6   2    7.14    0.71
  -1   6  -2    6.97    0.66
   1   6   2    6.00    0.65
   1   6   2    5.87    0.69
  -1   6  -2    6.32    0.65
  -1   6  -2    8.39    0.65
  -1   6  -2    6.79    0.67
  -1   6  -2    7.20    0.77
   1   6   2    4.57    0.56
   1   6   2    6.30    0.73
   1   6   2    5.88    0.66
  -1   6  -2    5.73    0.63
  -2  -6  -2   17.11    1.08
   2  -6   2   16.76    1.04
   2  -6   2   17.15    1.17
   2  -6   2   15.60    1.04
   2  -6   2   16.98    1.10
  -2  -6  -2   16.81    1.08
  -2  -6  -2   16.08    1.05
   2  -6   2   16.99    1.09
  -2  -6  -2   14.15    1.04
  -2   6  -2   15.99    1.04
   2   6   2   14.50    1.01
  -2   6  -2   16.68    1.15
   2   6   2   16.58    1.22
  -2   6  -2   17.34    1.07
  -2   6  -2   16.86    1.05
   2   6   2   17.26    1.11
   2   6   2   16.55    1.16
  -2   6  -2   15.92    1.13
   2   6   2   14.82    1.13
  -2   6  -2   15.84    1.03
   2   6   2   15.52    1.07
   3  -6   2   10.14    0.76
  -3  -6  -2    8.80    0.81
  -3  -6  -2    6.19    0.69
   3  -6   2    9.28    0.74
  -3  -6  -2    7.85    0.69
   3  -6   2    8.74    0.78
   3  -6   2    9.26    0.70
   3  -6   2    8.33    0.67
  -3  -6  -2    8.50    0.79
   3   6   2    8.48    0.73
   3   6   2    8.79    0.69
  -3   6  -2    9.18    0.76
  -3   6  -2    8.61    0.68
  -3   6  -2    8.23    0.78
   3   6   2    7.18    0.74
  -3   6  -2    8.26    0.67
  -3   6  -2    8.75    0.69
   3   6   2    9.52    0.85
  -3   6  -2   10.50    0.83
   3   6   2    8.24    0.90
  -4  -6  -2   -0.05    0.17
  -4  -6  -2    0.03    0.14
   4  -6   2    0.21    0.17
   4  -6   2   -0.07    0.17
   4  -6   2    0.01    0.18
   4  -6   2   -0.01    0.17
  -4  -6  -2    0.31    0.22
   4  -6   2    0.14    0.18
   4   6   2    0.05    0.27
  -4   6  -2    0.04    0.14
  -4   6  -2    0.09    0.20
   4   6   2    0.04    0.18
   4   6   2    0.12    0.17
  -4   6  -2   -0.18    0.14
   4   6   2    0.23    0.22
  -4   6  -2   -0.06    0.17
  -4   6  -2    0.15    0.15
  -4   6  -2   -0.07    0.15
  -5  -6  -2   35.29    1.96
   5  -6   2   36.12    2.04
  -5  -6  -2   35.09    1.94
  -5  -6  -2   36.22    1.97
   5  -6   2   35.09    1.99
   5  -6   2   37.78    2.18
   5   6   2   34.41    2.12
  -5   6  -2   35.71    1.91
   5   6   2   39.53    2.08
  -5   6  -2   34.07    1.93
   5   6   2   33.44    1.97
  -5   6  -2   37.21    2.26
   5   6   2   32.85    2.37
  -5   6  -2   36.84    1.94
   5   6   2   34.56    2.33
   6  -6   2   27.75    1.83
  -6  -6  -2   27.88    1.67
  -6  -6  -2   26.05    1.60
  -6  -6  -2   28.55    1.61
   6  -6   2   29.10    1.74
   6   6   2   26.81    1.99
  -6   6  -2   30.49    1.62
   6   6   2   26.53    1.71
  -6   6  -2   30.96    1.66
  -6   6  -2   32.87    2.01
  -6   6  -2   28.25    1.60
  -7  -6  -2    5.43    0.51
  -7  -6  -2    3.92    0.57
  -7  -6  -2    4.18    0.52
   7   6   2    5.51    0.85
  -7   6  -2    4.43    0.48
  -7   6  -2    4.98    0.61
  -7   6  -2    4.66    0.52
  -7   6  -2    5.10    0.80
  -8  -6  -2   11.39    0.91
  -8  -6  -2   10.02    0.63
  -8  -6  -2    9.00    0.75
  -8   6  -2   10.94    0.70
  -8   6  -2   10.38    0.87
  -8   6  -2   10.02    0.95
  -8   6  -2   11.73    0.78
   8   6   2   10.55    1.23
  -9  -6  -2   80.38    3.86
  -9  -6  -2   79.19    3.97
  -9   6  -2   80.02    3.87
  -9   6  -2   81.24    4.25
  -9   6  -2   79.03    3.85
  -9   6  -2   79.71    3.94
   9   6   2   77.43    4.80
 -10  -6  -2    2.41    0.33
 -10  -6  -2    2.15    0.46
 -10   6  -2    2.60    0.48
  10   6   2    2.06    0.62
 -10   6  -2    2.60    0.47
 -10   6  -2    2.38    0.34
 -11  -6  -2   11.88    1.13
 -11   6  -2   11.17    0.73
  11   6   2    9.91    1.38
 -11   6  -2   13.13    0.99
 -12  -6  -2    0.72    0.33
  12   6   2    0.31    0.49
 -12   6  -2    0.26    0.12
 -12   6  -2    0.56    0.29
 -13  -6  -2    2.43    0.55
 -13   6  -2    2.00    0.47
  13   6   2    3.05    0.79
 -14  -6  -2    1.48    0.47
 -14   6  -2    1.93    0.48
 -14  -7   2    3.93    0.68
 -14   7   2    3.47    0.61
 -13  -7   2    7.71    0.91
 -13   7   2    8.74    0.95
 -12  -7   2    4.07    0.65
 -12   7   2    3.95    0.62
 -11  -7   2    0.17    0.27
 -11   7   2   -0.08    0.07
 -11   7   2    0.06    0.22
 -10  -7   2    0.72    0.34
 -10   7   2    0.41    0.28
 -10   7   2    0.42    0.16
  -9  -7   2   12.08    1.11
  -9  -7   2   12.41    0.74
  -9   7   2   11.80    0.95
  -9   7   2   12.99    0.98
  -9   7   2   10.71    0.78
  -8  -7   2    2.55    0.36
  -8  -7   2    1.25    0.37
  -8   7   2    1.73    0.32
  -8   7   2    1.32    0.38
  -8   7   2    1.35    0.21
  -8   7   2    1.70    0.38
  -7  -7   2    4.16    0.61
  -7  -7   2    3.63    0.49
  -7  -7   2    3.88    0.32
  -7   7   2    3.69    0.49
  -7   7   2    4.42    0.59
  -7   7   2    4.02    0.42
  -7   7   2    4.12    0.59
   7   7  -2    4.85    0.70
  -6  -7   2    0.41    0.19
  -6  -7   2    0.57    0.28
  -6  -7   2    0.34    0.21
  -6   7   2    0.29    0.28
  -6   7   2    0.34    0.20
  -6   7   2    0.13    0.20
  -6   7   2    0.34    0.17
   6   7  -2    0.30    0.28
  -6   7   2    0.74    0.28
  -5  -7   2    0.55    0.21
  -5  -7   2    0.53    0.28
  -5  -7   2    0.49    0.22
   5  -7  -2    0.51    0.26
  -5   7   2    1.07    0.32
  -5   7   2    0.47    0.19
  -5   7   2    0.29    0.22
  -5   7   2    0.40    0.21
  -5   7   2    0.20    0.25
   5   7  -2    0.36    0.27
  -4  -7   2    6.24    0.69
   4  -7  -2    4.70    0.71
  -4  -7   2    5.78    0.65
  -4  -7   2    5.91    0.69
   4  -7  -2    4.60    0.62
   4  -7  -2    5.48    0.67
  -4  -7   2    5.95    0.63
  -4   7   2    6.44    0.65
  -4   7   2    5.15    0.65
   4   7  -2    4.61    0.72
  -4   7   2    5.59    0.77
  -4   7   2    4.65    0.61
  -4   7   2    6.79    0.70
   4   7  -2    5.32    0.63
   4   7  -2    5.71    0.67
  -3  -7   2    1.02    0.30
   3  -7  -2    1.86    0.40
  -3  -7   2    1.07    0.32
   3  -7  -2    1.71    0.38
  -3  -7   2    1.40    0.38
  -3  -7   2    1.48    0.31
   3   7  -2    1.49    0.37
  -3   7   2    0.78    0.29
   3   7  -2    1.41    0.39
  -3   7   2    1.74    0.37
  -3   7   2    1.41    0.33
   3   7  -2    1.43    0.36
  -3   7   2    0.94    0.33
  -3   7   2    0.96    0.28
  -2  -7   2    1.56    0.36
   2  -7  -2    3.04    0.51
   2  -7  -2    2.26    0.43
  -2  -7   2    2.12    0.40
  -2  -7   2    0.95    0.31
  -2  -7   2    2.38    0.41
   2  -7  -2    1.28    0.33
   2   7  -2    1.76    0.39
  -2   7   2    1.90    0.42
  -2   7   2    2.12    0.43
   2   7  -2    2.42    0.49
   2   7  -2    1.71    0.29
   2   7  -2    2.03    0.41
  -2   7   2    2.85    0.44
  -2   7   2    1.25    0.36
  -2   7   2    2.59    0.43
  -2   7   2    2.63    0.45
  -1  -7   2    1.57    0.36
   1  -7  -2    1.56    0.38
  -1  -7   2    2.78    0.47
  -1  -7   2    1.37    0.34
   1  -7  -2    1.30    0.33
   1  -7  -2    2.19    0.42
  -1  -7   2    1.99    0.38
  -1   7   2    1.45    0.36
  -1   7   2    2.58    0.42
   1   7  -2    1.73    0.31
  -1   7   2    2.56    0.44
   1   7  -2    2.30    0.42
  -1   7   2    1.58    0.38
   1   7  -2    1.89    0.37
  -1   7   2    1.83    0.40
   1   7  -2    1.64    0.37
  -1   7   2    1.21    0.33
  -1   7   2    1.73    0.39
   0  -7   2   -0.16    0.14
   0  -7   2    0.02    0.17
   0  -7   2   -0.08    0.16
   0  -7   2    0.07    0.18
   0  -7   2    0.24    0.23
   0  -7  -2    0.07    0.20
   0  -7  -2   -0.02    0.19
   0  -7  -2    0.10    0.20
   0   7   2   -0.10    0.18
   0   7   2    0.21    0.20
   0   7   2   -0.06    0.17
   0   7   2    0.22    0.22
   0   7  -2    0.23    0.20
   0   7  -2   -0.03    0.16
   0   7   2   -0.06    0.15
   0   7  -2   -0.11    0.14
   0   7  -2   -0.10    0.16
   0   7  -2   -0.11    0.16
   0   7   2    0.12    0.18
  -1  -7  -2    0.17    0.19
  -1  -7  -2   -0.08    0.19
   1  -7   2    0.13    0.18
   1  -7   2   -0.17    0.17
  -1  -7  -2    0.05    0.20
   1  -7   2   -0.39    0.15
   1  -7   2   -0.18    0.15
  -1  -7  -2    0.06    0.18
  -1   7  -2   -0.22    0.12
   1   7   2    0.01    0.17
  -1   7  -2    0.04    0.18
  -1   7  -2   -0.13    0.17
  -1   7  -2   -0.15    0.15
   1   7   2   -0.10    0.14
   1   7   2    0.36    0.21
   1   7   2    0.17    0.22
  -1   7  -2    0.10    0.18
   1   7   2    0.11    0.19
  -2  -7  -2    6.35    0.70
  -2  -7  -2    5.99    0.69
   2  -7   2    4.92    0.61
   2  -7   2    4.42    0.58
   2  -7   2    6.71    0.75
   2  -7   2    6.78    0.74
   2  -7   2    3.52    0.60
  -2  -7  -2    6.20    0.71
   2   7   2    4.98    0.65
   2   7   2    4.31    0.65
  -2   7  -2    4.27    0.56
  -2   7  -2    6.76    0.72
   2   7   2    6.66    0.75
  -2   7  -2    5.50    0.64
  -2   7  -2    4.04    0.61
  -2   7  -2    5.20    0.68
   2   7   2    5.40    0.63
   3  -7   2    7.21    0.90
  -3  -7  -2    6.22    0.71
   3  -7   2    6.74    0.75
  -3  -7  -2    5.33    0.67
   3  -7   2    6.29    0.70
   3  -7   2    6.30    0.76
  -3  -7  -2    6.81    0.71
  -3   7  -2    6.57    0.80
   3   7   2    5.76    0.76
   3   7   2    5.96    0.73
  -3   7  -2    5.63    0.64
   3   7   2    5.40    0.66
  -3   7  -2    5.39    0.62
  -3   7  -2    6.16    0.70
   3   7   2    5.17    0.72
   4  -7   2    9.70    1.03
   4  -7   2    5.67    0.71
  -4  -7  -2    6.44    0.69
   4  -7   2    6.21    0.75
  -4  -7  -2    5.03    0.62
  -4  -7  -2    5.52    0.70
  -4   7  -2    6.26    0.83
   4   7   2    5.37    0.74
  -4   7  -2    6.79    0.69
   4   7   2    5.90    0.73
   4   7   2    6.72    0.76
  -4   7  -2    5.45    0.62
   4   7   2    7.19    0.87
  -4   7  -2    6.34    0.71
   5  -7   2    8.40    0.98
  -5  -7  -2    7.46    0.73
  -5  -7  -2    6.76    0.75
   5  -7   2    7.14    0.79
  -5  -7  -2    6.93    0.81
   5  -7   2    7.16    0.84
  -5   7  -2    6.06    0.67
  -5   7  -2    7.30    0.72
  -5   7  -2    8.09    0.98
   5   7   2    7.50    0.85
  -5   7  -2    6.11    0.72
   5   7   2    7.86    0.95
  -6  -7  -2   10.52    0.83
  -6  -7  -2    9.46    0.95
  -6  -7  -2    7.95    0.73
   6  -7   2    9.37    0.96
  -6   7  -2   10.79    0.97
  -6   7  -2   11.47    0.78
  -6   7  -2    9.15    0.77
   6   7   2    9.51    1.11
  -6   7  -2    9.74    1.15
  -7  -7  -2    8.01    0.80
  -7  -7  -2    7.40    0.83
  -7  -7  -2    7.18    0.61
  -7   7  -2    7.29    0.73
  -7   7  -2    7.98    0.82
  -7   7  -2    6.04    0.78
   7   7   2    7.36    1.01
  -7   7  -2    8.04    0.62
  -8  -7  -2    2.69    0.45
  -8  -7  -2    2.01    0.29
  -8  -7  -2    2.78    0.54
  -8   7  -2    2.30    0.47
  -8   7  -2    2.12    0.33
  -8   7  -2    1.85    0.41
   8   7   2    2.79    0.68
  -8   7  -2    2.36    0.41
  -9  -7  -2    9.11    0.75
  -9  -7  -2   11.90    1.14
  -9   7  -2    8.61    0.93
   9   7   2    9.22    1.23
  -9   7  -2    9.60    0.75
  -9   7  -2   10.46    0.66
 -10  -7  -2   10.75    1.10
 -10  -7  -2   11.14    0.77
 -10   7  -2   11.19    0.80
 -10   7  -2   10.83    1.07
  10   7   2   10.18    1.36
 -11  -7  -2    3.27    0.61
 -11  -7  -2    2.54    0.29
 -11   7  -2    1.96    0.33
 -11   7  -2    2.90    0.60
  11   7   2    1.90    0.68
 -12  -7  -2    0.38    0.32
 -12   7  -2   -0.08    0.11
 -12   7  -2   -0.16    0.24
 -13  -7  -2    0.21    0.33
 -13   7  -2   -0.02    0.27
 -13  -8   2    0.23    0.34
 -13   8   2    0.30    0.32
 -12  -8   2    0.22    0.33
 -12   8   2    0.03    0.28
 -11  -8   2    0.15    0.30
 -11   8   2   -0.15    0.11
 -11   8   2    0.06    0.27
 -10  -8   2    0.11    0.28
 -10  -8   2    0.26    0.12
 -10   8   2    0.30    0.18
 -10   8   2    0.28    0.27
  -9  -8   2    0.72    0.34
  -9  -8   2    0.84    0.23
  -9   8   2    0.80    0.25
  -9   8   2    0.53    0.31
  -8  -8   2    8.67    0.95
  -8  -8   2    8.80    0.71
  -8   8   2    7.98    0.90
  -8   8   2    8.16    0.60
  -8   8   2    9.57    0.74
  -7  -8   2    1.23    0.33
  -7  -8   2    1.54    0.25
  -7  -8   2    0.93    0.36
  -7   8   2    0.89    0.32
  -7   8   2    1.17    0.26
  -7   8   2    1.61    0.42
  -7   8   2    1.53    0.34
  -6  -8   2   11.44    0.91
  -6  -8   2   11.14    0.81
  -6  -8   2   11.94    1.10
  -6   8   2   10.91    1.06
  -6   8   2   11.61    0.90
  -6   8   2   12.27    0.86
  -6   8   2   12.29    1.03
  -5  -8   2   16.67    1.11
  -5  -8   2   16.73    1.17
  -5  -8   2   15.55    1.20
  -5   8   2   17.53    1.13
  -5   8   2   16.00    1.37
  -5   8   2   17.47    1.15
  -5   8   2   15.22    1.24
  -5   8   2   17.89    1.22
  -4  -8   2    4.61    0.62
  -4  -8   2    5.09    0.61
   4  -8  -2    3.47    0.56
  -4  -8   2    3.37    0.53
  -4   8   2    4.45    0.62
  -4   8   2    4.98    0.62
  -4   8   2    4.46    0.70
  -4   8   2    3.62    0.67
  -4   8   2    4.88    0.59
   3  -8  -2    0.15    0.23
   3  -8  -2    0.59    0.32
  -3  -8   2    0.53    0.27
  -3  -8   2    0.87    0.33
  -3  -8   2    0.45    0.25
  -3  -8   2    0.67    0.32
  -3   8   2    0.68    0.28
  -3   8   2    1.01    0.31
  -3   8   2    1.28    0.39
   3   8  -2    0.81    0.32
  -3   8   2    0.98    0.37
  -3   8   2    1.22    0.43
   2  -8  -2    0.74    0.31
  -2  -8   2    0.95    0.33
  -2  -8   2    1.25    0.35
  -2  -8   2    0.76    0.33
  -2  -8   2    1.20    0.34
   2  -8  -2    0.95    0.35
  -2   8   2    0.53    0.33
  -2   8   2    0.46    0.28
  -2   8   2    1.82    0.41
  -2   8   2    1.44    0.41
  -2   8   2    0.70    0.28
   2   8  -2    0.70    0.32
   2   8  -2    0.45    0.28
   2   8  -2    0.70    0.33
   1  -8  -2    7.45    0.84
  -1  -8   2    8.44    0.90
  -1  -8   2    6.92    0.82
   1  -8  -2    8.27    0.90
  -1  -8   2    7.96    0.87
  -1  -8   2    8.75    0.92
  -1   8   2    9.13    0.90
  -1   8   2    7.96    1.01
   1   8  -2   11.51    1.04
  -1   8   2    7.33    0.85
   1   8  -2    8.01    0.92
  -1   8   2    8.48    0.88
  -1   8   2    9.03    0.91
   1   8  -2   10.09    0.97
   0  -8   2  108.11    5.22
   0  -8   2  116.62    5.57
   0  -8  -2  106.24    5.35
   0  -8   2  105.24    5.31
   0  -8  -2  107.58    5.52
   0  -8  -2  108.46    5.23
   0  -8   2  109.38    5.37
   0   8   2  110.16    5.52
   0   8  -2  109.71    5.79
   0   8   2  105.86    5.84
   0   8  -2  103.80    5.74
   0   8  -2  115.73    5.37
   0   8   2  111.81    5.36
   0   8   2  106.63    5.22
   0   8  -2  108.81    5.50
   0   8   2  104.49    5.76
   1  -8   2   58.63    3.02
  -1  -8  -2   52.89    3.08
   1  -8   2   53.10    3.02
  -1  -8  -2   54.03    2.95
   1  -8   2   59.30    3.15
   1  -8   2   55.78    2.95
  -1  -8  -2   56.00    3.03
   1   8   2   57.95    3.04
  -1   8  -2   57.73    3.06
   1   8   2   59.13    3.12
   1   8   2   60.70    3.32
  -1   8  -2   55.36    3.26
  -1   8  -2   56.89    3.01
  -1   8  -2   56.81    3.08
  -1   8  -2   59.29    3.25
   2  -8   2   36.90    2.26
  -2  -8  -2   38.61    2.25
  -2  -8  -2   38.09    2.18
  -2  -8  -2   36.29    2.19
   2  -8   2   43.21    2.28
  -2   8  -2   40.73    2.20
  -2   8  -2   37.60    2.14
   2   8   2   39.50    2.41
   2   8   2   39.58    2.23
  -2   8  -2   36.98    2.36
  -2   8  -2   37.99    2.21
   2   8   2   39.32    2.28
  -2   8  -2   38.12    2.38
   3  -8   2    4.86    0.69
   3  -8   2    5.85    0.73
  -3  -8  -2    4.41    0.64
  -3  -8  -2    5.55    0.71
  -3  -8  -2    5.14    0.70
   3   8   2    3.48    0.61
  -3   8  -2    4.73    0.61
   3   8   2    5.10    0.70
   3   8   2    5.13    0.68
  -3   8  -2    4.24    0.64
  -3   8  -2    5.61    0.79
  -3   8  -2    4.05    0.59
  -3   8  -2    4.57    0.61
   4  -8   2    0.02    0.23
  -4  -8  -2   -0.17    0.23
   4  -8   2   -0.21    0.22
  -4  -8  -2    0.03    0.18
  -4  -8  -2    0.11    0.23
   4  -8   2    0.13    0.22
  -4   8  -2   -0.23    0.20
   4   8   2    0.36    0.28
  -4   8  -2    0.40    0.23
   4   8   2    0.21    0.24
  -4   8  -2    0.13    0.21
  -4   8  -2    0.09    0.21
  -4   8  -2   -0.11    0.15
  -5  -8  -2    0.61    0.33
  -5  -8  -2    0.16    0.22
   5  -8   2    0.54    0.28
  -5  -8  -2    0.79    0.35
  -5   8  -2    0.56    0.29
   5   8   2    0.54    0.35
  -5   8  -2    0.51    0.24
  -5   8  -2    0.72    0.35
  -5   8  -2    0.21    0.24
  -6  -8  -2    2.74    0.51
  -6  -8  -2    3.28    0.48
  -6  -8  -2    4.02    0.64
  -6   8  -2    3.89    0.51
  -6   8  -2    3.62    0.53
  -6   8  -2    4.00    0.70
   6   8   2    3.54    0.67
  -6   8  -2    2.62    0.52
  -7  -8  -2    0.62    0.29
  -7  -8  -2    0.45    0.20
  -7  -8  -2    0.44    0.31
  -7   8  -2    0.48    0.31
  -7   8  -2    0.15    0.23
  -7   8  -2    0.21    0.28
   7   8   2    0.06    0.33
  -7   8  -2    0.45    0.22
  -8  -8  -2   -0.02    0.29
  -8  -8  -2    0.03    0.20
  -8  -8  -2   -0.17    0.13
  -8   8  -2   -0.07    0.19
   8   8   2    0.33    0.40
  -8   8  -2    0.01    0.22
  -8   8  -2    0.22    0.16
  -9  -8  -2    3.37    0.52
  -9  -8  -2    2.76    0.57
  -9   8  -2    3.28    0.49
  -9   8  -2    3.32    0.41
  -9   8  -2    4.38    0.69
 -10  -8  -2    3.73    0.66
 -10  -8  -2    3.85    0.51
 -10   8  -2    3.90    0.33
 -10   8  -2    3.95    0.52
 -10   8  -2    4.08    0.65
 -11  -8  -2    2.60    0.35
 -11  -8  -2    2.54    0.59
 -11   8  -2    2.47    0.57
 -11   8  -2    2.27    0.38
 -12  -8  -2    1.42    0.53
 -12   8  -2    0.96    0.42
 -12   8  -2    1.35    0.26
 -11  -9   2    0.32    0.38
 -11   9   2   -0.12    0.26
 -11   9   2    0.18    0.16
 -10  -9   2    4.43    0.76
 -10  -9   2    6.21    0.49
 -10   9   2    6.91    0.67
 -10   9   2    6.62    0.91
  -9  -9   2    4.94    0.55
  -9  -9   2    3.86    0.70
  -9   9   2    5.30    0.39
  -9   9   2    4.68    0.72
  -9   9   2    5.04    0.61
  -8  -9   2    2.70    0.57
  -8  -9   2    2.57    0.44
  -8   9   2    2.10    0.33
  -8   9   2    2.24    0.44
  -8   9   2    1.81    0.49
  -7  -9   2    5.83    0.57
  -7  -9   2    5.49    0.82
  -7  -9   2    6.64    0.75
  -7   9   2    7.26    0.69
  -7   9   2    6.18    0.74
  -7   9   2    6.22    0.86
  -6  -9   2    3.01    0.46
  -6  -9   2    4.24    0.61
  -6  -9   2    4.14    0.67
  -6   9   2    3.56    0.63
  -6   9   2    3.35    0.49
  -6   9   2    4.05    0.59
  -5  -9   2    0.80    0.33
  -5  -9   2    0.81    0.37
  -5  -9   2    0.36    0.23
  -5   9   2    0.59    0.29
  -5   9   2    0.00    0.22
  -5   9   2    0.91    0.40
  -5   9   2    0.73    0.28
  -4  -9   2    1.03    0.37
  -4  -9   2    1.38    0.36
  -4  -9   2    0.67    0.37
   4  -9  -2    0.90    0.37
  -4   9   2    1.57    0.45
  -4   9   2    1.13    0.37
  -4   9   2    0.84    0.31
  -4   9   2    0.56    0.31
   3  -9  -2    9.91    1.14
  -3  -9   2    9.29    1.00
  -3  -9   2    8.40    0.90
   3  -9  -2    9.46    1.01
  -3  -9   2    8.41    0.97
  -3   9   2    9.33    0.93
  -3   9   2   11.22    1.06
  -3   9   2   10.28    1.18
  -3   9   2   11.12    1.06
  -2  -9   2    8.75    0.95
   2  -9  -2    7.23    0.90
  -2  -9   2    6.41    0.85
  -2  -9   2    7.52    0.85
   2  -9  -2    6.55    0.86
  -2   9   2    6.81    0.81
   2   9  -2    5.26    0.72
  -2   9   2    8.82    0.94
  -2   9   2    7.94    0.97
   1  -9  -2    0.61    0.35
  -1  -9   2    0.70    0.33
  -1  -9   2    0.28    0.26
   1  -9  -2    0.39    0.29
  -1  -9   2    0.38    0.29
  -1  -9   2    0.26    0.31
  -1   9   2    0.08    0.25
   1   9  -2    0.45    0.28
  -1   9   2    0.40    0.25
   1   9  -2    0.57    0.32
  -1   9   2    0.14    0.26
   0  -9   2   17.93    1.38
   0  -9  -2   20.51    1.45
   0  -9  -2   19.16    1.41
   0  -9   2   22.12    1.46
   0   9  -2   20.73    1.41
   0   9   2   20.53    1.41
   0   9  -2   20.13    1.53
   0   9   2   18.98    1.51
   0   9   2   20.83    1.42
   0   9  -2   19.50    1.39
  -1  -9  -2    0.22    0.30
   1  -9   2    1.25    0.44
   1  -9   2    0.53    0.30
  -1  -9  -2    0.95    0.33
  -1   9  -2    0.53    0.31
   1   9   2    0.27    0.25
  -1   9  -2    1.26    0.37
   1   9   2    0.80    0.34
   1   9   2    0.70    0.38
  -1   9  -2    1.17    0.37
  -2  -9  -2    9.96    1.02
  -2  -9  -2    8.16    0.97
   2  -9   2    8.16    0.96
  -2  -9  -2    9.13    1.00
   2  -9   2    7.27    0.89
   2   9   2    8.77    0.98
  -2   9  -2    8.08    1.07
   2   9   2    7.52    0.93
  -2   9  -2    7.15    0.86
  -2   9  -2    7.13    0.85
   3  -9   2   -0.23    0.20
   3  -9   2    0.14    0.30
  -3  -9  -2    0.19    0.28
  -3  -9  -2   -0.19    0.18
  -3  -9  -2    0.12    0.27
  -3   9  -2   -0.19    0.19
  -3   9  -2    0.11    0.22
  -3   9  -2   -0.23    0.18
   3   9   2    0.23    0.30
  -4  -9  -2    0.77    0.38
  -4  -9  -2    1.74    0.45
   4  -9   2    1.31    0.42
  -4  -9  -2    0.67    0.31
  -4   9  -2    1.02    0.33
  -4   9  -2    1.05    0.32
  -4   9  -2    2.00    0.49
  -4   9  -2    0.98    0.38
  -5  -9  -2    0.93    0.32
  -5  -9  -2    1.46    0.42
  -5  -9  -2    1.98    0.49
   5  -9   2    0.84    0.37
  -5   9  -2    1.25    0.42
  -5   9  -2    2.35    0.48
  -5   9  -2    1.40    0.36
  -5   9  -2    2.35    0.53
  -6  -9  -2    0.68    0.35
  -6  -9  -2    0.40    0.24
  -6  -9  -2    0.82    0.38
  -6   9  -2    0.30    0.22
  -6   9  -2    0.60    0.30
  -6   9  -2    0.17    0.27
  -7  -9  -2    0.39    0.28
  -7  -9  -2    0.53    0.40
  -7  -9  -2    0.24    0.21
  -7   9  -2   -0.04    0.22
  -7   9  -2    0.19    0.32
  -8  -9  -2    4.01    0.51
  -8  -9  -2    4.78    0.65
  -8  -9  -2    5.33    0.83
  -8   9  -2    4.21    0.71
  -8   9  -2    3.72    0.59
  -9  -9  -2   12.35    0.98
  -9  -9  -2    8.94    1.13
  -9   9  -2   13.24    0.98
  -9   9  -2   12.12    1.23
 -10  -9  -2    1.41    0.36
 -10  -9  -2    2.53    0.62
 -10   9  -2    1.03    0.32
 -10   9  -2    1.81    0.51
 -11  -9  -2    0.70    0.44
 -11  -9  -2    0.46    0.21
 -11   9  -2    0.52    0.25
 -11   9  -2    0.83    0.43
 -10 -10   2    0.02    0.16
 -10 -10   2    0.05    0.35
 -10  10   2    0.09    0.30
 -10  10   2    0.18    0.22
  -9 -10   2    1.79    0.57
  -9 -10   2    3.12    0.47
  -9  10   2    2.39    0.60
  -9  10   2    2.57    0.46
  -8 -10   2    0.56    0.40
  -8 -10   2    0.47    0.28
  -8  10   2    0.85    0.43
  -8  10   2    0.62    0.32
  -7 -10   2    3.94    0.61
  -7 -10   2    2.83    0.64
  -7  10   2    3.49    0.70
  -7  10   2    2.84    0.54
  -6 -10   2    0.37    0.28
  -6 -10   2    0.61    0.40
  -6  10   2    1.08    0.37
  -6  10   2    0.40    0.34
  -5 -10   2   -0.12    0.25
  -5 -10   2    0.05    0.27
  -5  10   2    0.25    0.24
  -5  10   2    0.87    0.39
  -4 -10   2    0.35    0.33
  -4 -10   2   -0.01    0.30
  -4  10   2    0.46    0.31
  -3 -10   2    3.39    0.65
   3 -10  -2    2.75    0.60
  -3 -10   2    3.14    0.60
  -3 -10   2    2.17    0.54
  -3  10   2    2.93    0.54
  -3  10   2    1.85    0.47
  -2 -10   2    4.04    0.66
   2 -10  -2    5.19    0.79
  -2 -10   2    2.84    0.59
   2 -10  -2    3.75    0.68
   2  10  -2    3.78    0.63
  -2  10   2    4.62    0.72
  -2  10   2    2.48    0.62
  -2  10   2    3.31    0.61
   1 -10  -2    5.88    0.83
  -1 -10   2    5.00    0.76
  -1 -10   2    4.03    0.72
   1 -10  -2    5.97    0.81
  -1  10   2    4.27    0.81
  -1  10   2    5.39    0.76
  -1  10   2    4.28    0.70
   1  10  -2    5.35    0.79
   0 -10   2    0.91    0.38
   0 -10  -2    0.66    0.38
   0 -10  -2    1.04    0.40
   0 -10   2    1.20    0.46
   0  10  -2    1.13    0.40
   0  10  -2    0.51    0.34
   0  10   2    1.29    0.45
   0  10   2    0.93    0.36
   0  10   2    0.64    0.36
   1 -10   2    2.74    0.61
   1 -10   2    2.60    0.62
  -1 -10  -2    3.00    0.60
  -1 -10  -2    2.35    0.56
  -1  10  -2    2.44    0.53
  -1  10  -2    2.66    0.57
   1  10   2    2.08    0.52
   1  10   2    2.64    0.58
  -1  10  -2    3.12    0.68
  -2 -10  -2   -0.10    0.27
   2 -10   2    0.82    0.38
  -2 -10  -2   -0.07    0.28
   2 -10   2    0.12    0.27
   2  10   2    0.71    0.36
  -2  10  -2    0.53    0.32
  -2  10  -2    0.17    0.28
  -2  10  -2    0.16    0.28
  -3 -10  -2    4.96    0.78
   3 -10   2    6.21    0.88
   3 -10   2    5.07    0.80
  -3 -10  -2    3.67    0.66
  -3  10  -2    4.50    0.68
  -3  10  -2    4.07    0.78
   3  10   2    4.20    0.75
  -3  10  -2    4.90    0.71
   4 -10   2    0.18    0.31
  -4 -10  -2    0.11    0.27
  -4  10  -2   -0.10    0.22
  -5 -10  -2   -0.23    0.30
  -5 -10  -2   -0.05    0.28
  -5  10  -2   -0.07    0.22
  -6 -10  -2    0.17    0.26
  -6 -10  -2    0.14    0.35
  -6  10  -2   -0.34    0.21
  -7 -10  -2    1.59    0.44
  -7 -10  -2    0.65    0.43
  -7  10  -2    1.05    0.40
  -8 -10  -2    0.72    0.37
  -8 -10  -2    0.21    0.40
  -8  10  -2    0.68    0.43
  -8  10  -2    0.53    0.33
  -9 -10  -2    1.96    0.45
  -9 -10  -2    1.73    0.61
  -9  10  -2    1.68    0.43
  -9  10  -2    0.90    0.44
  -7 -11   2    1.46    0.43
  -7 -11   2    2.20    0.63
  -7  11   2    2.91    0.60
  -6 -11   2    3.92    0.67
  -6 -11   2    2.54    0.66
  -6  11   2    4.20    0.69
  -5 -11   2    3.43    0.64
  -5  11   2    3.61    0.64
  -4 -11   2    1.88    0.52
  -4  11   2    3.00    0.59
  -3 -11   2    1.00    0.42
   3 -11  -2    0.98    0.46
  -3  11   2    0.98    0.40
  -2 -11   2    0.80    0.39
   2 -11  -2    0.15    0.34
  -2  11   2    0.09    0.30
  -1 -11   2    8.39    1.05
   1 -11  -2    7.85    1.06
  -1  11   2    9.00    1.06
   1  11  -2    8.27    1.05
   0 -11  -2    0.81    0.39
   0 -11   2   -0.05    0.32
   0  11   2    0.07    0.30
   0  11  -2    0.42    0.35
   1 -11   2    0.13    0.33
  -1 -11  -2    0.25    0.34
   1  11   2   -0.13    0.27
  -1  11  -2   -0.24    0.27
   1  11   2   -0.31    0.32
  -2 -11  -2    0.93    0.41
   2 -11   2    0.52    0.41
  -2  11  -2   -0.22    0.26
   2  11   2    0.28    0.32
  -3 -11  -2    1.68    0.50
  -3  11  -2    2.22    0.55
  -4 -11  -2    3.37    0.66
  -4  11  -2    3.05    0.60
  -5 -11  -2    0.47    0.35
  -5  11  -2    0.50    0.33
  -6 -11  -2    0.10    0.32
  -6  11  -2    0.13    0.30
  -7 -11  -2    2.32    0.57
  -7  11  -2    2.69    0.58
  -2 -12   2    2.56    0.62
  -2  12   2    1.78    0.56
  -1 -12   2    2.26    0.59
   1 -12  -2    1.10    0.58
  -1  12   2    2.87    0.63
   0 -12   2    4.62    0.85
   0 -12  -2    3.78    0.79
   0  12   2    3.30    0.73
  -1 -12  -2    5.03    0.91
   1 -12   2    5.10    0.89
  -1  12  -2    6.09    0.89
   2 -12   2    0.53    0.45
  -2 -12  -2   -0.01    0.33
  -2  12  -2    0.71    0.41
 -17   0   3    4.52    0.56
 -16   0   3    0.14    0.17
 -15   0   3    0.65    0.23
 -14   0   3    0.36    0.17
 -13   0   3    2.77    0.36
 -13   0   3    2.77    0.61
 -12   0   3   -0.17    0.19
 -12   0   3   -0.12    0.09
 -11   0   3    2.64    0.31
 -11   0   3    2.41    0.54
 -11   0   3    2.69    0.30
 -10   0   3   -0.01    0.20
 -10   0   3   -0.09    0.08
 -10   0   3   -0.05    0.08
  -9   0   3   11.39    0.60
  -9   0   3   10.05    0.58
  -9   0   3   11.02    0.89
  -8   0   3    0.12    0.07
  -8   0   3   -0.09    0.12
  -8   0   3    0.02    0.06
  -7   0   3    6.65    0.35
  -7   0   3    6.20    0.35
  -7   0   3    6.30    0.58
  -6   0   3   -0.03    0.03
  -6   0   3   -0.14    0.09
  -6   0   3    0.01    0.03
   5   0  -3   32.28    1.79
  -5   0   3   31.65    1.79
   4   0  -3   -0.06    0.07
  -4   0   3   -0.03    0.07
  -3   0   3   67.63    3.25
   3   0  -3   58.54    3.23
   2   0  -3   -0.18    0.06
   1   0  -3   72.51    3.61
  -1   0   3   77.74    3.75
   1   0  -3   79.26    3.61
  -1   0   3   82.49    3.48
   1   0  -3   73.44    4.09
  -1   0   3   78.99    3.39
   1   0  -3   78.42    3.76
  -1   0   3   74.10    3.47
   1   0  -3   76.40    3.48
   0   0   3    0.01    0.03
   0   0  -3    0.00    0.04
   0   0   3   -0.06    0.03
   0   0  -3   -0.04    0.03
   0   0   3   -0.01    0.03
   0   0   3   -0.06    0.04
   0   0  -3   -0.08    0.06
   0   0  -3   -0.04    0.03
   0   0   3    0.02    0.04
   0   0   3   -0.06    0.06
   0   0   3   -0.01    0.04
   0   0  -3   -0.05    0.04
  -1   0  -3   13.21    0.65
  -1   0  -3   12.53    0.68
  -1   0  -3   12.32    0.72
   1   0   3   13.62    0.68
   1   0   3   12.49    0.72
  -1   0  -3   12.44    0.78
   1   0   3   13.86    0.65
   1   0   3   12.15    0.78
  -1   0  -3   12.93    0.67
   1   0   3   13.37    0.67
   2   0   3    0.06    0.08
  -2   0  -3    0.06    0.06
   2   0   3   -0.06    0.08
   2   0   3   -0.09    0.06
   2   0   3   -0.05    0.05
   2   0   3    0.10    0.07
   2   0   3    0.02    0.05
  -2   0  -3    0.03    0.05
  -2   0  -3    0.00    0.06
  -2   0  -3    0.03    0.06
  -2   0  -3    0.07    0.06
  -2   0  -3    0.02    0.06
  -2   0  -3    0.08    0.06
   3   0   3  230.47   10.15
  -3   0  -3  183.07   11.85
   3   0   3  238.89    9.49
   3   0   3  197.87   10.16
  -3   0  -3  204.27    9.48
  -3   0  -3  236.81   10.14
   3   0   3  220.08   10.55
   3   0   3  206.96    9.78
  -3   0  -3  231.13    9.76
  -3   0  -3  199.05   10.14
  -3   0  -3  222.98    9.78
  -4   0  -3    0.02    0.07
   4   0   3    0.08    0.07
  -4   0  -3   -0.05    0.06
   4   0   3    0.34    0.13
   4   0   3   -0.12    0.06
  -4   0  -3    0.00    0.04
   4   0   3    0.05    0.08
  -4   0  -3   -0.06    0.07
   4   0   3   -0.02    0.07
   4   0   3    0.05    0.08
  -4   0  -3   -0.06    0.03
  -4   0  -3   -0.05    0.06
  -4   0  -3   -0.08    0.05
  -4   0  -3   -0.05    0.07
   5   0   3   44.67    2.27
  -5   0  -3   49.81    2.63
   5   0   3   51.16    2.74
  -5   0  -3   45.27    2.24
  -5   0  -3   41.89    2.27
  -5   0  -3   49.88    2.23
   5   0   3   41.98    2.33
  -5   0  -3   46.61    2.20
  -5   0  -3   45.15    2.20
  -5   0  -3   47.68    2.42
   5   0   3   48.01    2.46
  -5   0  -3   48.67    2.28
  -6   0  -3    0.03    0.05
  -6   0  -3    0.09    0.06
  -6   0  -3    0.09    0.06
   6   0   3    0.04    0.10
   6   0   3    0.10    0.10
  -6   0  -3   -0.09    0.08
  -6   0  -3    0.06    0.07
  -6   0  -3    0.05    0.08
   6   0   3    0.05    0.11
  -6   0  -3    0.01    0.09
   6   0   3    0.01    0.09
  -7   0  -3    5.82    0.41
  -7   0  -3    6.44    0.42
   7   0   3    5.97    0.49
   7   0   3    7.09    0.56
  -7   0  -3    6.69    0.48
   7   0   3    6.71    0.54
  -7   0  -3    5.64    0.45
   7   0   3    5.64    0.47
  -8   0  -3   -0.14    0.06
  -8   0  -3   -0.02    0.09
  -8   0  -3   -0.06    0.07
  -8   0  -3   -0.01    0.11
   8   0   3    0.06    0.14
  -8   0  -3   -0.03    0.06
   8   0   3    0.12    0.12
   8   0   3    0.00    0.11
   8   0   3    0.05    0.12
   9   0   3   84.21    4.62
   9   0   3   77.88    3.98
  -9   0  -3   81.13    3.65
  -9   0  -3   74.75    3.65
   9   0   3   78.08    4.14
  -9   0  -3   82.17    3.75
 -10   0  -3   -0.15    0.13
 -11   0  -3    2.61    0.40
 -12   0  -3   -0.17    0.14
 -13   0  -3   -0.01    0.19
 -14   0  -3    0.15    0.21
 -15   0  -3    6.51    0.77
 -16   0  -3    0.01    0.23
 -17  -1   3    0.33    0.22
 -17   1   3    0.11    0.19
 -16  -1   3    3.23    0.47
 -16   1   3    3.65    0.49
 -15  -1   3    0.25    0.19
 -15   1   3    0.62    0.24
 -14  -1   3   10.03    0.69
 -14   1   3    8.78    0.68
 -13  -1   3    1.22    0.25
 -13  -1   3    0.58    0.34
 -13   1   3    0.85    0.23
 -12  -1   3   -0.09    0.10
 -12  -1   3    0.06    0.24
 -12   1   3   -0.04    0.10
 -12   1   3    0.06    0.24
 -11  -1   3    9.69    0.62
 -11  -1   3    8.39    0.96
  11  -1  -3   10.79    0.67
 -11  -1   3    9.41    0.60
 -11   1   3    9.52    0.63
 -11   1   3   10.49    0.64
 -11   1   3   10.64    1.14
  10  -1  -3    0.04    0.13
 -10  -1   3    0.16    0.20
  10  -1  -3    0.09    0.09
 -10  -1   3    0.06    0.09
 -10  -1   3    0.19    0.11
 -10   1   3    0.02    0.10
 -10   1   3    0.11    0.10
 -10   1   3   -0.02    0.20
  -9  -1   3    7.88    0.49
  -9  -1   3    9.25    0.51
  -9  -1   3    8.44    0.73
  -9   1   3    8.40    0.51
  -9   1   3    8.82    0.52
  -9   1   3    8.32    0.92
  -8  -1   3    0.77    0.13
  -8  -1   3    0.59    0.23
  -8  -1   3    0.89    0.14
  -8   1   3    0.84    0.14
  -8   1   3    1.27    0.34
  -8   1   3    0.87    0.14
  -7  -1   3    5.99    0.35
  -7  -1   3    6.31    0.54
  -7  -1   3    6.25    0.35
  -7   1   3    5.86    0.68
  -7   1   3    6.33    0.37
  -7   1   3    5.84    0.36
  -6  -1   3   28.61    1.30
  -6  -1   3   27.88    1.27
  -6  -1   3   26.74    1.58
  -6  -1   3   28.58    1.27
  -6   1   3   28.89    1.29
  -6   1   3   26.08    1.28
  -6   1   3   27.15    1.66
  -6   1   3   27.66    1.32
  -5  -1   3    0.99    0.09
  -5  -1   3    0.65    0.17
  -5  -1   3    0.88    0.08
  -5   1   3    0.64    0.20
   5   1  -3    0.61    0.15
  -5   1   3    0.93    0.10
  -5   1   3    1.17    0.12
  -5   1   3    0.86    0.10
   4  -1  -3   30.25    1.76
  -4  -1   3   32.00    1.40
  -4  -1   3   31.63    1.70
  -4  -1   3   31.05    1.40
   4   1  -3   31.19    1.69
  -4   1   3   32.64    1.43
  -4   1   3   31.36    1.42
  -4   1   3   32.22    1.78
  -3  -1   3   17.05    0.78
   3  -1  -3   16.26    1.02
  -3  -1   3   17.60    0.78
   3   1  -3   17.05    0.96
  -3   1   3   16.92    0.80
  -3   1   3   17.26    1.03
  -3   1   3   17.75    0.80
  -2  -1   3   79.67    3.44
   2  -1  -3   79.30    3.83
   2  -1  -3   76.32    3.66
   2  -1  -3   77.63    3.98
   2  -1  -3   75.26    3.82
  -2  -1   3   81.26    3.44
   2  -1  -3   79.03    3.54
   2  -1  -3   72.97    3.66
  -2   1   3   76.60    3.45
  -2   1   3   80.43    3.99
  -2   1   3   79.19    3.45
   2   1  -3   85.80    3.54
  -2   1   3   76.90    3.52
  -2   1   3   73.18    3.52
   1  -1  -3   29.58    1.46
   1  -1  -3   30.22    1.70
   1  -1  -3   27.19    1.70
   1  -1  -3   29.10    1.46
   1  -1  -3   30.73    1.61
  -1  -1   3   31.26    1.38
  -1  -1   3   29.75    1.52
   1  -1  -3   31.41    1.54
   1  -1  -3   31.51    1.42
   1  -1  -3   30.33    1.38
  -1  -1   3   30.47    1.41
  -1   1   3   28.94    1.41
   1   1  -3   30.28    1.41
   1   1  -3   29.95    1.37
  -1   1   3   29.78    1.46
   1   1  -3   29.31    1.52
  -1   1   3   30.46    1.53
   1   1  -3   30.04    1.47
  -1   1   3   27.85    1.38
   1   1  -3   30.78    1.46
  -1   1   3   31.71    1.38
   0  -1  -3  133.45    6.34
   0  -1   3  130.48    5.70
   0  -1  -3  129.27    6.10
   0  -1   3  125.03    6.33
   0  -1   3  130.92    6.10
   0  -1   3  139.11    6.12
   0  -1  -3  121.63    6.87
   0  -1  -3  124.16    6.11
   0  -1  -3  121.52    5.86
   0  -1  -3  120.84    7.14
   0  -1   3  134.72    5.87
   0  -1  -3  127.64    5.71
   0  -1   3  133.32    5.88
   0   1   3  130.59    5.71
   0   1  -3  126.19    6.33
   0   1  -3  129.59    5.70
   0   1   3  127.83    5.88
   0   1   3  130.55    6.34
   0   1   3  127.11    6.10
   0   1   3  128.02    6.11
   0   1   3  122.01    6.87
   0   1  -3  129.41    6.10
   0   1   3  126.08    5.86
   0   1   3  118.83    7.14
   0   1  -3  130.81    5.86
   0   1  -3  142.48    6.12
  -1  -1  -3    4.07    0.28
  -1  -1  -3    4.31    0.35
   1  -1   3    4.79    0.29
   1  -1   3    4.47    0.33
  -1  -1  -3    4.50    0.33
  -1  -1  -3    4.06    0.37
  -1  -1  -3    4.36    0.29
   1  -1   3    4.74    0.31
   1  -1   3    5.08    0.29
   1  -1   3    4.81    0.31
  -1  -1  -3    4.14    0.29
   1   1   3    4.79    0.31
   1   1   3    4.66    0.31
   1   1   3    4.70    0.29
   1   1   3    4.42    0.33
   1   1   3    3.94    0.38
  -1   1  -3    4.32    0.30
  -1   1  -3    4.71    0.29
   1   1   3    3.53    0.34
  -1   1  -3    4.48    0.29
  -1   1  -3    4.41    0.32
  -1   1  -3    4.51    0.29
  -2  -1  -3    4.45    0.32
  -2  -1  -3    4.01    0.40
   2  -1   3    4.81    0.34
   2  -1   3    4.64    0.32
  -2  -1  -3    4.44    0.34
  -2  -1  -3    4.15    0.31
   2  -1   3    4.85    0.33
  -2  -1  -3    4.53    0.33
  -2  -1  -3    4.46    0.32
  -2  -1  -3    5.06    0.38
   2  -1   3    4.33    0.30
   2  -1   3    4.33    0.35
  -2   1  -3    3.84    0.33
   2   1   3    4.65    0.35
  -2   1  -3    4.36    0.31
  -2   1  -3    4.88    0.31
  -2   1  -3    4.94    0.32
   2   1   3    4.55    0.31
   2   1   3    4.63    0.38
   2   1   3    4.50    0.31
   2   1   3    3.88    0.32
  -2   1  -3    4.61    0.31
   2   1   3    3.65    0.44
  -2   1  -3    4.84    0.33
   3  -1   3   35.38    1.63
   3  -1   3   37.61    1.74
   3  -1   3   36.00    1.84
  -3  -1  -3   32.63    1.73
   3  -1   3   35.09    1.75
  -3  -1  -3   31.26    1.67
  -3  -1  -3   32.81    1.64
   3  -1   3   33.84    1.69
  -3  -1  -3   34.16    1.67
  -3  -1  -3   34.56    1.72
  -3   1  -3   34.88    1.64
   3   1   3   34.12    1.82
  -3   1  -3   37.28    1.67
  -3   1  -3   35.56    1.73
   3   1   3   33.53    1.63
   3   1   3   34.35    1.72
   3   1   3   32.36    2.01
   3   1   3   36.49    2.03
  -3   1  -3   37.21    1.69
   3   1   3   31.81    1.69
  -3   1  -3   34.85    1.72
  -4  -1  -3   12.45    0.75
   4  -1   3   11.67    0.65
  -4  -1  -3   11.01    0.67
   4  -1   3   11.68    0.70
   4  -1   3   11.88    0.71
   4  -1   3   14.34    0.72
   4  -1   3   11.36    0.76
  -4  -1  -3   12.15    0.67
  -4  -1  -3   11.95    0.67
  -4  -1  -3   12.10    0.67
  -4  -1  -3   11.86    0.77
   4   1   3   10.54    0.69
  -4   1  -3   12.42    0.74
  -4   1  -3   11.49    0.67
  -4   1  -3   13.21    0.68
   4   1   3   13.66    0.68
  -4   1  -3   12.45    0.78
   4   1   3   13.08    0.82
  -4   1  -3   12.00    0.67
   4   1   3   11.94    0.75
   4   1   3   11.88    0.68
   4   1   3   10.82    0.85
  -5  -1  -3   14.07    0.82
  -5  -1  -3   14.90    0.92
  -5  -1  -3   15.21    0.92
  -5  -1  -3   16.14    0.85
  -5  -1  -3   16.96    0.85
   5  -1   3   15.98    0.88
  -5  -1  -3   15.89    0.84
  -5  -1  -3   14.60    0.84
   5  -1   3   15.35    0.89
   5  -1   3   15.67    0.96
  -5  -1  -3   16.26    0.83
  -5   1  -3   16.19    0.92
  -5   1  -3   17.05    0.84
  -5   1  -3   16.62    0.83
  -5   1  -3   17.09    0.96
   5   1   3   14.36    0.87
  -5   1  -3   14.55    0.84
  -5   1  -3   15.02    0.83
   5   1   3   12.86    1.06
   5   1   3   16.24    1.02
  -5   1  -3   14.22    0.84
  -5   1  -3   14.80    0.84
   5   1   3   15.58    0.94
   6  -1   3   12.66    0.78
  -6  -1  -3   13.76    0.73
  -6  -1  -3   12.03    0.67
  -6  -1  -3   12.34    0.72
   6  -1   3   13.40    0.85
  -6  -1  -3   12.57    0.75
  -6  -1  -3   12.32    0.67
  -6  -1  -3   11.93    0.79
   6  -1   3   11.67    0.77
   6   1   3   11.73    0.77
  -6   1  -3   13.52    0.76
  -6   1  -3   12.38    0.69
   6   1   3   13.68    0.89
   6   1   3   12.41    0.82
  -6   1  -3   13.58    0.74
  -6   1  -3   14.41    0.73
  -6   1  -3   13.48    0.80
  -6   1  -3   13.46    0.69
  -6   1  -3   12.41    0.75
  -7  -1  -3    0.59    0.17
  -7  -1  -3    0.24    0.11
  -7  -1  -3    0.01    0.05
   7  -1   3    0.39    0.18
   7  -1   3    0.19    0.13
  -7  -1  -3    0.57    0.16
  -7  -1  -3    0.32    0.11
   7  -1   3    0.47    0.16
  -7   1  -3    0.24    0.13
  -7   1  -3    0.35    0.11
  -7   1  -3    0.42    0.13
   7   1   3    0.27    0.13
   7   1   3    0.53    0.19
  -7   1  -3    0.31    0.14
  -7   1  -3    0.01    0.06
   7   1   3    0.17    0.13
   7   1   3    0.21    0.13
   8  -1   3    7.72    0.59
   8  -1   3    8.45    0.66
  -8  -1  -3    7.95    0.58
  -8  -1  -3    7.00    0.47
  -8  -1  -3    8.80    0.49
   8  -1   3    8.00    0.61
   8   1   3    8.11    0.67
  -8   1  -3    8.15    0.49
  -8   1  -3    8.91    0.57
  -8   1  -3    7.68    0.57
  -8   1  -3    7.07    0.48
   8   1   3    7.38    0.59
   8   1   3    7.42    0.62
   8   1   3    7.68    0.59
  -9  -1  -3    8.66    0.48
   9  -1   3    8.41    0.66
  -9  -1  -3    7.43    0.47
   9  -1   3    8.93    0.72
  -9  -1  -3    9.24    0.65
  -9   1  -3    8.23    0.50
  -9   1  -3    9.49    0.66
   9   1   3    8.04    0.69
   9   1   3    8.52    0.66
   9   1   3    8.47    0.72
  -9   1  -3   10.17    0.52
 -10  -1  -3   12.28    0.80
 -10   1  -3   10.16    0.76
 -11  -1  -3    6.65    0.65
 -11   1  -3    6.45    0.66
 -12  -1  -3    1.33    0.31
 -12   1  -3    1.66    0.35
 -13  -1  -3    3.27    0.51
 -13  -1  -3    3.36    0.68
 -13   1  -3    4.26    0.56
  13   1   3    4.48    0.83
 -14  -1  -3    8.19    0.82
  14   1   3    7.27    1.12
 -14   1  -3    5.90    0.70
 -15  -1  -3    0.61    0.31
 -15   1  -3    0.19    0.24
 -16  -1  -3    0.77    0.35
 -16   1  -3    0.52    0.30
 -17  -2   3    0.43    0.24
 -17   2   3   -0.13    0.18
 -16  -2   3    0.01    0.18
 -16   2   3    0.01    0.17
 -15  -2   3    0.19    0.19
 -15   2   3    0.27    0.20
 -14  -2   3    0.37    0.20
 -14   2   3    0.37    0.20
 -13  -2   3    6.49    0.59
 -13   2   3    4.83    0.53
 -12  -2   3   12.83    0.78
 -12  -2   3   10.52    0.99
 -12   2   3   11.48    0.76
 -11  -2   3    4.84    0.47
 -11  -2   3    3.97    0.60
 -11   2   3    5.25    0.49
  11   2  -3    4.73    0.49
 -11   2   3    5.92    0.86
  10  -2  -3    1.63    0.25
 -10  -2   3    0.95    0.30
 -10  -2   3    1.13    0.21
 -10  -2   3    1.15    0.21
  10   2  -3    1.21    0.24
 -10   2   3    1.30    0.22
 -10   2   3    1.06    0.22
 -10   2   3    1.61    0.42
  -9  -2   3    2.35    0.40
   9  -2  -3    2.73    0.37
  -9  -2   3    1.95    0.26
  -9  -2   3    2.26    0.27
   9  -2  -3    2.83    0.29
   9  -2  -3    2.82    0.28
   9   2  -3    2.05    0.28
   9   2  -3    2.33    0.25
  -9   2   3    1.93    0.46
  -9   2   3    2.97    0.32
  -9   2   3    2.30    0.29
   8  -2  -3    4.36    0.33
   8  -2  -3    4.00    0.31
   8  -2  -3    4.90    0.41
  -8  -2   3    4.42    0.33
  -8  -2   3    4.21    0.33
  -8  -2   3    4.20    0.49
   8   2  -3    4.56    0.29
   8   2  -3    4.53    0.36
  -8   2   3    4.37    0.34
  -8   2   3    4.23    0.34
  -8   2   3    4.32    0.64
  -7  -2   3   22.10    1.14
   7  -2  -3   22.24    1.17
  -7  -2   3   23.25    1.35
   7  -2  -3   23.54    1.33
  -7  -2   3   22.15    1.13
   7  -2  -3   23.69    1.29
  -7   2   3   23.60    1.16
  -7   2   3   21.71    1.50
  -7   2   3   24.92    1.17
   7   2  -3   23.66    1.25
   7   2  -3   22.98    1.14
  -7   2   3   23.78    1.19
  -6  -2   3   14.83    0.77
  -6  -2   3   14.31    0.77
  -6  -2   3   14.43    0.90
   6  -2  -3   15.41    0.88
   6  -2  -3   14.23    0.77
   6  -2  -3   15.80    0.88
  -6  -2   3   15.54    0.77
  -6   2   3   14.17    0.78
  -6   2   3   16.06    1.08
  -6   2   3   14.47    0.80
  -6   2   3   14.80    0.78
  -5  -2   3    0.05    0.07
  -5  -2   3    0.03    0.06
   5  -2  -3   -0.01    0.07
   5  -2  -3    0.07    0.05
   5  -2  -3    0.05    0.05
   5  -2  -3    0.10    0.06
  -5  -2   3    0.06    0.07
  -5   2   3   -0.11    0.08
   5   2  -3    0.06    0.05
  -5   2   3   -0.07    0.06
  -5   2   3    0.02    0.07
  -5   2   3    0.11    0.07
   4  -2  -3   18.61    1.02
   4  -2  -3   18.35    0.94
  -4  -2   3   18.72    0.91
   4  -2  -3   19.58    0.94
  -4  -2   3   17.95    0.91
   4  -2  -3   18.42    1.03
   4  -2  -3   20.24    1.19
  -4  -2   3   18.54    0.93
   4  -2  -3   17.61    0.94
   4  -2  -3   18.71    1.10
  -4   2   3   17.59    0.92
   4   2  -3   18.76    0.93
  -4   2   3   18.11    0.88
  -4   2   3   17.08    0.88
  -4   2   3   18.23    0.94
  -4   2   3   19.75    0.94
  -4   2   3   20.19    0.99
   4   2  -3   17.43    1.01
  -4   2   3   21.30    1.21
   3  -2  -3  197.69    9.53
   3  -2  -3  192.53    8.59
  -3  -2   3  185.59    8.34
  -3  -2   3  188.99    8.35
  -3  -2   3  186.62    8.55
   3  -2  -3  180.91    8.92
   3  -2  -3  184.16    9.27
  -3  -2   3  189.68    8.55
  -3  -2   3  182.68    8.56
   3  -2  -3  191.15    8.92
   3  -2  -3  191.73    9.28
   3  -2  -3  196.73   10.44
  -3  -2   3  181.57    8.55
  -3   2   3  182.13    9.25
  -3   2   3  195.88    8.36
   3   2  -3  187.23   10.00
  -3   2   3  194.51    8.57
  -3   2   3  205.94    9.55
   3   2  -3  188.15    8.91
   3   2  -3  182.30    8.91
  -3   2   3  196.37    8.36
  -3   2   3  186.55    8.87
  -3   2   3  182.42    8.56
  -3   2   3  202.77    9.26
   3   2  -3  193.99    8.58
  -3   2   3  185.97    8.87
  -3   2   3  189.52    8.56
   2  -2  -3   92.75    4.93
  -2  -2   3  105.78    4.74
   2  -2  -3  110.14    4.77
   2  -2  -3  107.62    5.30
   2  -2  -3  101.66    5.14
   2  -2  -3  105.82    4.94
   2  -2  -3  106.71    5.15
  -2  -2   3  104.04    4.91
  -2  -2   3  104.67    4.63
  -2  -2   3  104.73    4.75
   2  -2  -3  106.24    5.78
  -2  -2   3   97.92    4.74
  -2  -2   3  109.11    4.91
   2  -2  -3  102.23    4.63
  -2   2   3  104.00    4.64
  -2   2   3  102.58    5.13
   2   2  -3  105.11    5.14
   2   2  -3   98.19    4.93
  -2   2   3  100.03    4.75
  -2   2   3   99.74    4.92
  -2   2   3  102.76    4.64
   2   2  -3  107.01    4.76
   2   2  -3  103.45    4.93
  -2   2   3  107.59    5.30
   2   2  -3  104.68    5.49
  -2   2   3  102.45    5.75
  -2   2   3  108.22    5.14
  -1  -2   3    0.12    0.08
   1  -2  -3   -0.01    0.11
  -1  -2   3    0.08    0.11
   1  -2  -3    0.34    0.18
  -1  -2   3    0.25    0.12
   1  -2  -3    0.10    0.11
  -1  -2   3   -0.04    0.10
  -1  -2   3    0.24    0.13
   1  -2  -3    0.00    0.11
   1  -2  -3   -0.08    0.11
   1  -2  -3    0.11    0.14
   1  -2  -3    0.11    0.13
  -1  -2   3    0.02    0.11
   1  -2  -3    0.14    0.11
  -1   2   3    0.14    0.14
  -1   2   3    0.00    0.09
  -1   2   3    0.16    0.12
  -1   2   3    0.00    0.11
   1   2  -3   -0.03    0.10
  -1   2   3    0.04    0.11
   1   2  -3   -0.03    0.11
  -1   2   3    0.10    0.13
   1   2  -3    0.10    0.12
  -1   2   3    0.14    0.11
  -1   2   3    0.02    0.10
   1   2  -3    0.10    0.11
   0  -2   3    0.50    0.12
   0  -2  -3    0.77    0.17
   0  -2   3    0.48    0.13
   0  -2   3    0.22    0.10
   0  -2  -3    0.61    0.22
   0  -2  -3    0.83    0.15
   0  -2   3    0.31    0.10
   0  -2  -3    0.48    0.12
   0  -2   3    0.61    0.12
   0  -2   3    0.46    0.12
   0  -2  -3    0.50    0.14
   0  -2  -3    0.44    0.12
   0  -2  -3    0.53    0.13
   0  -2  -3    0.52    0.13
   0   2   3    0.53    0.12
   0   2  -3    0.37    0.11
   0   2  -3    0.48    0.11
   0   2  -3    0.45    0.12
   0   2   3    0.34    0.12
   0   2   3    0.39    0.18
   0   2   3    0.58    0.15
   0   2   3    0.46    0.13
   0   2   3    0.56    0.12
   0   2  -3    1.02    0.17
   0   2  -3    0.38    0.10
   0   2   3    0.43    0.13
   1  -2   3   26.69    1.42
  -1  -2  -3   24.87    1.36
   1  -2   3   26.85    1.35
  -1  -2  -3   22.90    1.29
  -1  -2  -3   24.42    1.57
  -1  -2  -3   24.03    1.34
  -1  -2  -3   24.53    1.41
  -1  -2  -3   26.57    1.29
   1  -2   3   27.24    1.36
   1  -2   3   26.42    1.32
   1  -2   3   26.99    1.28
  -1  -2  -3   27.30    1.58
   1   2   3   27.69    1.58
  -1   2  -3   27.08    1.28
   1   2   3   25.19    1.27
  -1   2  -3   29.02    1.37
  -1   2  -3   27.63    1.35
   1   2   3   25.78    1.42
   1   2   3   25.00    1.33
   1   2   3   27.59    1.60
  -1   2  -3   27.03    1.30
   1   2   3   26.01    1.32
   1   2   3   25.59    1.36
  -1   2  -3   26.48    1.42
   2  -2   3    6.52    0.44
  -2  -2  -3    6.31    0.50
  -2  -2  -3    6.29    0.43
  -2  -2  -3    6.54    0.47
   2  -2   3    6.52    0.45
   2  -2   3    6.41    0.43
  -2  -2  -3    5.79    0.42
  -2  -2  -3    6.31    0.55
   2  -2   3    6.59    0.48
  -2  -2  -3    6.42    0.42
   2  -2   3    7.18    0.43
  -2  -2  -3    6.11    0.45
   2   2   3    6.06    0.42
   2   2   3    5.77    0.45
  -2   2  -3    6.56    0.47
  -2   2  -3    6.99    0.42
   2   2   3    5.79    0.46
   2   2   3    6.20    0.50
   2   2   3    6.32    0.57
  -2   2  -3    6.63    0.42
  -2   2  -3    6.60    0.44
  -2   2  -3    7.08    0.43
   2   2   3    5.87    0.43
   2   2   3    5.55    0.40
   3  -2   3    0.34    0.11
   3  -2   3    0.37    0.12
  -3  -2  -3    0.41    0.19
   3  -2   3    0.54    0.16
  -3  -2  -3    0.44    0.13
   3  -2   3    0.55    0.14
  -3  -2  -3    0.44    0.13
   3  -2   3    0.20    0.09
  -3  -2  -3    0.38    0.13
  -3  -2  -3    0.20    0.10
  -3  -2  -3    0.13    0.08
   3   2   3    0.24    0.19
   3   2   3    0.41    0.14
  -3   2  -3    0.34    0.10
  -3   2  -3    0.57    0.13
  -3   2  -3    0.25    0.12
  -3   2  -3    0.42    0.11
   3   2   3    0.62    0.16
  -3   2  -3    0.28    0.11
   3   2   3    0.45    0.15
   3   2   3    0.17    0.10
   3   2   3    0.39    0.13
  -3   2  -3    0.50    0.13
   3   2   3    0.23    0.10
  -4  -2  -3   51.69    2.62
   4  -2   3   58.17    2.75
  -4  -2  -3   54.41    2.69
   4  -2   3   51.39    2.54
  -4  -2  -3   54.59    2.84
   4  -2   3   57.37    2.88
  -4  -2  -3   54.09    2.58
  -4  -2  -3   50.63    3.12
   4  -2   3   57.45    2.72
  -4  -2  -3   55.31    2.62
   4  -2   3   58.32    2.66
  -4   2  -3   55.20    2.57
   4   2   3   51.99    2.65
   4   2   3   55.05    3.17
  -4   2  -3   56.82    2.61
  -4   2  -3   54.34    2.70
   4   2   3   52.59    2.69
   4   2   3   53.06    2.84
   4   2   3   54.67    2.55
  -4   2  -3   58.81    2.64
   4   2   3   53.54    3.16
  -4   2  -3   56.14    2.69
  -5  -2  -3   16.40    0.95
  -5  -2  -3   13.76    0.85
   5  -2   3   15.84    0.99
  -5  -2  -3   14.14    0.85
  -5  -2  -3   15.88    0.88
  -5  -2  -3   16.02    0.87
  -5  -2  -3   16.41    0.86
   5  -2   3   15.77    0.84
   5  -2   3   16.16    0.92
  -5  -2  -3   14.82    0.86
   5  -2   3   17.18    0.92
  -5  -2  -3   13.67    0.95
  -5   2  -3   15.04    0.94
  -5   2  -3   16.56    0.86
   5   2   3   14.65    0.89
   5   2   3   14.63    0.95
  -5   2  -3   15.78    0.85
   5   2   3   15.95    1.13
   5   2   3   15.70    1.04
  -5   2  -3   16.28    0.88
  -5   2  -3   16.37    0.87
  -6  -2  -3   12.32    0.78
  -6  -2  -3   11.25    0.71
   6  -2   3   13.17    0.78
   6  -2   3   12.21    0.84
  -6  -2  -3   11.12    0.67
   6  -2   3   11.78    0.73
  -6  -2  -3   10.52    0.70
   6  -2   3   12.00    0.77
  -6  -2  -3   11.14    0.67
  -6  -2  -3   11.62    0.70
  -6  -2  -3   12.14    0.74
  -6   2  -3   12.37    0.69
  -6   2  -3   12.66    0.78
  -6   2  -3   12.57    0.70
   6   2   3   12.20    0.97
  -6   2  -3   12.82    0.69
  -6   2  -3   12.80    0.73
  -6   2  -3   11.87    0.78
   6   2   3   11.71    0.85
  -6   2  -3   11.58    0.73
  -6   2  -3   14.01    0.77
   6   2   3   11.15    0.79
   6   2   3   11.47    0.76
  -7  -2  -3    7.05    0.60
  -7  -2  -3    9.87    0.62
   7  -2   3   10.55    0.77
  -7  -2  -3    9.45    0.67
   7  -2   3    9.96    0.69
  -7  -2  -3   10.30    0.63
  -7  -2  -3   11.68    0.71
   7  -2   3    8.95    0.68
   7   2   3    8.87    0.68
  -7   2  -3   10.92    0.57
   7   2   3    9.92    0.73
  -7   2  -3    9.69    0.67
  -7   2  -3   11.86    0.64
  -7   2  -3   10.88    0.64
  -7   2  -3   10.72    0.57
  -7   2  -3   10.65    0.69
  -7   2  -3   10.29    0.69
   7   2   3   10.10    0.77
   7   2   3    9.17    0.87
   8  -2   3    0.45    0.20
   8  -2   3    1.01    0.26
  -8  -2  -3    1.26    0.26
  -8  -2  -3    1.16    0.22
   8  -2   3    0.93    0.24
  -8  -2  -3    1.03    0.18
  -8  -2  -3    1.17    0.19
   8   2   3    0.81    0.34
  -8   2  -3    0.86    0.22
  -8   2  -3    1.16    0.24
  -8   2  -3    0.87    0.17
  -8   2  -3    0.90    0.18
  -8   2  -3    1.07    0.22
   8   2   3    1.29    0.27
   8   2   3    0.97    0.25
  -9  -2  -3    0.76    0.14
  -9  -2  -3    0.35    0.18
  -9  -2  -3    0.40    0.12
   9   2   3    0.17    0.25
  -9   2  -3    0.64    0.22
  -9   2  -3    0.56    0.14
  -9   2  -3    0.95    0.22
  -9   2  -3    0.70    0.16
 -10  -2  -3   25.60    1.42
 -10   2  -3   24.98    1.22
 -10   2  -3   24.18    1.40
 -10   2  -3   26.08    1.22
  10   2   3   21.55    1.80
 -11  -2  -3    0.02    0.16
  11   2   3    0.18    0.29
 -11   2  -3    0.25    0.19
 -12  -2  -3    3.60    0.50
  12   2   3    2.81    0.65
 -12   2  -3    3.73    0.53
 -13  -2  -3    3.93    0.56
  13   2   3    4.43    0.82
 -13   2  -3    3.99    0.55
 -14  -2  -3    5.32    0.72
  14   2   3    6.97    1.09
 -14   2  -3    6.63    0.76
 -15  -2  -3    0.64    0.28
 -15   2  -3    0.21    0.27
 -16  -2  -3    5.16    0.73
 -16   2  -3    3.56    0.59
 -17  -3   3    2.89    0.50
 -17   3   3    3.11    0.51
 -16  -3   3    5.06    0.63
 -16   3   3    4.59    0.58
 -15  -3   3    2.49    0.43
  15   3  -3    1.78    0.57
 -15   3   3    2.11    0.38
 -14  -3   3    4.07    0.52
 -14   3   3    3.80    0.50
  14   3  -3    5.00    0.86
 -13  -3   3    0.58    0.24
 -13   3   3    0.45    0.21
  13   3  -3    0.36    0.31
 -12  -3   3    0.45    0.19
  12   3  -3    0.41    0.29
 -12   3   3    0.22    0.16
 -11  -3   3   53.75    2.62
  11   3  -3   56.31    3.39
 -11   3   3   51.91    2.61
 -10  -3   3    3.99    0.43
 -10  -3   3    3.75    0.49
  10  -3  -3    2.89    0.42
 -10   3   3    3.48    0.65
 -10   3   3    3.30    0.40
  10   3  -3    3.62    0.63
  -9  -3   3   50.29    2.92
   9  -3  -3   56.42    2.93
  -9  -3   3   53.39    2.59
  -9  -3   3   54.03    2.62
   9  -3  -3   58.62    3.21
   9   3  -3   54.23    3.29
  -9   3   3   54.35    2.62
  -9   3   3   56.13    2.65
  -9   3   3   60.77    3.30
   9   3  -3   52.07    2.87
  -8  -3   3   16.60    0.93
  -8  -3   3   16.05    0.91
   8  -3  -3   17.06    0.96
   8  -3  -3   17.05    1.06
   8  -3  -3   17.28    1.10
  -8   3   3   17.22    1.28
  -8   3   3   16.21    0.96
   8   3  -3   15.47    1.00
   8   3  -3   15.85    1.21
  -8   3   3   17.60    0.96
  -8   3   3   16.98    0.94
  -7  -3   3   10.15    0.65
   7  -3  -3   11.38    0.75
  -7  -3   3   11.02    0.65
   7  -3  -3    9.85    0.65
  -7  -3   3   10.97    0.65
   7  -3  -3   10.64    0.76
   7   3  -3   10.50    0.84
  -7   3   3   11.86    0.68
  -7   3   3   10.33    0.66
  -7   3   3   10.26    0.90
   7   3  -3   11.00    0.71
  -7   3   3   10.09    0.66
   6  -3  -3    6.96    0.48
   6  -3  -3    7.29    0.56
  -6  -3   3    6.93    0.48
   6  -3  -3    7.89    0.57
  -6  -3   3    6.88    0.48
  -6  -3   3    7.89    0.50
   6  -3  -3    7.80    0.51
  -6   3   3    7.52    0.51
  -6   3   3    7.84    0.51
  -6   3   3    6.16    0.74
  -6   3   3    7.07    0.40
  -6   3   3    8.28    0.51
  -6   3   3    6.89    0.40
   6   3  -3    6.19    0.59
  -5  -3   3    0.43    0.08
   5  -3  -3    0.54    0.14
  -5  -3   3    0.40    0.13
   5  -3  -3    0.31    0.14
   5  -3  -3    0.42    0.14
   5  -3  -3    0.63    0.18
  -5  -3   3    0.32    0.12
  -5  -3   3    0.41    0.08
  -5  -3   3    0.55    0.14
   5   3  -3    0.33    0.12
  -5   3   3    0.50    0.13
  -5   3   3    0.22    0.08
  -5   3   3    0.48    0.14
  -5   3   3    0.67    0.22
  -5   3   3    0.43    0.13
  -5   3   3    0.56    0.15
  -5   3   3    0.34    0.12
   5   3  -3    0.36    0.16
  -5   3   3    0.26    0.09
  -4  -3   3    1.01    0.16
  -4  -3   3    0.89    0.17
  -4  -3   3    1.48    0.18
  -4  -3   3    1.16    0.20
   4  -3  -3    1.78    0.26
   4  -3  -3    1.68    0.22
   4  -3  -3    1.78    0.24
   4  -3  -3    1.54    0.24
  -4  -3   3    1.53    0.22
  -4   3   3    1.03    0.19
   4   3  -3    1.32    0.12
  -4   3   3    1.37    0.15
  -4   3   3    1.65    0.23
  -4   3   3    1.24    0.18
   4   3  -3    1.48    0.21
  -4   3   3    1.11    0.27
  -4   3   3    1.68    0.16
  -4   3   3    1.24    0.20
  -4   3   3    1.52    0.21
  -4   3   3    1.56    0.25
   4   3  -3    1.87    0.27
   4   3  -3    1.45    0.21
  -4   3   3    1.13    0.17
   3  -3  -3   99.92    4.63
  -3  -3   3  108.74    4.66
  -3  -3   3  101.01    4.64
  -3  -3   3  102.43    4.90
   3  -3  -3  109.43    5.35
   3  -3  -3  107.79    5.18
   3  -3  -3  105.38    4.96
   3  -3  -3  106.54    5.80
  -3  -3   3   98.59    4.75
   3  -3  -3   97.02    4.95
  -3  -3   3  103.66    4.75
  -3  -3   3  103.43    4.77
   3  -3  -3  109.62    4.79
   3   3  -3   96.10    4.94
  -3   3   3  111.19    4.68
  -3   3   3  103.37    5.75
  -3   3   3  100.64    4.66
   3   3  -3  105.04    4.78
  -3   3   3   97.31    4.75
  -3   3   3  100.92    4.92
  -3   3   3   86.07    4.90
  -3   3   3  104.54    5.34
  -3   3   3  109.43    5.17
   3   3  -3  106.23    4.96
  -3   3   3  105.58    5.15
   3   3  -3  106.29    5.52
   2  -3  -3   37.43    1.94
  -2  -3   3   34.33    1.97
  -2  -3   3   35.61    1.77
   2  -3  -3   36.87    2.00
   2  -3  -3   34.52    1.73
  -2  -3   3   33.78    1.75
   2  -3  -3   37.21    2.15
   2  -3  -3   32.37    1.82
   2  -3  -3   38.16    1.79
  -2  -3   3   34.36    1.80
   2  -3  -3   36.85    1.94
   2  -3  -3   36.28    1.83
  -2  -3   3   33.24    1.75
  -2  -3   3   37.52    1.75
  -2   3   3   34.78    1.76
   2   3  -3   37.36    1.98
  -2   3   3   36.44    1.75
  -2   3   3   39.16    1.82
   2   3  -3   36.02    1.83
   2   3  -3   36.52    1.78
  -2   3   3   37.41    1.93
   2   3  -3   34.79    1.91
  -2   3   3   37.74    1.76
  -2   3   3   38.52    2.12
  -2   3   3   34.77    1.81
  -2   3   3   38.45    2.03
  -2   3   3   36.05    1.77
   2   3  -3   35.56    1.71
   2   3  -3   33.78    1.82
   1  -3  -3   68.79    3.11
   1  -3  -3   68.43    3.50
   1  -3  -3   68.20    3.19
  -1  -3   3   65.73    3.29
  -1  -3   3   69.43    3.11
  -1  -3   3   63.21    3.17
   1  -3  -3   66.90    3.29
  -1  -3   3   65.27    3.17
  -1  -3   3   68.52    3.29
  -1  -3   3   68.19    3.18
   1  -3  -3   65.92    3.44
  -1  -3   3   66.94    3.61
   1  -3  -3   63.27    3.29
   1  -3  -3   70.72    3.86
   1  -3  -3   63.12    3.73
  -1   3   3   69.87    3.52
  -1   3   3   72.05    3.85
  -1   3   3   68.57    3.44
  -1   3   3   63.63    3.29
   1   3  -3   65.85    3.08
   1   3  -3   71.62    3.30
  -1   3   3   66.77    3.10
  -1   3   3   67.11    3.44
   1   3  -3   64.19    3.29
  -1   3   3   68.28    3.11
   1   3  -3   67.13    3.43
   1   3  -3   71.48    3.18
  -1   3   3   66.36    3.18
  -1   3   3   67.31    3.28
   0  -3   3    0.53    0.15
   0  -3   3    0.29    0.11
   0  -3   3    0.54    0.15
   0  -3  -3    0.35    0.19
   0  -3  -3    0.42    0.15
   0  -3  -3    0.31    0.15
   0  -3  -3    0.47    0.15
   0  -3  -3    0.40    0.14
   0  -3  -3    0.45    0.17
   0  -3  -3    0.35    0.13
   0  -3  -3    0.29    0.13
   0   3   3    0.61    0.16
   0   3   3    0.29    0.13
   0   3   3    0.41    0.18
   0   3   3    0.42    0.16
   0   3   3    0.57    0.15
   0   3   3    0.29    0.13
   0   3   3    0.59    0.17
   0   3  -3    0.39    0.12
   0   3   3    0.27    0.13
   1  -3   3    4.81    0.37
   1  -3   3    4.11    0.40
  -1  -3  -3    4.62    0.43
  -1  -3  -3    5.15    0.51
  -1  -3  -3    3.79    0.39
   1  -3   3    4.37    0.34
   1  -3   3    4.45    0.36
  -1  -3  -3    4.24    0.42
   1  -3   3    4.13    0.34
   1  -3   3    4.33    0.38
  -1  -3  -3    4.45    0.43
  -1  -3  -3    4.11    0.50
  -1  -3  -3    4.00    0.33
   1   3   3    3.76    0.39
   1   3   3    3.34    0.39
  -1   3  -3    4.13    0.34
   1   3   3    3.80    0.38
  -1   3  -3    4.28    0.38
  -1   3  -3    3.95    0.33
   1   3   3    3.17    0.35
  -1   3  -3    3.84    0.36
   1   3   3    4.16    0.40
   1   3   3    3.78    0.33
   1   3   3    3.08    0.37
   1   3   3    4.02    0.50
  -1   3  -3    4.38    0.36
  -2  -3  -3   49.34    2.56
  -2  -3  -3   51.01    2.51
   2  -3   3   52.98    2.50
   2  -3   3   54.12    2.58
  -2  -3  -3   53.42    3.04
   2  -3   3   52.93    2.65
  -2  -3  -3   53.52    2.79
   2  -3   3   56.42    2.68
  -2  -3  -3   54.01    2.65
  -2  -3  -3   49.99    3.09
   2  -3   3   53.04    2.79
   2  -3   3   56.28    2.59
   2   3   3   56.49    3.11
   2   3   3   51.59    3.05
  -2   3  -3   53.30    2.64
   2   3   3   50.60    2.50
   2   3   3   50.73    2.78
  -2   3  -3   55.28    2.56
  -2   3  -3   54.50    2.51
  -2   3  -3   54.88    2.66
   2   3   3   52.78    2.59
  -2   3  -3   53.38    2.78
   2   3   3   53.62    2.52
   2   3   3   52.20    2.68
   3  -3   3    0.87    0.19
  -3  -3  -3    0.85    0.25
  -3  -3  -3    1.28    0.21
   3  -3   3    1.28    0.25
   3  -3   3    0.76    0.18
   3  -3   3    1.04    0.21
   3  -3   3    0.63    0.15
  -3  -3  -3    0.95    0.20
  -3  -3  -3    0.99    0.20
  -3  -3  -3    0.98    0.22
  -3  -3  -3    1.20    0.21
   3  -3   3    1.11    0.22
  -3  -3  -3    1.40    0.25
   3   3   3    1.03    0.24
   3   3   3    1.15    0.19
  -3   3  -3    0.80    0.17
  -3   3  -3    0.76    0.15
   3   3   3    0.70    0.18
   3   3   3    1.15    0.30
   3   3   3    0.97    0.21
   3   3   3    0.90    0.19
   3   3   3    1.39    0.25
   3   3   3    1.10    0.20
  -3   3  -3    1.08    0.23
  -3   3  -3    1.09    0.21
  -3   3  -3    1.08    0.20
  -4  -3  -3    7.78    0.55
  -4  -3  -3    7.32    0.59
   4  -3   3    7.51    0.55
   4  -3   3    7.18    0.51
  -4  -3  -3    7.66    0.54
   4  -3   3    8.59    0.58
   4  -3   3    8.32    0.63
   4  -3   3    7.62    0.56
  -4  -3  -3    7.36    0.53
  -4  -3  -3    7.96    0.54
  -4   3  -3    8.04    0.59
   4   3   3    7.42    0.71
  -4   3  -3    7.67    0.52
  -4   3  -3    8.35    0.55
   4   3   3    6.88    0.55
   4   3   3    7.51    0.63
   4   3   3    8.82    0.61
   4   3   3    7.34    0.59
   4   3   3    7.61    0.53
   4   3   3    8.42    0.54
  -4   3  -3    7.43    0.52
  -4   3  -3    8.12    0.54
  -4   3  -3    7.45    0.54
   5  -3   3   15.71    0.91
  -5  -3  -3   16.68    1.03
  -5  -3  -3   17.10    0.98
  -5  -3  -3   16.64    0.94
   5  -3   3   17.53    0.97
   5  -3   3   17.02    1.00
   5  -3   3   17.01    0.99
  -5  -3  -3   16.69    0.94
   5  -3   3   18.34    1.10
   5   3   3   17.18    1.14
   5   3   3   16.69    1.05
   5   3   3   15.94    1.21
  -5   3  -3   16.10    0.95
   5   3   3   16.42    0.99
  -5   3  -3   17.54    0.96
  -5   3  -3   16.46    0.93
   5   3   3   15.86    0.98
  -5   3  -3   14.29    1.00
   5   3   3   17.24    0.94
   5   3   3   15.79    0.93
  -5   3  -3   17.02    0.94
   6  -3   3   10.81    0.70
   6  -3   3   10.55    0.74
   6  -3   3   11.62    0.83
  -6  -3  -3   10.49    0.65
  -6  -3  -3   10.34    0.74
  -6  -3  -3   12.35    0.75
   6  -3   3   10.77    0.74
  -6  -3  -3   10.01    0.67
  -6  -3  -3   10.54    0.68
  -6  -3  -3   10.32    0.65
   6   3   3   12.46    0.78
  -6   3  -3   10.92    0.67
  -6   3  -3   11.24    0.66
   6   3   3   10.43    0.82
   6   3   3   11.48    0.76
   6   3   3   10.97    0.95
  -6   3  -3   11.63    0.72
  -6   3  -3   11.09    0.68
  -6   3  -3    8.88    0.65
   6   3   3   11.63    0.79
  -6   3  -3   10.16    0.74
  -7  -3  -3    2.11    0.29
   7  -3   3    1.65    0.28
  -7  -3  -3    1.81    0.20
  -7  -3  -3    1.84    0.27
   7  -3   3    2.26    0.35
  -7  -3  -3    1.34    0.28
   7  -3   3    1.84    0.38
  -7  -3  -3    1.84    0.20
   7  -3   3    1.67    0.31
  -7  -3  -3    1.77    0.30
  -7   3  -3    1.98    0.22
   7   3   3    1.68    0.33
  -7   3  -3    2.08    0.24
   7   3   3    1.57    0.32
  -7   3  -3    1.71    0.26
  -7   3  -3    1.57    0.26
   7   3   3    1.99    0.36
   7   3   3    2.06    0.48
  -7   3  -3    2.14    0.25
  -7   3  -3    1.63    0.29
  -7   3  -3    1.58    0.29
  -8  -3  -3    0.93    0.26
  -8  -3  -3    0.72    0.18
  -8  -3  -3    1.09    0.20
   8  -3   3    0.74    0.29
   8  -3   3    0.59    0.22
  -8   3  -3    0.83    0.13
  -8   3  -3    0.77    0.18
   8   3   3    0.51    0.22
  -8   3  -3    1.08    0.22
  -8   3  -3    0.96    0.23
  -8   3  -3    0.72    0.22
   8   3   3    0.91    0.27
   8   3   3    0.64    0.37
  -8   3  -3    0.82    0.14
  -9  -3  -3   10.06    0.76
  -9  -3  -3   10.20    0.62
  -9  -3  -3    9.85    0.61
  -9   3  -3   10.22    0.63
  -9   3  -3    9.70    0.74
  -9   3  -3    9.31    0.71
   9   3   3   10.29    1.16
  -9   3  -3   11.16    0.66
 -10  -3  -3    0.59    0.26
 -10  -3  -3    0.63    0.12
 -10  -3  -3    0.59    0.12
 -10   3  -3    0.65    0.15
 -10   3  -3    0.60    0.25
 -10   3  -3    0.58    0.18
  10   3   3    0.54    0.37
 -10   3  -3    0.83    0.17
 -11  -3  -3   19.05    1.21
 -11   3  -3   16.04    1.15
  11   3   3   19.67    1.59
 -11   3  -3   19.05    0.93
 -11   3  -3   19.09    0.93
 -12  -3  -3    3.76    0.56
 -12   3  -3    3.17    0.50
  12   3   3    3.28    0.73
 -13  -3  -3    0.08    0.24
  13   3   3    0.28    0.37
 -13   3  -3    0.25    0.23
 -14  -3  -3    4.86    0.67
  14   3   3    1.98    0.67
 -14   3  -3    3.31    0.56
 -15  -3  -3    3.77    0.65
 -15   3  -3    3.98    0.64
 -16  -3  -3    1.13    0.39
 -16   3  -3    0.84    0.35
 -16  -4   3    1.75    0.41
 -16   4   3    2.05    0.42
 -15  -4   3    0.40    0.24
 -15   4   3    0.64    0.28
  15   4  -3    0.71    0.41
 -14  -4   3    0.59    0.26
 -14   4   3    0.46    0.22
  14   4  -3    0.43    0.36
 -13  -4   3   -0.10    0.17
  13   4  -3    0.17    0.31
 -13   4   3    0.08    0.18
 -12  -4   3    6.87    0.68
  12   4  -3    5.71    0.88
 -12   4   3    6.42    0.65
 -11  -4   3    2.44    0.38
  11   4  -3    1.88    0.50
 -11   4   3    1.97    0.35
 -10  -4   3   17.43    1.04
 -10   4   3   16.35    1.01
  10   4  -3   15.35    1.30
   9  -4  -3   47.08    2.77
  -9  -4   3   46.71    2.27
  -9   4   3   42.88    2.25
   9   4  -3   46.66    2.81
  -9   4   3   42.15    2.78
   8  -4  -3   11.21    0.84
  -8  -4   3   10.00    0.69
  -8  -4   3    9.49    0.67
   8  -4  -3   10.48    0.80
  -8   4   3    8.33    1.02
   8   4  -3   10.29    0.75
   8   4  -3    9.52    0.77
  -8   4   3    8.89    0.50
  -8   4   3   10.70    0.51
  -8   4   3   10.88    0.71
   8   4  -3   10.18    0.90
   7  -4  -3   34.43    1.77
  -7  -4   3   30.64    1.55
  -7  -4   3   28.24    1.52
   7  -4  -3   27.56    1.60
   7  -4  -3   30.84    1.88
  -7  -4   3   28.20    1.52
  -7   4   3   32.12    1.46
  -7   4   3   31.59    1.96
   7   4  -3   30.03    1.89
  -7   4   3   31.29    1.63
  -7   4   3   26.01    1.56
  -7   4   3   28.67    1.55
  -7   4   3   28.00    1.58
   7   4  -3   29.53    1.69
  -7   4   3   28.53    1.44
   7   4  -3   29.34    1.60
  -6  -4   3   13.46    0.85
   6  -4  -3   14.70    0.88
  -6  -4   3   13.05    0.83
   6  -4  -3   14.98    0.97
  -6  -4   3   13.46    0.75
   6  -4  -3   14.67    1.03
   6  -4  -3   14.23    0.88
  -6  -4   3   14.38    0.86
  -6  -4   3   14.58    0.76
  -6   4   3   14.77    0.79
  -6   4   3   15.78    1.14
  -6   4   3   11.88    0.84
  -6   4   3   14.92    0.88
   6   4  -3   13.71    0.87
  -6   4   3   14.56    0.87
   6   4  -3   15.08    1.04
  -6   4   3   14.39    0.88
  -6   4   3   14.33    0.80
  -6   4   3   15.61    0.91
   6   4  -3   13.45    0.86
  -5  -4   3   26.77    1.32
   5  -4  -3   27.59    1.40
  -5  -4   3   25.76    1.37
  -5  -4   3   24.47    1.34
  -5  -4   3   25.10    1.31
   5  -4  -3   26.93    1.65
   5  -4  -3   26.94    1.52
   5  -4  -3   27.44    1.43
  -5   4   3   27.12    1.38
   5   4  -3   26.14    1.60
  -5   4   3   25.79    1.31
  -5   4   3   24.59    1.32
   5   4  -3   25.97    1.38
  -5   4   3   24.15    1.36
  -5   4   3   24.15    1.44
  -5   4   3   26.42    1.47
  -5   4   3   25.13    1.32
  -5   4   3   26.68    1.67
  -5   4   3   23.67    1.30
   5   4  -3   26.23    1.41
   4  -4  -3    1.47    0.26
   4  -4  -3    1.49    0.28
   4  -4  -3    1.10    0.22
  -4  -4   3    1.01    0.22
  -4  -4   3    1.22    0.22
  -4  -4   3    1.31    0.19
  -4  -4   3    1.43    0.25
  -4  -4   3    0.96    0.19
   4  -4  -3    1.65    0.25
  -4  -4   3    1.04    0.19
   4  -4  -3    1.39    0.29
   4   4  -3    1.53    0.26
  -4   4   3    0.94    0.22
  -4   4   3    1.08    0.18
  -4   4   3    1.70    0.22
   4   4  -3    1.22    0.26
  -4   4   3    1.34    0.32
  -4   4   3    1.31    0.26
  -4   4   3    1.42    0.26
  -4   4   3    0.79    0.17
  -4   4   3    0.72    0.18
   4   4  -3    1.32    0.25
   3  -4  -3    1.54    0.24
  -3  -4   3    1.21    0.20
   3  -4  -3    1.65    0.26
  -3  -4   3    1.43    0.22
   3  -4  -3    1.22    0.25
  -3  -4   3    1.44    0.25
  -3  -4   3    1.29    0.25
  -3  -4   3    0.55    0.15
   3  -4  -3    1.33    0.28
   3  -4  -3    1.50    0.25
  -3  -4   3    1.14    0.21
  -3   4   3    0.93    0.19
  -3   4   3    1.14    0.30
   3   4  -3    1.54    0.25
  -3   4   3    1.12    0.21
   3   4  -3    1.37    0.26
  -3   4   3    1.55    0.23
  -3   4   3    1.18    0.23
   3   4  -3    1.07    0.22
  -3   4   3    1.93    0.28
   3   4  -3    1.17    0.23
  -3   4   3    1.01    0.22
  -3   4   3    0.93    0.18
   3   4  -3    1.24    0.21
  -2  -4   3    4.95    0.42
   2  -4  -3    5.11    0.44
   2  -4  -3    5.55    0.44
  -2  -4   3    4.67    0.46
  -2  -4   3    5.19    0.43
   2  -4  -3    5.61    0.44
   2  -4  -3    5.79    0.53
  -2  -4   3    4.69    0.42
  -2  -4   3    5.76    0.43
  -2  -4   3    5.42    0.43
   2  -4  -3    5.66    0.51
  -2  -4   3    5.65    0.44
  -2   4   3    5.35    0.41
   2   4  -3    5.15    0.43
   2   4  -3    5.48    0.45
   2   4  -3    5.17    0.46
  -2   4   3    5.02    0.49
   2   4  -3    5.83    0.42
  -2   4   3    4.61    0.41
   2   4  -3    5.71    0.42
  -2   4   3    5.75    0.52
  -2   4   3    5.36    0.43
  -2   4   3    5.39    0.47
  -2   4   3    5.54    0.48
  -1  -4   3  115.54    5.12
  -1  -4   3  108.74    5.22
  -1  -4   3  105.51    5.42
   1  -4  -3  108.08    6.14
   1  -4  -3  106.24    5.43
   1  -4  -3  117.62    6.37
   1  -4  -3  113.24    5.44
   1  -4  -3  119.07    5.12
   1  -4  -3  116.71    5.74
   1  -4  -3  116.72    5.25
  -1  -4   3  115.78    5.43
  -1  -4   3  112.64    6.00
  -1  -4   3  106.10    5.23
  -1   4   3  112.55    5.41
   1   4  -3  116.10    5.24
   1   4  -3  114.72    5.44
  -1   4   3  112.89    5.66
  -1   4   3  110.00    5.66
  -1   4   3  103.49    5.23
   1   4  -3  107.24    5.08
  -1   4   3  118.22    5.13
  -1   4   3  113.03    5.43
  -1   4   3  118.30    5.76
   1   4  -3  108.23    5.43
   1   4  -3  106.22    5.64
   0  -4   3   94.57    4.89
   0  -4   3   88.59    4.43
   0  -4  -3   84.84    5.00
   0  -4  -3   90.09    4.43
   0  -4  -3   93.58    4.19
   0  -4   3   87.78    4.29
   0  -4  -3   87.49    4.43
   0  -4  -3   91.60    4.64
   0  -4  -3   89.97    4.28
   0  -4   3   89.54    4.43
   0  -4   3   91.55    4.63
   0  -4   3   91.15    4.28
   0  -4   3   94.58    4.18
   0  -4  -3   92.93    5.20
   0   4   3   94.98    4.46
   0   4   3   89.15    4.18
   0   4   3   92.21    5.02
   0   4   3   95.79    5.19
   0   4   3   89.62    4.29
   0   4  -3   95.81    4.45
   0   4  -3   89.47    4.42
   0   4   3   84.95    4.61
   0   4  -3   89.57    4.62
   0   4   3   86.49    4.40
   0   4   3   89.27    4.63
   0   4  -3   87.80    4.15
   0   4  -3   90.94    4.28
   1  -4   3   86.72    4.07
   1  -4   3   83.61    4.04
  -1  -4  -3   84.99    4.35
   1  -4   3   87.78    4.21
  -1  -4  -3   83.18    4.05
  -1  -4  -3   89.35    4.21
   1  -4   3   88.31    4.39
  -1  -4  -3   83.10    3.95
  -1  -4  -3   90.05    4.92
  -1  -4  -3   83.62    4.76
  -1  -4  -3   83.64    4.20
   1  -4   3   84.37    4.19
   1  -4   3   84.81    3.94
  -1   4  -3   90.80    4.20
  -1   4  -3   88.16    4.05
   1   4   3   82.79    4.06
  -1   4  -3   83.73    3.93
  -1   4  -3   83.94    4.19
   1   4   3   87.76    4.22
   1   4   3   81.74    4.74
   1   4   3   85.42    4.89
  -1   4  -3   83.02    4.37
   1   4   3   86.04    3.96
   1   4   3   82.21    4.37
   1   4   3   81.59    4.16
  -2  -4  -3    1.21    0.25
   2  -4   3    1.92    0.35
  -2  -4  -3    1.20    0.27
   2  -4   3    1.46    0.26
   2  -4   3    0.77    0.20
   2  -4   3    1.16    0.22
   2  -4   3    0.88    0.20
  -2  -4  -3    0.79    0.16
   2  -4   3    1.15    0.23
  -2  -4  -3    1.23    0.24
  -2  -4  -3    1.19    0.25
  -2  -4  -3    0.81    0.20
   2   4   3    0.81    0.20
   2   4   3    0.74    0.23
  -2   4  -3    0.66    0.18
  -2   4  -3    0.95    0.23
  -2   4  -3    1.17    0.23
  -2   4  -3    1.22    0.23
   2   4   3    1.09    0.24
   2   4   3    0.85    0.21
   2   4   3    1.06    0.22
   2   4   3    1.09    0.27
   2   4   3    1.46    0.33
  -2   4  -3    0.75    0.18
  -3  -4  -3   47.53    2.37
  -3  -4  -3   43.83    2.74
  -3  -4  -3   44.26    2.29
  -3  -4  -3   47.79    2.28
   3  -4   3   44.47    2.38
   3  -4   3   46.56    2.24
   3  -4   3   47.46    2.33
   3  -4   3   44.14    2.29
   3  -4   3   46.25    2.51
  -3  -4  -3   45.53    2.37
   3   4   3   46.40    2.75
  -3   4  -3   46.62    2.35
  -3   4  -3   47.84    2.49
   3   4   3   43.82    2.23
   3   4   3   43.95    2.31
  -3   4  -3   47.64    2.29
  -3   4  -3   49.73    2.37
   3   4   3   43.27    2.48
   3   4   3   44.19    2.39
   3   4   3   41.58    2.73
  -3   4  -3   49.35    2.26
   4  -4   3   31.88    1.79
   4  -4   3   31.70    1.62
   4  -4   3   32.29    1.65
  -4  -4  -3   30.80    1.60
  -4  -4  -3   30.61    1.64
  -4  -4  -3   30.39    1.60
   4  -4   3   30.70    1.67
  -4  -4  -3   27.91    1.59
   4  -4   3   29.87    1.56
  -4   4  -3   30.26    1.61
   4   4   3   29.41    1.97
   4   4   3   32.60    1.70
   4   4   3   28.94    1.62
  -4   4  -3   30.86    1.64
  -4   4  -3   30.90    1.74
   4   4   3   25.62    1.88
  -4   4  -3   30.28    1.58
  -4   4  -3   30.40    1.58
   4   4   3   30.68    1.57
   4   4   3   29.42    1.75
   5  -4   3    0.96    0.24
   5  -4   3    1.35    0.28
   5  -4   3    1.07    0.24
   5  -4   3    1.07    0.23
  -5  -4  -3    1.15    0.22
  -5  -4  -3    1.23    0.25
  -5  -4  -3    1.44    0.30
  -5  -4  -3    1.03    0.23
   5  -4   3    0.67    0.24
   5   4   3    1.01    0.27
   5   4   3    0.89    0.26
  -5   4  -3    1.35    0.25
   5   4   3    1.28    0.40
   5   4   3    0.94    0.26
   5   4   3    1.16    0.27
  -5   4  -3    1.28    0.26
   5   4   3    1.14    0.24
  -5   4  -3    0.64    0.19
  -5   4  -3    1.19    0.22
  -5   4  -3    1.28    0.24
  -5   4  -3    1.13    0.23
  -6  -4  -3    1.08    0.24
   6  -4   3    0.94    0.22
  -6  -4  -3    0.72    0.19
   6  -4   3    0.69    0.26
   6  -4   3    1.04    0.26
   6  -4   3    1.16    0.25
   6  -4   3    0.76    0.24
  -6  -4  -3    0.63    0.22
  -6  -4  -3    0.69    0.20
   6   4   3    0.83    0.25
  -6   4  -3    0.83    0.21
   6   4   3    1.70    0.34
  -6   4  -3    0.92    0.24
  -6   4  -3    0.66    0.17
  -6   4  -3    0.66    0.17
  -6   4  -3    1.22    0.26
   6   4   3    0.78    0.39
   6   4   3    1.02    0.29
  -6   4  -3    0.87    0.20
   6   4   3    0.82    0.25
  -7  -4  -3   11.37    0.79
  -7  -4  -3   12.66    0.76
  -7  -4  -3   13.08    0.89
   7  -4   3   13.17    0.91
   7  -4   3   14.73    1.03
   7  -4   3   12.52    0.89
  -7  -4  -3   12.39    0.76
  -7  -4  -3   11.64    0.80
   7   4   3   14.84    0.98
  -7   4  -3   12.84    0.77
   7   4   3   12.65    1.01
  -7   4  -3   14.87    0.85
  -7   4  -3   13.74    0.80
  -7   4  -3   12.93    0.89
  -7   4  -3   14.73    0.89
   7   4   3   11.50    1.14
  -7   4  -3   11.91    0.79
  -8  -4  -3    0.47    0.23
   8  -4   3    0.24    0.20
  -8  -4  -3    0.44    0.17
  -8  -4  -3    0.50    0.18
  -8   4  -3    0.44    0.13
  -8   4  -3    0.28    0.12
  -8   4  -3    0.39    0.20
   8   4   3    0.11    0.34
  -8   4  -3    0.09    0.15
  -8   4  -3    0.38    0.17
  -9  -4  -3   95.24    4.48
  -9  -4  -3   94.93    4.55
  -9  -4  -3   94.56    4.47
  -9   4  -3   93.66    4.48
  -9   4  -3   96.91    4.52
   9   4   3   96.00    5.58
 -10  -4  -3    4.17    0.34
 -10  -4  -3    4.68    0.36
 -10  -4  -3    4.16    0.59
 -10   4  -3    4.57    0.43
 -10   4  -3    3.97    0.55
  10   4   3    4.12    0.77
 -11  -4  -3    1.47    0.37
 -11   4  -3    2.08    0.25
 -11   4  -3    2.18    0.42
  11   4   3    1.53    0.54
 -12  -4  -3    3.47    0.56
  12   4   3    3.50    0.76
 -12   4  -3    2.74    0.49
 -13  -4  -3    0.07    0.22
  13   4   3    0.65    0.50
 -13   4  -3    0.03    0.21
 -14  -4  -3    0.34    0.27
 -14   4  -3   -0.08    0.23
 -15  -4  -3    0.20    0.25
 -15   4  -3   -0.09    0.24
 -16  -5   3    1.02    0.36
 -16   5   3    0.82    0.33
 -15  -5   3    6.93    0.80
 -15   5   3    8.16    0.84
 -14  -5   3    1.68    0.41
 -14   5   3    1.15    0.34
 -13  -5   3    1.82    0.39
 -13   5   3    0.70    0.28
  13   5  -3    1.38    0.55
 -12  -5   3    0.97    0.31
  12   5  -3    1.59    0.52
 -12   5   3    1.47    0.33
 -11  -5   3    2.34    0.42
 -11   5   3    3.43    0.48
  11   5  -3    4.10    0.73
 -10  -5   3   20.85    1.27
  10   5  -3   22.18    1.61
 -10   5   3   19.62    1.25
  -9  -5   3    5.85    0.63
   9   5  -3    5.92    0.82
  -9   5   3    5.85    0.62
  -9   5   3    5.56    0.34
  -9   5   3    5.55    0.34
   8  -5  -3    0.03    0.20
  -8  -5   3    0.24    0.20
  -8   5   3    0.01    0.15
  -8   5   3    0.27    0.12
  -8   5   3   -0.10    0.11
   8   5  -3    0.17    0.29
  -8   5   3    0.09    0.24
  -8   5   3   -0.05    0.09
  -8   5   3   -0.18    0.14
  -7  -5   3   -0.03    0.16
   7  -5  -3   -0.09    0.14
   7  -5  -3   -0.20    0.14
  -7  -5   3    0.15    0.10
  -7  -5   3    0.00    0.09
   7  -5  -3    0.10    0.18
  -7   5   3    0.05    0.23
  -7   5   3    0.16    0.12
   7   5  -3    0.08    0.27
  -7   5   3   -0.02    0.15
  -7   5   3    0.10    0.16
  -7   5   3    0.12    0.11
  -7   5   3    0.09    0.14
  -6  -5   3    7.00    0.57
   6  -5  -3    5.93    0.62
   6  -5  -3    7.35    0.65
  -6  -5   3    7.40    0.50
   6  -5  -3    7.26    0.69
   6  -5  -3    5.97    0.61
  -6  -5   3    6.12    0.47
  -6  -5   3    6.71    0.64
  -6   5   3    6.46    0.57
   6   5  -3    5.44    0.59
  -6   5   3    6.34    0.43
  -6   5   3    6.71    0.49
  -6   5   3    7.12    0.57
  -6   5   3    5.95    0.42
   6   5  -3    7.03    0.67
  -6   5   3    7.59    0.52
  -6   5   3    7.35    0.88
  -6   5   3    6.33    0.61
   6   5  -3    6.39    0.62
   6   5  -3    6.89    0.62
  -5  -5   3   35.72    1.88
  -5  -5   3   35.62    1.83
  -5  -5   3   37.29    1.86
   5  -5  -3   38.03    2.11
   5  -5  -3   38.85    2.32
   5  -5  -3   37.46    1.98
  -5  -5   3   33.24    1.84
  -5  -5   3   36.68    1.86
   5  -5  -3   38.56    1.94
  -5  -5   3   35.57    1.90
  -5   5   3   36.94    2.04
  -5   5   3   36.28    1.86
   5   5  -3   33.64    2.25
  -5   5   3   34.76    1.91
   5   5  -3   35.23    1.91
  -5   5   3   38.13    1.90
  -5   5   3   34.54    1.85
  -5   5   3   37.79    2.05
  -5   5   3   39.57    1.88
  -5   5   3   34.80    1.86
  -5   5   3   37.50    2.24
   5   5  -3   35.99    1.97
   5   5  -3   35.00    2.17
   4  -5  -3   14.89    0.94
  -4  -5   3   16.73    0.94
  -4  -5   3   16.02    1.05
  -4  -5   3   16.10    0.96
  -4  -5   3   14.77    0.93
   4  -5  -3   17.06    1.03
   4  -5  -3   17.30    1.02
  -4  -5   3   15.51    0.98
   4  -5  -3   16.44    1.10
   4  -5  -3   17.41    1.20
  -4  -5   3   17.32    1.00
   4   5  -3   14.05    1.12
  -4   5   3   16.23    1.17
  -4   5   3   15.14    0.94
  -4   5   3   17.76    1.01
  -4   5   3   17.11    1.08
   4   5  -3   15.54    1.00
   4   5  -3   15.59    1.07
  -4   5   3   16.32    0.95
   4   5  -3   15.74    0.99
  -4   5   3   15.74    0.95
  -3  -5   3   47.25    2.34
  -3  -5   3   45.25    2.32
  -3  -5   3   42.64    2.35
   3  -5  -3   44.31    2.27
   3  -5  -3   46.40    2.55
  -3  -5   3   44.91    2.59
   3  -5  -3   47.53    2.36
  -3  -5   3   44.91    2.37
   3  -5  -3   48.58    2.84
  -3  -5   3   47.38    2.31
  -3  -5   3   43.18    2.30
   3  -5  -3   49.26    2.43
   3   5  -3   46.68    2.25
  -3   5   3   47.08    2.32
   3   5  -3   47.99    2.35
  -3   5   3   45.91    2.32
   3   5  -3   45.50    2.41
  -3   5   3   45.56    2.52
   3   5  -3   42.40    2.34
  -3   5   3   48.67    2.65
   3   5  -3   46.91    2.61
  -3   5   3   48.36    2.37
  -3   5   3   47.10    2.54
  -3   5   3   44.55    2.31
  -3   5   3   46.13    2.38
   2  -5  -3    7.02    0.56
  -2  -5   3    6.49    0.63
   2  -5  -3    6.82    0.57
  -2  -5   3    7.01    0.56
  -2  -5   3    6.58    0.54
   2  -5  -3    6.69    0.65
  -2  -5   3    6.87    0.54
   2  -5  -3    7.22    0.57
  -2  -5   3    6.65    0.54
  -2   5   3    5.92    0.52
   2   5  -3    7.33    0.57
  -2   5   3    7.04    0.60
  -2   5   3    7.30    0.55
  -2   5   3    7.15    0.61
  -2   5   3    6.37    0.52
   2   5  -3    7.21    0.53
   2   5  -3    6.16    0.55
   2   5  -3    6.58    0.70
  -2   5   3    6.83    0.62
  -2   5   3    6.89    0.55
  -1  -5   3    2.37    0.36
  -1  -5   3    2.70    0.36
  -1  -5   3    2.95    0.37
   1  -5  -3    2.10    0.33
   1  -5  -3    3.07    0.41
  -1  -5   3    3.56    0.43
  -1  -5   3    3.11    0.39
   1  -5  -3    3.29    0.51
  -1  -5   3    3.08    0.41
   1  -5  -3    3.35    0.43
  -1   5   3    3.59    0.46
  -1   5   3    3.25    0.48
  -1   5   3    3.25    0.39
   1   5  -3    3.61    0.41
   1   5  -3    3.49    0.41
  -1   5   3    3.11    0.41
   1   5  -3    3.63    0.50
   1   5  -3    2.81    0.38
  -1   5   3    2.45    0.35
   1   5  -3    2.31    0.37
  -1   5   3    3.36    0.46
  -1   5   3    3.23    0.41
   0  -5   3    1.52    0.33
   0  -5  -3    1.73    0.31
   0  -5   3    1.60    0.29
   0  -5   3    2.12    0.32
   0  -5  -3    1.82    0.35
   0  -5   3    2.35    0.36
   0  -5  -3    1.39    0.30
   0  -5   3    1.69    0.31
   0  -5  -3    1.76    0.32
   0  -5   3    1.50    0.29
   0  -5  -3    2.05    0.32
   0  -5  -3    2.20    0.36
   0  -5   3    1.33    0.29
   0   5   3    2.05    0.33
   0   5   3    1.78    0.30
   0   5   3    1.67    0.31
   0   5  -3    1.58    0.28
   0   5  -3    2.15    0.33
   0   5  -3    1.34    0.30
   0   5  -3    2.11    0.34
   0   5   3    2.29    0.37
   0   5   3    1.34    0.25
   0   5   3    1.55    0.31
   0   5   3    1.65    0.32
   1  -5   3    8.09    0.63
  -1  -5  -3    8.85    0.64
   1  -5   3    8.93    0.66
  -1  -5  -3    7.64    0.64
  -1  -5  -3    8.18    0.64
  -1  -5  -3    8.44    0.75
   1  -5   3    8.55    0.70
   1  -5   3    8.74    0.65
   1  -5   3    7.66    0.62
  -1  -5  -3    8.58    0.64
   1  -5   3    8.45    0.62
  -1  -5  -3    8.05    0.60
   1   5   3    9.31    0.77
  -1   5  -3    8.96    0.63
  -1   5  -3    7.84    0.68
  -1   5  -3    8.77    0.63
   1   5   3    8.80    0.67
   1   5   3    7.93    0.68
  -1   5  -3    8.18    0.63
   1   5   3    7.77    0.64
  -1   5  -3    8.98    0.64
   1   5   3    7.36    0.60
   2  -5   3   10.76    0.76
  -2  -5  -3   10.14    0.75
  -2  -5  -3   11.09    0.77
  -2  -5  -3   10.54    0.76
  -2  -5  -3    9.78    0.86
   2  -5   3   10.86    0.78
   2  -5   3   11.52    0.84
   2  -5   3   12.63    0.77
  -2  -5  -3   10.67    0.69
   2  -5   3   10.90    0.77
  -2  -5  -3   10.77    0.75
  -2   5  -3   10.46    0.75
  -2   5  -3   11.53    0.75
  -2   5  -3   10.15    0.80
   2   5   3   10.56    0.77
   2   5   3    9.14    0.71
  -2   5  -3   11.13    0.76
  -2   5  -3   11.49    0.75
   2   5   3   10.92    0.82
   2   5   3   11.41    0.93
   2   5   3   11.13    0.79
   3  -5   3   11.36    0.77
  -3  -5  -3    9.60    0.64
   3  -5   3   11.39    0.79
   3  -5   3   10.52    0.73
   3  -5   3   10.70    0.83
  -3  -5  -3    9.04    0.83
   3  -5   3   10.44    0.78
  -3  -5  -3   10.30    0.75
  -3  -5  -3   10.84    0.77
  -3  -5  -3   10.35    0.74
   3   5   3   10.39    0.86
   3   5   3    9.90    0.78
   3   5   3   11.19    0.78
  -3   5  -3   10.85    0.75
   3   5   3   11.34    0.75
  -3   5  -3   12.14    0.76
  -3   5  -3   10.96    0.81
   3   5   3   10.22    0.92
  -3   5  -3   11.75    0.75
  -3   5  -3   11.49    0.75
   3   5   3    9.23    0.79
   4  -5   3    5.02    0.57
   4  -5   3    4.45    0.49
   4  -5   3    5.09    0.58
   4  -5   3    4.12    0.46
  -4  -5  -3    4.53    0.54
  -4  -5  -3    2.76    0.40
  -4  -5  -3    4.26    0.47
   4  -5   3    4.83    0.58
  -4  -5  -3    3.18    0.28
   4   5   3    3.03    0.47
  -4   5  -3    4.12    0.49
   4   5   3    3.55    0.61
   4   5   3    3.78    0.47
   4   5   3    4.13    0.58
   4   5   3    4.92    0.53
  -4   5  -3    6.01    0.47
  -4   5  -3    4.88    0.50
   4   5   3    2.81    0.43
  -5  -5  -3    3.30    0.43
  -5  -5  -3    3.92    0.46
  -5  -5  -3    3.25    0.25
   5  -5   3    4.52    0.54
   5  -5   3    4.00    0.47
   5  -5   3    3.93    0.49
   5  -5   3    4.85    0.57
   5  -5   3    4.13    0.57
  -5  -5  -3    3.42    0.48
  -5  -5  -3    3.33    0.43
   5   5   3    3.18    0.47
  -5   5  -3    4.00    0.44
  -5   5  -3    3.36    0.47
   5   5   3    3.28    0.47
  -5   5  -3    2.99    0.40
  -5   5  -3    3.64    0.46
  -5   5  -3    4.00    0.46
   5   5   3    3.05    0.47
   5   5   3    3.77    0.56
   5   5   3    3.61    0.62
   6  -5   3    2.50    0.45
   6  -5   3    2.04    0.37
  -6  -5  -3    2.00    0.20
   6  -5   3    1.88    0.39
  -6  -5  -3    2.35    0.33
  -6  -5  -3    2.87    0.38
  -6  -5  -3    2.32    0.40
  -6   5  -3    2.55    0.36
   6   5   3    2.34    0.42
   6   5   3    2.84    0.61
  -6   5  -3    1.37    0.27
  -6   5  -3    2.03    0.35
   6   5   3    2.30    0.44
   6   5   3    1.89    0.39
   6   5   3    2.22    0.43
  -6   5  -3    2.41    0.34
   7  -5   3   10.23    0.82
  -7  -5  -3    9.24    0.66
  -7  -5  -3    9.58    0.73
   7  -5   3   10.49    0.91
  -7  -5  -3    8.95    0.87
  -7   5  -3   10.12    0.67
   7   5   3    9.33    0.82
  -7   5  -3   11.13    0.80
  -7   5  -3   10.43    0.72
   7   5   3    9.65    1.11
  -8  -5  -3   77.66    3.89
  -8  -5  -3   77.50    3.84
  -8  -5  -3   76.05    3.84
  -8  -5  -3   78.48    3.84
  -8   5  -3   78.82    3.84
  -8   5  -3   85.07    3.89
   8   5   3   77.07    4.74
  -8   5  -3   85.37    3.91
  -9  -5  -3    0.16    0.24
  -9  -5  -3    0.44    0.18
  -9   5  -3    0.09    0.15
  -9   5  -3    0.32    0.24
   9   5   3    0.72    0.46
  -9   5  -3    0.21    0.11
 -10  -5  -3    3.53    0.57
 -10  -5  -3    4.75    0.46
 -10   5  -3    4.11    0.58
  10   5   3    3.84    0.80
 -10   5  -3    4.89    0.47
 -11  -5  -3    5.12    0.33
 -11  -5  -3    4.67    0.32
 -11  -5  -3    5.73    0.72
 -11   5  -3    4.69    0.45
 -11   5  -3    4.70    0.63
 -11   5  -3    4.93    0.59
  11   5   3    5.05    0.93
 -12  -5  -3    0.73    0.34
 -12   5  -3    0.70    0.15
 -12   5  -3    1.61    0.39
  12   5   3    0.05    0.35
 -13  -5  -3    3.37    0.61
  13   5   3    3.92    0.89
 -13   5  -3    3.45    0.59
 -14  -5  -3    5.35    0.75
 -14   5  -3    5.76    0.76
 -15  -5  -3    0.49    0.36
 -15   5  -3    0.49    0.32
 -15  -6   3   -0.10    0.25
 -15   6   3   -0.02    0.24
 -14  -6   3    0.13    0.26
 -14   6   3    0.10    0.23
 -13  -6   3    1.91    0.45
 -13   6   3    0.80    0.32
 -12  -6   3    0.06    0.21
 -12   6   3   -0.05    0.18
 -11  -6   3    2.91    0.52
 -11   6   3    3.75    0.56
 -10  -6   3    0.00    0.20
  10   6  -3    0.53    0.36
 -10   6   3    0.47    0.10
 -10   6   3    0.23    0.08
 -10   6   3    0.43    0.25
  -9  -6   3   26.64    1.58
  -9   6   3   27.18    1.58
  -9   6   3   28.52    1.59
  -9   6   3   26.64    1.38
   9   6  -3   24.45    1.85
  -8  -6   3   -0.06    0.10
  -8  -6   3   -0.25    0.17
  -8  -6   3    0.03    0.11
  -8   6   3    0.03    0.20
  -8   6   3    0.19    0.13
  -8   6   3   -0.01    0.14
   8   6  -3   -0.02    0.29
  -7  -6   3    0.16    0.21
  -7  -6   3    0.14    0.14
  -7  -6   3    0.08    0.14
  -7   6   3   -0.04    0.14
  -7   6   3   -0.02    0.18
  -7   6   3    0.02    0.08
  -7   6   3    0.18    0.14
  -7   6   3    0.13    0.09
  -7   6   3   -0.27    0.16
   7   6  -3   -0.01    0.28
  -6  -6   3    6.95    0.46
   6  -6  -3    8.52    0.80
  -6  -6   3    7.18    0.73
  -6  -6   3    7.12    0.57
   6  -6  -3    7.28    0.87
  -6  -6   3    6.71    0.68
  -6   6   3    6.66    0.56
   6   6  -3    6.37    0.75
  -6   6   3    7.38    0.66
  -6   6   3    7.13    0.91
  -6   6   3    7.30    0.52
  -6   6   3    6.47    0.50
  -6   6   3    6.45    0.70
   5  -6  -3    1.73    0.41
  -5  -6   3    2.16    0.31
   5  -6  -3    1.50    0.33
  -5  -6   3    1.99    0.38
   5  -6  -3    2.05    0.43
  -5  -6   3    3.24    0.48
  -5  -6   3    2.37    0.36
   5  -6  -3    2.25    0.41
  -5   6   3    2.07    0.31
  -5   6   3    1.18    0.27
  -5   6   3    1.73    0.29
  -5   6   3    2.64    0.43
  -5   6   3    1.91    0.47
   5   6  -3    2.47    0.41
  -5   6   3    1.43    0.32
  -5   6   3    1.55    0.35
   5   6  -3    1.64    0.33
   4  -6  -3    9.42    0.75
   4  -6  -3    9.22    0.75
   4  -6  -3   11.73    0.94
   4  -6  -3    9.24    0.81
  -4  -6   3    9.75    0.75
  -4  -6   3    9.23    0.74
  -4  -6   3    8.56    0.67
  -4  -6   3    8.82    0.72
  -4  -6   3    8.99    0.70
  -4  -6   3    8.50    0.66
   4   6  -3    9.93    0.76
  -4   6   3    8.92    0.68
  -4   6   3    9.49    0.73
  -4   6   3    8.40    0.65
  -4   6   3    9.96    0.88
   4   6  -3    9.22    0.74
  -4   6   3   10.51    0.81
  -4   6   3   10.33    0.79
   4   6  -3    9.23    0.83
  -4   6   3    8.91    0.69
   4   6  -3    9.03    0.74
   3  -6  -3    0.83    0.30
  -3  -6   3    0.69    0.22
  -3  -6   3    0.91    0.26
  -3  -6   3    0.21    0.19
   3  -6  -3    1.08    0.29
   3  -6  -3    0.42    0.23
  -3  -6   3    1.05    0.26
  -3  -6   3    0.64    0.22
  -3  -6   3    0.95    0.25
  -3  -6   3    0.79    0.25
   3  -6  -3    0.84    0.26
  -3   6   3    0.78    0.23
  -3   6   3    0.67    0.28
   3   6  -3    0.81    0.15
   3   6  -3    1.11    0.29
   3   6  -3    0.47    0.22
  -3   6   3    0.81    0.26
  -3   6   3    0.82    0.22
   3   6  -3    1.13    0.30
  -3   6   3    1.37    0.34
  -3   6   3    1.04    0.27
  -3   6   3    0.55    0.25
  -2  -6   3    8.93    0.74
  -2  -6   3    8.18    0.75
   2  -6  -3   10.37    0.79
   2  -6  -3   10.04    0.79
  -2  -6   3   10.08    0.76
  -2  -6   3   11.83    0.80
   2  -6  -3   10.46    0.76
  -2  -6   3   10.04    0.77
  -2  -6   3   10.01    0.76
   2  -6  -3   10.55    0.92
  -2   6   3   10.84    0.87
  -2   6   3   10.71    0.79
  -2   6   3   10.65    0.74
  -2   6   3    9.71    0.75
   2   6  -3   11.81    0.81
   2   6  -3   10.89    0.69
  -2   6   3   10.12    0.76
  -2   6   3    8.54    0.79
  -2   6   3   10.26    0.83
   2   6  -3   10.75    0.78
   2   6  -3   10.56    0.73
   1  -6  -3   17.24    1.13
  -1  -6   3   16.69    1.09
   1  -6  -3   16.42    1.29
  -1  -6   3   16.68    1.09
   1  -6  -3   17.95    1.12
  -1  -6   3   16.72    1.11
   1  -6  -3   19.24    1.12
  -1  -6   3   15.76    1.16
  -1  -6   3   18.20    1.11
  -1  -6   3   17.13    1.09
  -1   6   3   16.01    1.17
   1   6  -3   18.21    1.09
  -1   6   3   17.53    1.20
  -1   6   3   16.79    1.17
   1   6  -3   16.42    1.04
  -1   6   3   17.75    1.12
  -1   6   3   15.52    1.05
   1   6  -3   18.55    1.21
   1   6  -3   17.72    1.10
   1   6  -3   17.66    1.12
  -1   6   3   18.33    1.11
  -1   6   3   18.97    1.11
   0  -6  -3   40.89    2.48
   0  -6  -3   38.15    2.02
   0  -6   3   38.34    2.11
   0  -6   3   36.90    2.08
   0  -6   3   39.29    2.07
   0  -6  -3   38.46    2.11
   0  -6   3   38.38    2.04
   0  -6   3   37.69    2.00
   0  -6   3   37.85    2.26
   0  -6  -3   38.53    2.06
   0   6   3   36.05    2.16
   0   6   3   36.85    2.20
   0   6   3   39.10    2.12
   0   6  -3   36.74    1.97
   0   6   3   37.15    2.21
   0   6  -3   38.82    2.05
   0   6   3   38.83    2.02
   0   6  -3   39.36    2.10
   0   6  -3   36.18    2.20
   0   6   3   37.94    2.05
   1  -6   3   51.14    2.54
   1  -6   3   51.50    2.70
   1  -6   3   48.36    2.58
  -1  -6  -3   48.26    2.67
  -1  -6  -3   50.00    2.61
  -1  -6  -3   50.43    3.13
  -1  -6  -3   50.51    2.68
  -1  -6  -3   49.02    2.55
   1  -6   3   52.40    2.84
   1  -6   3   47.57    2.65
   1  -6   3   53.50    2.64
   1   6   3   46.70    2.79
   1   6   3   53.47    2.71
  -1   6  -3   50.71    2.53
  -1   6  -3   50.96    2.59
   1   6   3   51.87    2.56
   1   6   3   47.90    2.60
  -1   6  -3   54.50    2.68
  -1   6  -3   51.56    2.82
   1   6   3   49.70    3.02
   1   6   3   47.19    2.81
   2  -6   3   13.30    0.92
   2  -6   3   14.75    0.98
   2  -6   3   13.26    1.01
  -2  -6  -3   13.94    0.94
   2  -6   3   12.99    0.93
  -2  -6  -3   12.63    0.91
   2  -6   3   13.57    0.90
  -2  -6  -3   11.71    0.90
  -2  -6  -3   13.54    0.94
  -2   6  -3   12.66    0.91
  -2   6  -3   13.01    0.90
  -2   6  -3   12.75    0.89
  -2   6  -3   14.54    1.01
   2   6   3   13.53    0.96
  -2   6  -3   12.59    0.91
   2   6   3   12.45    0.90
   2   6   3   12.25    0.93
   2   6   3   13.95    1.10
   2   6   3   13.11    0.99
   3  -6   3    1.06    0.29
   3  -6   3    0.65    0.23
  -3  -6  -3    1.18    0.29
   3  -6   3    1.05    0.30
   3  -6   3    0.89    0.28
  -3  -6  -3    0.78    0.29
  -3  -6  -3    0.73    0.25
  -3  -6  -3    0.54    0.24
   3  -6   3    1.04    0.29
   3   6   3    0.95    0.35
   3   6   3    0.69    0.26
  -3   6  -3    0.74    0.23
   3   6   3    0.86    0.29
   3   6   3    0.43    0.22
  -3   6  -3    0.54    0.21
  -3   6  -3    0.60    0.25
   3   6   3    1.03    0.30
  -3   6  -3    0.77    0.26
  -3   6  -3    0.76    0.24
  -4  -6  -3    5.41    0.62
   4  -6   3    5.70    0.74
   4  -6   3    6.06    0.68
   4  -6   3    6.13    0.64
  -4  -6  -3    7.57    0.72
   4  -6   3    7.70    0.73
   4  -6   3    6.02    0.70
  -4  -6  -3    6.31    0.69
  -4   6  -3    4.77    0.57
   4   6   3    7.85    0.80
   4   6   3    4.98    0.73
  -4   6  -3    7.09    0.69
   4   6   3    5.76    0.67
  -4   6  -3    6.94    0.67
  -4   6  -3    8.53    0.77
   4   6   3    5.65    0.70
  -4   6  -3    6.70    0.76
  -5  -6  -3   11.83    0.88
   5  -6   3   11.18    0.86
   5  -6   3    8.73    0.96
   5  -6   3   11.32    0.87
  -5  -6  -3    8.85    0.76
  -5  -6  -3   10.46    0.81
   5   6   3   11.24    1.06
  -5   6  -3   12.44    0.85
  -5   6  -3   10.91    0.77
   5   6   3    9.12    0.86
  -5   6  -3   12.71    0.82
   5   6   3   10.50    0.87
   5   6   3    7.50    0.83
   6  -6   3    2.35    0.44
  -6  -6  -3    1.37    0.32
  -6  -6  -3    2.13    0.36
   6  -6   3    2.01    0.43
   6  -6   3    2.41    0.49
  -6  -6  -3    1.66    0.40
  -6   6  -3    2.07    0.34
   6   6   3    1.11    0.34
   6   6   3    1.51    0.50
  -6   6  -3    2.87    0.44
  -6   6  -3    2.75    0.40
  -7  -6  -3    3.47    0.50
  -7  -6  -3    4.73    0.49
  -7  -6  -3    3.52    0.57
  -7   6  -3    3.71    0.45
   7   6   3    4.02    0.75
  -7   6  -3    5.10    0.55
  -7   6  -3    5.21    0.63
  -8  -6  -3    2.98    0.35
  -8  -6  -3    3.75    0.57
  -8  -6  -3    3.14    0.45
  -8   6  -3    3.72    0.42
  -8   6  -3    2.95    0.43
   8   6   3    3.02    0.70
  -8   6  -3    3.99    0.56
  -9  -6  -3   18.56    1.17
  -9  -6  -3   18.77    1.32
  -9   6  -3   20.33    1.10
  -9   6  -3   19.17    1.17
  -9   6  -3   19.40    1.30
   9   6   3   18.68    1.65
 -10  -6  -3   20.14    1.38
 -10  -6  -3   19.37    1.15
 -10   6  -3   19.83    1.33
 -10   6  -3   20.12    1.18
  10   6   3   20.34    1.76
 -11  -6  -3   -0.24    0.20
 -11  -6  -3   -0.02    0.12
 -11   6  -3   -0.02    0.21
 -11   6  -3    0.09    0.14
  11   6   3   -0.30    0.42
 -12  -6  -3   -0.13    0.24
  12   6   3   -0.16    0.45
 -12   6  -3   -0.05    0.10
 -12   6  -3    0.01    0.21
 -13  -6  -3    3.11    0.62
 -13   6  -3    2.40    0.54
  13   6   3    2.50    0.79
 -14  -6  -3   -0.33    0.25
 -14   6  -3    0.05    0.27
 -14  -7   3    0.21    0.32
 -14   7   3    0.15    0.27
 -13  -7   3    3.96    0.65
 -13   7   3    4.02    0.63
 -12  -7   3    7.68    0.86
 -12   7   3    5.83    0.76
 -11  -7   3    0.08    0.25
 -11   7   3    0.36    0.26
 -10  -7   3    4.94    0.67
 -10   7   3    4.86    0.40
 -10   7   3    5.10    0.68
  -9  -7   3    2.09    0.45
  -9  -7   3    1.56    0.22
  -9   7   3    0.98    0.32
  -9   7   3    1.22    0.26
  -9   7   3    1.73    0.42
  -8  -7   3    0.22    0.23
  -8  -7   3    0.05    0.14
  -8   7   3   -0.05    0.07
  -8   7   3   -0.06    0.19
  -8   7   3   -0.07    0.13
  -8   7   3    0.07    0.18
  -7  -7   3    3.22    0.53
  -7  -7   3    4.03    0.48
  -7   7   3    4.13    0.41
  -7   7   3    4.43    0.51
  -7   7   3    3.73    0.56
  -7   7   3    3.44    0.54
  -6  -7   3    0.65    0.23
  -6  -7   3    0.76    0.30
  -6  -7   3    0.79    0.20
  -6   7   3    0.44    0.24
  -6   7   3    0.52    0.36
  -6   7   3    0.66    0.20
  -6   7   3    0.27    0.25
  -6   7   3    1.24    0.31
   6   7  -3    0.76    0.32
  -5  -7   3    9.89    0.72
  -5  -7   3   11.41    0.86
  -5  -7   3    9.90    0.77
   5  -7  -3    9.65    0.85
  -5  -7   3    9.98    0.83
  -5   7   3   11.04    0.86
  -5   7   3    8.85    0.71
   5   7  -3    9.86    0.83
  -5   7   3   10.74    0.88
  -5   7   3    8.94    0.74
  -5   7   3    8.57    1.04
  -4  -7   3    0.62    0.28
   4  -7  -3    0.78    0.30
  -4  -7   3    1.07    0.29
   4  -7  -3    1.22    0.33
  -4  -7   3    1.14    0.30
  -4  -7   3    1.35    0.36
   4   7  -3    1.03    0.31
  -4   7   3    0.45    0.24
  -4   7   3    1.08    0.30
  -4   7   3    1.05    0.28
  -4   7   3    1.50    0.43
  -4   7   3    0.55    0.26
   4   7  -3    0.53    0.24
  -3  -7   3   19.88    1.29
  -3  -7   3   22.13    1.33
  -3  -7   3   17.68    1.25
  -3  -7   3   20.18    1.29
   3  -7  -3   21.49    1.36
   3  -7  -3   20.62    1.32
  -3   7   3   20.61    1.29
   3   7  -3   20.05    1.33
  -3   7   3   20.32    1.40
  -3   7   3   20.71    1.47
   3   7  -3   24.94    1.38
  -3   7   3   19.99    1.28
  -3   7   3   17.89    1.25
  -2  -7   3   19.64    1.26
   2  -7  -3   19.89    1.27
  -2  -7   3   18.70    1.25
   2  -7  -3   20.72    1.31
  -2  -7   3   19.52    1.26
  -2  -7   3   18.36    1.24
   2   7  -3   19.94    1.18
  -2   7   3   17.82    1.22
  -2   7   3   21.02    1.28
  -2   7   3   19.28    1.38
   2   7  -3   19.00    1.24
  -2   7   3   19.61    1.36
   2   7  -3   19.14    1.28
  -2   7   3   18.40    1.23
   1  -7  -3    9.25    0.90
   1  -7  -3   11.14    0.86
  -1  -7   3   12.20    0.88
  -1  -7   3   10.22    0.84
  -1  -7   3    8.47    0.86
  -1  -7   3   10.44    0.84
   1  -7  -3   11.04    0.87
  -1   7   3   10.23    0.81
   1   7  -3   11.58    0.80
  -1   7   3    9.72    0.78
  -1   7   3   11.14    0.85
   1   7  -3    9.53    0.81
  -1   7   3    9.05    0.85
  -1   7   3   11.33    0.85
  -1   7   3   10.94    0.88
  -1   7   3   10.67    0.91
   1   7  -3    9.29    0.82
   0  -7   3   11.38    1.03
   0  -7   3   12.03    0.88
   0  -7   3   10.35    0.84
   0  -7   3    9.26    0.84
   0  -7  -3    9.82    0.85
   0  -7  -3   10.20    0.83
   0  -7  -3   10.85    0.85
   0  -7   3    9.85    0.84
   0   7  -3   11.48    0.86
   0   7   3   10.20    0.96
   0   7  -3   11.57    0.85
   0   7   3    9.84    0.83
   0   7   3   10.53    0.85
   0   7   3   11.06    0.92
   0   7  -3    9.75    0.79
   0   7  -3    9.70    0.82
   0   7   3   10.65    0.91
   1  -7   3    0.09    0.21
  -1  -7  -3    0.49    0.26
  -1  -7  -3    0.63    0.28
   1  -7   3    0.54    0.25
  -1  -7  -3    0.38    0.25
   1  -7   3    0.34    0.26
   1  -7   3    0.48    0.25
  -1   7  -3    0.84    0.27
   1   7   3    0.57    0.25
  -1   7  -3    0.04    0.20
   1   7   3    0.60    0.27
  -1   7  -3    0.18    0.21
   1   7   3    0.18    0.20
   1   7   3    0.34    0.22
  -1   7  -3    0.45    0.22
  -1   7  -3    0.49    0.25
   1   7   3    0.33    0.25
   2  -7   3    9.21    0.80
   2  -7   3    6.70    0.82
  -2  -7  -3   11.07    0.82
   2  -7   3    7.28    0.81
  -2  -7  -3    8.74    0.87
   2  -7   3    7.69    0.80
   2  -7   3    9.67    0.78
  -2  -7  -3    8.49    0.85
   2   7   3    8.40    0.88
   2   7   3   10.43    0.80
   2   7   3    8.08    0.87
  -2   7  -3    9.13    0.82
   2   7   3    9.76    1.00
  -2   7  -3    9.52    0.75
   2   7   3    8.86    0.97
  -2   7  -3    8.22    0.82
  -2   7  -3    8.79    0.75
  -2   7  -3    9.07    0.82
   3  -7   3   53.35    3.02
  -3  -7  -3   52.93    2.75
  -3  -7  -3   51.76    2.83
   3  -7   3   53.02    2.75
  -3  -7  -3   51.58    2.76
   3  -7   3   55.82    2.89
   3  -7   3   54.84    2.82
   3   7   3   48.33    2.97
   3   7   3   52.22    3.22
   3   7   3   49.60    2.85
  -3   7  -3   51.74    2.69
  -3   7  -3   51.50    2.72
  -3   7  -3   55.72    3.07
  -3   7  -3   53.15    2.81
   3   7   3   48.36    2.77
   4  -7   3    0.01    0.23
  -4  -7  -3    0.05    0.18
   4  -7   3    0.25    0.23
  -4  -7  -3    0.08    0.21
  -4  -7  -3   -0.25    0.17
   4  -7   3    0.46    0.29
   4   7   3    0.41    0.26
   4   7   3    0.52    0.28
  -4   7  -3   -0.14    0.15
  -4   7  -3    0.10    0.20
   4   7   3    0.08    0.30
   4   7   3    0.08    0.24
  -4   7  -3   -0.10    0.21
  -4   7  -3    0.20    0.18
   5  -7   3    0.25    0.26
   5  -7   3    0.14    0.24
  -5  -7  -3   -0.19    0.15
  -5  -7  -3   -0.11    0.16
   5  -7   3    0.00    0.19
  -5  -7  -3   -0.17    0.20
  -5   7  -3   -0.03    0.17
   5   7   3   -0.17    0.20
  -5   7  -3    0.25    0.25
   5   7   3    0.00    0.25
  -5   7  -3   -0.01    0.15
  -5   7  -3    0.12    0.20
  -6  -7  -3   25.17    1.58
  -6  -7  -3   24.37    1.53
   6  -7   3   23.31    1.60
  -6  -7  -3   24.93    1.52
  -6   7  -3   26.52    1.56
  -6   7  -3   26.13    1.51
   6   7   3   22.68    1.82
  -6   7  -3   27.02    1.52
  -7  -7  -3    2.71    0.45
  -7  -7  -3    2.42    0.41
  -7  -7  -3    3.26    0.56
  -7   7  -3    2.92    0.42
  -7   7  -3    3.75    0.58
   7   7   3    3.08    0.68
  -7   7  -3    2.97    0.45
  -8  -7  -3    1.20    0.39
  -8  -7  -3    1.16    0.24
  -8  -7  -3    1.87    0.38
  -8   7  -3    1.43    0.41
   8   7   3    1.88    0.64
  -8   7  -3    1.57    0.34
  -9  -7  -3    3.11    0.47
  -9  -7  -3    3.16    0.58
  -9   7  -3    2.99    0.54
  -9   7  -3    2.71    0.43
   9   7   3    1.90    0.67
  -9   7  -3    2.57    0.34
 -10  -7  -3   13.08    1.26
 -10  -7  -3   14.44    0.92
 -10   7  -3   13.92    1.26
 -10   7  -3   12.81    0.75
  10   7   3   12.02    1.50
 -10   7  -3   12.36    0.90
 -11  -7  -3    1.14    0.25
 -11  -7  -3    1.43    0.45
 -11   7  -3    1.17    0.27
  11   7   3    1.53    0.65
 -11   7  -3    1.09    0.40
 -12  -7  -3    2.89    0.64
 -12   7  -3    3.47    0.39
 -12   7  -3    3.48    0.63
  12   7   3    2.12    0.74
 -13  -7  -3    0.58    0.39
 -13   7  -3    0.23    0.32
 -13   7  -3    0.61    0.14
 -13  -8   3    1.64    0.51
 -13   8   3    2.13    0.55
 -12  -8   3    3.06    0.63
 -12   8   3    2.69    0.56
 -11  -8   3    2.36    0.52
 -11   8   3    1.08    0.19
 -11   8   3    1.86    0.48
 -10  -8   3    0.33    0.31
 -10   8   3    0.43    0.19
 -10   8   3    0.52    0.30
  -9  -8   3    0.14    0.14
  -9  -8   3   -0.01    0.23
  -9   8   3    0.11    0.16
  -9   8   3    0.05    0.23
  -8  -8   3   18.01    1.35
  -8  -8   3   20.29    1.20
  -8   8   3   20.66    1.39
  -8   8   3   20.68    1.24
  -8   8   3   19.26    1.10
  -7  -8   3    0.28    0.12
  -7  -8   3    0.57    0.30
  -7  -8   3    0.32    0.21
  -7   8   3   -0.12    0.20
  -7   8   3    0.12    0.21
  -7   8   3    0.72    0.32
  -7   8   3    0.47    0.18
  -6  -8   3    2.35    0.50
  -6  -8   3    1.94    0.31
  -6  -8   3    1.33    0.35
  -6   8   3    0.82    0.35
  -6   8   3    1.84    0.44
  -6   8   3    2.13    0.36
  -6   8   3    1.83    0.37
  -5  -8   3    6.41    0.67
  -5  -8   3    7.62    0.85
  -5  -8   3    7.14    0.76
  -5   8   3    7.19    0.72
  -5   8   3    7.14    0.73
  -5   8   3    6.52    0.93
  -5   8   3    8.80    0.95
  -5   8   3    6.65    0.79
  -4  -8   3   -0.13    0.18
  -4  -8   3   -0.03    0.15
   4  -8  -3    0.11    0.22
  -4  -8   3    0.07    0.24
  -4  -8   3    0.01    0.20
  -4   8   3   -0.15    0.17
  -4   8   3    0.15    0.22
  -4   8   3   -0.01    0.26
  -4   8   3    0.08    0.18
  -4   8   3   -0.11    0.19
   3  -8  -3    3.33    0.57
  -3  -8   3    2.07    0.45
   3  -8  -3    1.67    0.40
  -3  -8   3    1.95    0.44
  -3  -8   3    1.72    0.39
  -3  -8   3    2.24    0.47
  -3   8   3    1.87    0.51
  -3   8   3    1.32    0.38
  -3   8   3    2.42    0.45
   3   8  -3    1.70    0.39
  -3   8   3    1.93    0.48
  -3   8   3    2.74    0.52
  -2  -8   3    3.72    0.56
  -2  -8   3    3.41    0.53
   2  -8  -3    3.02    0.55
  -2  -8   3    2.23    0.48
   2  -8  -3    4.05    0.61
  -2  -8   3    2.70    0.49
  -2   8   3    4.08    0.59
  -2   8   3    3.62    0.62
   2   8  -3    2.94    0.53
  -2   8   3    3.45    0.56
  -2   8   3    3.06    0.54
   2   8  -3    2.48    0.48
  -2   8   3    1.92    0.49
   2   8  -3    2.64    0.55
  -1  -8   3    1.96    0.45
   1  -8  -3    1.25    0.38
   1  -8  -3    1.67    0.43
  -1  -8   3    1.13    0.37
  -1  -8   3    1.65    0.41
  -1  -8   3    1.44    0.37
  -1   8   3    1.57    0.41
   1   8  -3    1.58    0.39
  -1   8   3    1.60    0.39
  -1   8   3    1.86    0.42
  -1   8   3    1.43    0.41
  -1   8   3    1.79    0.46
   1   8  -3    2.00    0.43
   0  -8   3    3.72    0.59
   0  -8  -3    5.91    0.73
   0  -8   3    3.98    0.62
   0  -8   3    2.80    0.51
   0  -8  -3    4.12    0.64
   0  -8   3    3.26    0.57
   0   8   3    3.29    0.55
   0   8  -3    5.20    0.68
   0   8   3    3.82    0.59
   0   8   3    4.05    0.67
   0   8  -3    4.44    0.63
   0   8   3    4.60    0.64
   0   8  -3    2.79    0.51
   1  -8   3    5.73    0.74
   1  -8   3    7.59    0.87
  -1  -8  -3    4.55    0.63
  -1  -8  -3    5.70    0.72
  -1  -8  -3    5.53    0.70
   1  -8   3    6.12    0.77
   1  -8   3    5.67    0.73
  -1   8  -3    7.23    0.80
  -1   8  -3    6.64    0.77
   1   8   3    3.90    0.60
  -1   8  -3    5.88    0.70
   1   8   3    5.43    0.72
   1   8   3    4.13    0.67
   2  -8   3   24.08    1.61
   2  -8   3   25.90    1.65
  -2  -8  -3   27.74    1.65
  -2  -8  -3   24.77    1.61
  -2  -8  -3   26.10    1.62
  -2   8  -3   26.61    1.73
  -2   8  -3   25.98    1.58
   2   8   3   24.13    1.60
  -2   8  -3   27.00    1.62
   2   8   3   24.29    1.63
   2   8   3   23.83    1.72
  -2   8  -3   23.98    1.54
   3  -8   3   38.68    2.48
  -3  -8  -3   39.48    2.26
   3  -8   3   40.29    2.34
  -3  -8  -3   36.37    2.24
  -3  -8  -3   38.79    2.29
   3  -8   3   43.77    2.35
  -3   8  -3   40.80    2.23
  -3   8  -3   42.53    2.30
  -3   8  -3   42.51    2.53
   3   8   3   40.72    2.31
   3   8   3   38.16    2.58
   3   8   3   40.61    2.49
   3   8   3   39.72    2.35
  -3   8  -3   38.01    2.21
  -4  -8  -3    0.24    0.28
   4  -8   3    0.48    0.28
  -4  -8  -3    0.26    0.23
   4  -8   3    0.39    0.26
   4  -8   3   -0.14    0.21
  -4  -8  -3    0.06    0.22
   4   8   3    0.59    0.29
  -4   8  -3    0.24    0.20
  -4   8  -3    0.40    0.30
  -4   8  -3    0.73    0.28
   4   8   3    0.03    0.28
  -4   8  -3    0.45    0.26
  -5  -8  -3    7.14    0.85
  -5  -8  -3   10.93    1.08
  -5  -8  -3    9.87    0.83
   5  -8   3    8.70    0.94
   5   8   3    9.64    1.12
  -5   8  -3    9.63    0.96
  -5   8  -3    9.30    0.79
  -5   8  -3    7.98    0.85
  -6  -8  -3    2.12    0.41
  -6  -8  -3    3.11    0.59
  -6  -8  -3    2.55    0.49
  -6   8  -3    3.52    0.58
  -6   8  -3    2.53    0.43
   6   8   3    3.30    0.69
  -6   8  -3    2.53    0.48
  -6   8  -3    3.03    0.63
  -7  -8  -3    0.06    0.24
  -7  -8  -3   -0.14    0.27
  -7  -8  -3   -0.05    0.16
  -7   8  -3    0.07    0.25
  -7   8  -3   -0.15    0.17
  -7   8  -3    0.59    0.23
   7   8   3    0.08    0.37
  -8  -8  -3   34.19    1.92
  -8  -8  -3   31.10    1.76
  -8  -8  -3   32.51    2.00
  -8   8  -3   32.69    1.81
  -8   8  -3   31.60    1.85
  -8   8  -3   29.34    1.91
   8   8   3   30.55    2.34
  -9  -8  -3    3.79    0.55
  -9  -8  -3    3.57    0.35
  -9  -8  -3    3.29    0.63
  -9   8  -3    4.79    0.60
   9   8   3    3.02    0.78
  -9   8  -3    3.66    0.44
  -9   8  -3    4.17    0.68
 -10  -8  -3    6.49    0.90
 -10  -8  -3    8.44    0.78
 -10   8  -3    7.72    0.55
 -10   8  -3    6.82    0.86
 -10   8  -3    7.71    0.77
 -11  -8  -3    4.90    0.80
 -11  -8  -3    4.68    0.52
 -11   8  -3    4.34    0.53
 -11   8  -3    3.00    0.63
 -12  -8  -3    1.21    0.51
 -12   8  -3    1.90    0.55
 -12   8  -3    1.52    0.30
 -11  -9   3   -0.24    0.27
 -11   9   3    0.00    0.13
 -11   9   3    0.02    0.28
 -10  -9   3    5.78    0.85
 -10  -9   3    6.73    0.45
 -10   9   3    6.32    0.90
 -10   9   3    6.73    0.65
  -9  -9   3    0.66    0.22
  -9  -9   3    0.73    0.41
  -9   9   3    0.78    0.27
  -9   9   3    0.70    0.39
  -8  -9   3    0.43    0.32
  -8  -9   3    0.91    0.29
  -8   9   3   -0.02    0.24
  -8   9   3    0.24    0.16
  -8   9   3    0.57    0.27
  -7  -9   3    5.77    0.82
  -7  -9   3    4.49    0.61
  -7  -9   3    4.55    0.45
  -7   9   3    5.98    0.71
  -7   9   3    4.20    0.51
  -7   9   3    5.11    0.76
  -6  -9   3    0.25    0.29
  -6  -9   3    0.06    0.22
  -6  -9   3   -0.07    0.16
  -6   9   3   -0.05    0.23
  -6   9   3    0.03    0.19
  -6   9   3    0.04    0.22
  -5  -9   3    5.77    0.78
  -5  -9   3    4.58    0.65
  -5  -9   3    5.65    0.67
  -5   9   3    5.43    0.70
  -5   9   3    5.66    0.75
  -5   9   3    6.09    0.70
  -4  -9   3    0.62    0.31
  -4  -9   3    0.16    0.26
  -4  -9   3    0.11    0.21
  -4   9   3    0.51    0.25
  -4   9   3    0.61    0.34
  -4   9   3    0.26    0.25
  -4   9   3    0.92    0.37
  -3  -9   3    5.97    0.80
   3  -9  -3    5.21    0.75
  -3  -9   3    7.11    0.81
  -3  -9   3    5.45    0.77
  -3  -9   3    5.53    0.77
  -3   9   3    6.92    0.80
  -3   9   3    5.89    0.86
  -3   9   3    5.83    0.80
  -3   9   3    5.73    0.74
   2  -9  -3   14.51    1.16
   2  -9  -3   14.32    1.16
  -2  -9   3   12.37    1.07
  -2  -9   3   15.33    1.15
  -2  -9   3   13.33    1.11
  -2  -9   3   14.25    1.12
  -2   9   3   13.93    1.11
  -2   9   3   12.58    1.34
  -2   9   3   14.91    1.13
  -2   9   3   13.78    1.09
   2   9  -3   13.02    1.11
  -1  -9   3    0.52    0.29
  -1  -9   3    0.66    0.32
   1  -9  -3    0.51    0.32
  -1  -9   3    0.40    0.36
  -1  -9   3    0.84    0.37
   1  -9  -3    0.69    0.32
  -1   9   3    0.10    0.28
  -1   9   3    0.26    0.26
   1   9  -3    0.98    0.35
   1   9  -3    0.34    0.26
  -1   9   3    0.74    0.34
   0  -9  -3    0.81    0.35
   0  -9  -3    0.75    0.35
   0  -9   3    1.52    0.43
   0  -9   3    1.09    0.38
   0   9   3    0.65    0.35
   0   9  -3    0.68    0.34
   0   9  -3    1.00    0.36
   0   9  -3    0.79    0.36
   0   9   3    1.23    0.36
   0   9   3    1.29    0.43
   1  -9   3    2.24    0.52
  -1  -9  -3    1.43    0.45
   1  -9   3    1.83    0.47
  -1  -9  -3    1.88    0.43
   1   9   3    2.00    0.46
   1   9   3    0.88    0.34
  -1   9  -3    1.98    0.46
  -1   9  -3    1.01    0.43
  -1   9  -3    1.37    0.41
   1   9   3    2.14    0.54
  -2  -9  -3    0.46    0.32
   2  -9   3    1.22    0.43
   2  -9   3    1.14    0.39
  -2  -9  -3    1.16    0.39
  -2   9  -3    0.44    0.30
   2   9   3    1.17    0.41
   2   9   3    1.11    0.39
  -2   9  -3    1.31    0.38
  -2   9  -3    1.03    0.40
  -3  -9  -3    5.34    0.78
  -3  -9  -3    5.77    0.78
   3  -9   3    6.90    0.87
   3  -9   3    4.98    0.79
  -3  -9  -3    5.30    0.75
  -3   9  -3    4.40    0.65
  -3   9  -3    7.10    0.81
  -3   9  -3    5.07    0.83
   3   9   3    6.10    0.85
  -4  -9  -3    1.09    0.35
   4  -9   3    0.91    0.37
   4  -9   3    1.05    0.41
  -4  -9  -3    0.89    0.40
  -4  -9  -3    0.72    0.36
   4   9   3    0.46    0.32
   4   9   3    0.96    0.40
  -4   9  -3    0.73    0.29
  -4   9  -3    1.56    0.41
  -4   9  -3    0.70    0.34
  -5  -9  -3   -0.29    0.17
  -5  -9  -3   -0.17    0.25
  -5  -9  -3    0.17    0.30
   5  -9   3    0.07    0.25
  -5   9  -3   -0.05    0.23
  -5   9  -3    0.23    0.24
  -5   9  -3   -0.14    0.18
  -5   9  -3    0.18    0.28
   5   9   3    0.37    0.31
  -6  -9  -3    0.00    0.18
  -6  -9  -3   -0.03    0.24
  -6  -9  -3    0.23    0.32
  -6   9  -3    0.18    0.20
  -6   9  -3   -0.19    0.19
  -6   9  -3   -0.17    0.26
  -7  -9  -3   26.38    1.82
  -7  -9  -3   27.48    1.74
  -7   9  -3   27.15    1.70
  -7   9  -3   26.42    1.76
  -8  -9  -3    0.24    0.25
  -8  -9  -3    0.43    0.36
  -8   9  -3    0.05    0.26
  -8   9  -3    0.28    0.26
  -9  -9  -3    0.80    0.34
  -9  -9  -3    0.48    0.42
  -9   9  -3    0.51    0.30
  -9   9  -3    1.67    0.47
 -10  -9  -3    2.06    0.44
 -10  -9  -3    2.65    0.67
 -10   9  -3    2.88    0.63
 -10   9  -3    3.64    0.55
 -11  -9  -3    0.81    0.47
 -11  -9  -3    0.70    0.26
 -11   9  -3    0.32    0.22
 -11   9  -3    0.34    0.38
 -10 -10   3    2.74    0.34
 -10 -10   3    2.65    0.68
 -10  10   3    2.58    0.43
 -10  10   3    2.95    0.66
  -9 -10   3    0.56    0.43
  -9 -10   3    0.20    0.20
  -9  10   3    0.57    0.28
  -9  10   3    0.65    0.41
  -8 -10   3    1.74    0.50
  -8 -10   3    1.16    0.34
  -8  10   3    1.50    0.49
  -8  10   3    1.51    0.41
  -7 -10   3   -0.18    0.30
  -7 -10   3    0.18    0.25
  -7  10   3    0.08    0.23
  -7  10   3    0.47    0.35
  -6 -10   3    5.09    0.73
  -6 -10   3    4.26    0.73
  -6  10   3    4.44    0.76
  -6  10   3    4.45    0.67
  -5 -10   3    1.43    0.49
  -5 -10   3    2.41    0.54
  -5  10   3    1.88    0.52
  -5  10   3    2.16    0.50
  -4 -10   3    5.24    0.82
  -4 -10   3    4.49    0.71
  -4  10   3    3.52    0.61
   3 -10  -3    0.21    0.31
  -3 -10   3    0.35    0.31
  -3 -10   3   -0.07    0.27
  -3  10   3    0.14    0.24
  -3  10   3    0.08    0.27
  -2 -10   3    8.68    1.02
   2 -10  -3   10.82    1.26
   2 -10  -3    6.85    0.93
  -2 -10   3   10.69    1.09
  -2  10   3   10.04    1.14
  -2  10   3   12.19    1.16
  -2  10   3   10.88    1.06
  -1 -10   3    0.14    0.27
  -1 -10   3    0.09    0.26
   1 -10  -3    0.23    0.31
   1 -10  -3    0.19    0.28
  -1  10   3   -0.10    0.22
  -1  10   3    0.24    0.27
  -1  10   3   -0.04    0.25
   1  10  -3    0.41    0.29
   0 -10   3   21.24    1.55
   0 -10  -3   23.35    1.62
   0 -10   3   20.68    1.55
   0 -10  -3   21.57    1.58
   0  10   3   20.69    1.65
   0  10  -3   22.28    1.55
   0  10   3   21.02    1.52
   0  10  -3   22.15    1.53
   0  10   3   19.84    1.51
  -1 -10  -3    1.44    0.48
   1 -10   3    0.98    0.42
  -1 -10  -3    0.72    0.36
   1 -10   3    1.27    0.47
  -1  10  -3    1.21    0.41
   1  10   3    1.28    0.40
  -1  10  -3    1.56    0.45
   1  10   3    0.71    0.37
   2 -10   3    1.93    0.51
  -2 -10  -3    2.36    0.53
  -2 -10  -3    2.91    0.61
   2 -10   3    2.36    0.56
   2  10   3    1.52    0.45
  -2  10  -3    3.47    0.68
   2  10   3    2.26    0.57
  -2  10  -3    2.33    0.53
  -2  10  -3    2.33    0.53
  -3 -10  -3   -0.10    0.25
   3 -10   3    0.17    0.28
   3 -10   3    0.28    0.33
  -3 -10  -3    0.18    0.28
  -3  10  -3    0.22    0.28
   3  10   3    0.67    0.33
  -3  10  -3    0.70    0.41
  -3  10  -3    0.57    0.30
  -4 -10  -3    1.09    0.44
   4 -10   3    0.83    0.40
  -4  10  -3    0.61    0.33
  -5 -10  -3    3.41    0.63
  -5  10  -3    3.64    0.64
  -6 -10  -3    0.98    0.37
  -6 -10  -3    1.77    0.53
  -6  10  -3    0.89    0.35
  -7 -10  -3    2.64    0.58
  -7 -10  -3    2.55    0.64
  -7  10  -3    2.37    0.51
  -8 -10  -3    5.11    0.87
  -8 -10  -3    5.15    0.76
  -8  10  -3    6.34    0.78
  -9 -10  -3    0.77    0.48
  -9 -10  -3    0.67    0.38
  -9  10  -3    0.93    0.35
  -7 -11   3    5.04    0.72
  -7 -11   3    5.87    0.96
  -7  11   3    5.69    0.80
  -6 -11   3    0.48    0.33
  -6 -11   3   -0.15    0.33
  -6  11   3   -0.07    0.27
  -5 -11   3    0.80    0.41
  -5 -11   3    0.75    0.40
  -5  11   3    0.26    0.29
  -4 -11   3    0.24    0.31
  -4  11   3    0.02    0.29
  -3 -11   3   -0.04    0.29
  -3  11   3   -0.19    0.26
  -2 -11   3    0.01    0.30
   2 -11  -3    0.28    0.32
  -2  11   3   -0.01    0.28
  -1 -11   3    2.73    0.60
   1 -11  -3    4.19    0.79
   1  11  -3    2.63    0.61
  -1  11   3    2.66    0.64
   0 -11  -3    2.91    0.67
   0 -11   3    2.48    0.60
   0  11   3    2.09    0.55
   0  11  -3    2.59    0.57
   1 -11   3   -0.10    0.28
  -1 -11  -3   -0.02    0.32
  -1  11  -3    0.03    0.32
   1  11   3    0.70    0.40
  -2 -11  -3    0.28    0.35
   2 -11   3    0.64    0.41
  -2  11  -3    0.94    0.43
   2  11   3    0.57    0.37
  -3 -11  -3    0.87    0.43
  -3  11  -3    0.42    0.34
  -4 -11  -3    1.40    0.46
  -4  11  -3    1.44    0.46
  -5 -11  -3    0.41    0.36
  -5  11  -3    0.51    0.34
  -6 -11  -3    0.26    0.38
  -6  11  -3   -0.16    0.27
  -2 -12   3    2.00    0.56
  -2  12   3    0.91    0.44
  -1 -12   3    1.16    0.50
  -1  12   3    1.52    0.54
   0 -12  -3   -0.61    0.28
   0 -12   3   -0.27    0.33
   0  12   3    0.09    0.35
  -1 -12  -3    0.16    0.36
   1 -12   3   -0.58    0.30
  -2  12  -3    0.22    0.34
 -17   0   4   -0.14    0.16
 -16   0   4    0.35    0.21
 -15   0   4    0.01    0.14
 -14   0   4    4.33    0.47
 -13   0   4   -0.15    0.23
 -13   0   4   -0.19    0.09
 -12   0   4    2.39    0.55
 -12   0   4    2.02    0.28
 -11   0   4    0.07    0.10
 -11   0   4   -0.10    0.22
 -11   0   4    0.01    0.08
 -10   0   4    0.39    0.28
 -10   0   4    0.73    0.14
 -10   0   4    0.80    0.15
  -9   0   4   -0.18    0.13
  -9   0   4    0.09    0.07
  -9   0   4    0.03    0.06
  -8   0   4   12.35    0.60
  -8   0   4   10.44    0.89
  -8   0   4   12.72    0.60
  -7   0   4   -0.08    0.12
   6   0  -4  122.01    6.34
  -6   0   4  125.90    6.36
  -5   0   4   -0.05    0.10
   5   0  -4   -0.10    0.08
  -4   0   4  321.51   14.70
   4   0  -4  270.50   14.66
   3   0  -4   -0.11    0.09
  -2   0   4    0.69    0.08
  -2   0   4    0.65    0.07
  -1   0   4    0.02    0.06
   1   0  -4    0.09    0.07
  -1   0   4    0.02    0.02
  -1   0   4    0.00    0.03
   1   0  -4   -0.01    0.02
  -1   0   4    0.00    0.02
   1   0  -4    0.00    0.04
  -1   0   4   -0.01    0.01
  -1   0   4    0.03    0.03
   1   0  -4   -0.02    0.04
  -1   0   4    0.04    0.04
  -1   0   4    0.06    0.04
   1   0  -4    0.04    0.03
   0   0  -4   50.71    2.58
   0   0  -4   56.43    2.43
   0   0  -4   52.61    2.49
   0   0  -4   58.42    2.93
   0   0  -4   53.20    2.70
   0   0   4   61.66    2.94
   0   0   4   56.33    2.51
   0   0   4   50.62    2.48
   0   0   4   51.02    2.57
   0   0   4   49.14    2.42
   0   0   4   53.70    2.69
  -1   0  -4    0.05    0.09
   1   0   4    0.05    0.07
  -1   0  -4   -0.03    0.04
  -1   0  -4    0.01    0.06
   1   0   4   -0.06    0.04
   1   0   4   -0.07    0.10
  -1   0  -4    0.04    0.05
   1   0   4    0.07    0.08
  -1   0  -4   -0.04    0.05
   1   0   4   -0.03    0.04
  -2   0  -4  918.96   45.02
   2   0   4  964.08   41.49
   2   0   4  959.46   46.59
  -2   0  -4  953.93   44.93
  -2   0  -4  898.32   41.58
   2   0   4  868.40   50.24
   2   0   4 1000.00   45.02
  -2   0  -4  998.54   43.36
  -2   0  -4  875.53   46.26
  -2   0  -4  917.79   43.00
   2   0   4  917.74   43.00
   3   0   4   -0.02    0.08
   3   0   4   -0.08    0.05
  -3   0  -4   -0.06    0.06
   3   0   4   -0.03    0.08
   3   0   4   -0.08    0.10
   3   0   4    0.01    0.07
  -3   0  -4    0.02    0.07
  -3   0  -4   -0.08    0.06
  -3   0  -4    0.05    0.07
  -3   0  -4    0.04    0.07
  -3   0  -4   -0.01    0.06
  -3   0  -4   -0.03    0.07
   3   0   4    0.22    0.09
   4   0   4   42.09    1.95
  -4   0  -4   41.67    1.88
  -4   0  -4   40.47    2.25
  -4   0  -4   35.33    1.93
  -4   0  -4   37.77    1.91
   4   0   4   40.01    2.06
  -4   0  -4   35.02    1.83
   4   0   4   37.41    1.90
   4   0   4   40.37    1.84
  -4   0  -4   35.23    1.88
   4   0   4   38.21    1.97
  -5   0  -4    0.05    0.09
   5   0   4   -0.01    0.08
  -5   0  -4    0.01    0.07
   5   0   4   -0.07    0.06
   5   0   4    0.00    0.09
  -5   0  -4    0.16    0.08
  -5   0  -4    0.02    0.08
  -5   0  -4    0.07    0.06
  -5   0  -4    0.00    0.04
  -5   0  -4   -0.05    0.07
   5   0   4   -0.05    0.08
  -6   0  -4   43.52    2.35
   6   0   4   46.23    2.44
   6   0   4   48.89    2.56
  -6   0  -4   48.28    2.29
  -6   0  -4   49.18    2.69
  -6   0  -4   51.51    2.32
   6   0   4   49.80    2.39
  -6   0  -4   44.89    2.31
  -6   0  -4   49.03    2.35
  -6   0  -4   48.55    2.51
  -6   0  -4   46.68    2.30
   7   0   4   -0.02    0.10
   7   0   4    0.09    0.12
  -7   0  -4    0.10    0.10
  -7   0  -4    0.10    0.09
  -7   0  -4    0.08    0.07
  -7   0  -4   -0.15    0.09
  -7   0  -4   -0.05    0.10
  -7   0  -4   -0.07    0.09
   7   0   4    0.04    0.14
  -7   0  -4    0.03    0.07
  -8   0  -4   -0.04    0.11
  -8   0  -4    0.19    0.11
   8   0   4    0.26    0.17
  -8   0  -4   -0.01    0.10
   8   0   4    0.22    0.16
  -8   0  -4    0.13    0.11
  -8   0  -4    0.00    0.09
   8   0   4    0.07    0.13
  -9   0  -4    0.01    0.15
   9   0   4   -0.16    0.13
  -9   0  -4    0.08    0.09
  -9   0  -4   -0.02    0.09
  -9   0  -4    0.09    0.13
   9   0   4    0.13    0.17
 -10   0  -4   11.18    0.64
 -10   0  -4   11.61    0.82
 -10   0  -4   12.32    0.64
 -11   0  -4    0.20    0.18
 -12   0  -4   16.25    1.08
 -13   0  -4   -0.03    0.15
 -14   0  -4    2.58    0.47
 -15   0  -4    0.10    0.23
 -16   0  -4    0.02    0.22
 -17  -1   4    0.48    0.24
 -17   1   4    0.20    0.20
 -16  -1   4    2.47    0.39
 -16   1   4    1.90    0.35
 -15  -1   4    0.24    0.19
 -15   1   4    0.04    0.14
 -14  -1   4    0.19    0.15
 -14   1   4    0.16    0.14
 -13  -1   4    4.83    0.46
 -13  -1   4    5.07    0.79
 -13   1   4    4.34    0.46
 -12  -1   4    0.13    0.11
  12  -1  -4    0.04    0.09
 -12  -1   4    0.26    0.27
 -12   1   4    0.04    0.11
 -12   1   4    0.26    0.28
 -11  -1   4   21.35    1.12
 -11  -1   4   22.87    1.14
 -11  -1   4   23.17    1.54
 -11   1   4   21.87    1.14
 -11   1   4   21.56    1.60
 -11   1   4   21.71    1.14
 -10  -1   4    2.35    0.45
 -10  -1   4    1.81    0.22
 -10  -1   4    2.15    0.24
 -10   1   4    2.60    0.51
 -10   1   4    2.23    0.26
 -10   1   4    2.45    0.25
  -9  -1   4   11.39    0.63
  -9  -1   4   12.22    0.64
  -9  -1   4   11.03    0.91
  -9   1   4   12.27    0.66
  -9   1   4   12.65    1.02
  -9   1   4   13.26    0.66
  -8  -1   4   55.31    2.57
  -8  -1   4   57.62    3.13
  -8  -1   4   58.92    2.58
  -8   1   4   58.86    2.59
  -8   1   4   57.27    3.22
  -8   1   4   55.75    2.59
  -7  -1   4  106.58    4.57
  -7  -1   4   98.36    4.57
  -7  -1   4  105.20    5.37
  -7   1   4  103.01    4.59
  -7   1   4  107.72    5.48
  -7   1   4  104.67    4.60
  -7   1   4  103.24    4.71
   6  -1  -4   95.09    5.08
  -6  -1   4   97.22    5.00
  -6  -1   4  103.90    4.26
  -6   1   4   96.50    4.40
  -6   1   4   98.76    4.29
   6   1  -4   90.31    4.98
  -6   1   4   98.34    4.29
  -6   1   4   96.15    5.09
   5  -1  -4   13.42    0.93
  -5  -1   4   14.38    0.88
  -5   1   4   13.42    0.94
  -5   1   4   13.44    0.65
  -5   1   4   14.46    0.65
   5   1  -4   13.63    0.86
   4  -1  -4    0.39    0.16
  -4   1   4    0.47    0.07
  -4   1   4    0.37    0.06
   4   1  -4    0.45    0.14
  -4   1   4    0.66    0.19
  -3  -1   4  110.73    4.78
   3  -1  -4  109.71    5.56
  -3  -1   4  110.42    4.78
  -3   1   4  107.65    4.80
  -3   1   4  111.02    5.56
  -3   1   4  105.83    4.80
   2  -1  -4    0.08    0.06
  -2  -1   4    0.13    0.03
  -2  -1   4    0.12    0.03
  -2  -1   4    0.08    0.06
   2  -1  -4    0.07    0.05
   2  -1  -4    0.14    0.10
   2  -1  -4    0.12    0.05
  -2  -1   4    0.12    0.05
   2  -1  -4    0.21    0.05
  -2   1   4    0.19    0.05
   2   1  -4    0.10    0.05
  -2   1   4    0.08    0.06
   2   1  -4    0.11    0.05
  -2   1   4    0.17    0.06
  -2   1   4    0.04    0.05
  -2   1   4    0.08    0.04
  -2   1   4    0.07    0.05
   2   1  -4    0.04    0.04
   1  -1  -4    7.42    0.43
   1  -1  -4    8.03    0.43
   1  -1  -4    7.35    0.55
  -1  -1   4    7.71    0.43
  -1  -1   4    7.69    0.42
   1  -1  -4    7.67    0.48
  -1  -1   4    7.72    0.46
   1  -1  -4    8.31    0.44
   1  -1  -4    8.47    0.45
  -1   1   4    7.58    0.43
   1   1  -4    7.91    0.43
  -1   1   4    8.21    0.43
   1   1  -4    9.15    0.46
   1   1  -4    8.02    0.47
  -1   1   4    8.19    0.48
  -1   1   4    7.46    0.43
  -1   1   4    7.66    0.56
   1   1  -4    7.67    0.41
  -1   1   4    7.68    0.43
   1   1  -4    7.41    0.42
   1   1  -4    8.10    0.45
   0  -1  -4   19.60    1.05
   0  -1   4   19.46    1.03
   0  -1   4   21.87    1.06
   0  -1   4   22.17    1.03
   0  -1   4   19.15    1.09
   0  -1  -4   19.00    1.22
   0  -1   4   21.74    1.01
   0  -1   4   21.52    0.99
   0  -1  -4   18.99    1.04
   0  -1  -4   21.55    1.11
   0  -1  -4   21.79    1.00
   0  -1  -4   20.03    1.23
   0  -1   4   23.38    1.15
   0  -1  -4   19.81    1.01
   0   1  -4   19.34    1.10
   0   1  -4   20.74    1.06
   0   1   4   19.96    1.02
   0   1   4   19.39    1.00
   0   1   4   19.78    1.04
   0   1  -4   21.06    1.04
   0   1  -4   20.41    0.99
   0   1   4   19.60    1.05
   0   1  -4   21.56    1.01
   0   1   4   20.73    1.11
   0   1   4   20.27    1.23
   0   1   4   19.83    0.99
  -1  -1  -4   11.46    0.63
  -1  -1  -4   10.40    0.76
  -1  -1  -4   11.97    0.62
   1  -1   4   11.26    0.68
   1  -1   4   12.71    0.64
   1  -1   4   10.25    0.64
  -1  -1  -4   11.53    0.61
  -1  -1  -4   11.50    0.75
   1  -1   4   11.37    0.60
   1  -1   4   11.58    0.62
  -1   1  -4   11.17    0.60
  -1   1  -4    9.96    0.66
   1   1   4   11.27    0.63
   1   1   4   10.04    0.76
  -1   1  -4   11.82    0.65
   1   1   4   10.79    0.60
   1   1   4   11.22    0.67
  -1   1  -4   12.09    0.61
   1   1   4   10.45    0.62
  -1   1  -4   11.89    0.63
   1   1   4    9.59    0.72
  -2  -1  -4   -0.14    0.07
   2  -1   4   -0.13    0.07
  -2  -1  -4   -0.10    0.10
   2  -1   4   -0.04    0.09
  -2  -1  -4    0.10    0.10
  -2  -1  -4   -0.08    0.09
  -2  -1  -4   -0.22    0.17
  -2  -1  -4    0.07    0.12
   2  -1   4    0.08    0.08
   2  -1   4    0.12    0.12
   2  -1   4    0.02    0.10
  -2   1  -4   -0.13    0.08
   2   1   4   -0.09    0.07
   2   1   4   -0.01    0.11
  -2   1  -4   -0.09    0.08
  -2   1  -4    0.01    0.11
   2   1   4    0.09    0.12
   2   1   4    0.10    0.10
   2   1   4   -0.29    0.17
  -2   1  -4   -0.01    0.09
  -2   1  -4    0.12    0.10
   2   1   4   -0.14    0.09
   3  -1   4    1.73    0.21
  -3  -1  -4    1.26    0.18
  -3  -1  -4    0.99    0.18
   3  -1   4    1.42    0.22
  -3  -1  -4    0.98    0.20
  -3  -1  -4    1.21    0.19
  -3  -1  -4    0.98    0.17
   3  -1   4    1.33    0.19
  -3  -1  -4    0.97    0.16
  -3  -1  -4    1.02    0.18
   3  -1   4    1.21    0.22
   3  -1   4    0.92    0.17
   3   1   4    1.62    0.22
  -3   1  -4    1.35    0.20
  -3   1  -4    1.39    0.21
  -3   1  -4    1.15    0.18
   3   1   4    0.95    0.25
   3   1   4    1.25    0.21
   3   1   4    1.87    0.25
   3   1   4    1.45    0.24
  -3   1  -4    1.28    0.20
  -3   1  -4    1.28    0.17
   3   1   4    1.65    0.21
  -3   1  -4    1.20    0.17
  -4  -1  -4   35.42    1.93
  -4  -1  -4   41.67    2.31
  -4  -1  -4   40.83    1.98
   4  -1   4   39.75    2.03
   4  -1   4   38.24    1.96
  -4  -1  -4   38.48    1.90
   4  -1   4   41.31    1.89
   4  -1   4   43.99    2.02
  -4  -1  -4   40.47    1.93
  -4  -1  -4   37.04    1.99
   4  -1   4   40.79    2.13
  -4   1  -4   37.01    1.94
   4   1   4   43.19    1.90
   4   1   4   38.76    2.10
  -4   1  -4   41.99    1.98
  -4   1  -4   39.24    1.90
  -4   1  -4   39.94    2.00
  -4   1  -4   38.84    1.92
   4   1   4   39.49    2.35
   4   1   4   37.67    2.34
   4   1   4   38.03    1.97
   4   1   4   38.96    1.99
  -5  -1  -4    3.81    0.32
  -5  -1  -4    3.90    0.40
   5  -1   4    4.53    0.48
   5  -1   4    2.90    0.36
  -5  -1  -4    4.08    0.31
  -5  -1  -4    3.95    0.34
   5  -1   4    4.03    0.32
  -5  -1  -4    3.28    0.30
  -5  -1  -4    3.95    0.38
   5  -1   4    4.59    0.45
  -5   1  -4    3.68    0.37
  -5   1  -4    3.48    0.38
   5   1   4    3.71    0.42
   5   1   4    4.47    0.34
   5   1   4    4.04    0.53
   5   1   4    3.01    0.40
   5   1   4    3.65    0.39
  -5   1  -4    3.90    0.35
  -5   1  -4    4.43    0.33
  -5   1  -4    4.48    0.32
  -6  -1  -4   52.81    2.37
  -6  -1  -4   44.27    2.74
  -6  -1  -4   51.67    2.58
   6  -1   4   51.17    2.63
  -6  -1  -4   45.77    2.32
  -6  -1  -4   44.31    2.39
   6  -1   4   45.56    2.48
  -6  -1  -4   49.75    2.38
   6  -1   4   47.76    2.43
  -6  -1  -4   47.37    2.34
  -6  -1  -4   50.45    2.39
  -6   1  -4   55.36    2.78
  -6   1  -4   47.73    2.41
  -6   1  -4   52.25    2.40
  -6   1  -4   48.59    2.35
   6   1   4   43.21    2.87
  -6   1  -4   46.77    2.37
   6   1   4   48.86    2.60
  -6   1  -4   47.94    2.56
   6   1   4   49.67    2.89
   6   1   4   47.64    2.42
  -6   1  -4   51.53    2.36
  -7  -1  -4    4.35    0.34
  -7  -1  -4    2.57    0.34
   7  -1   4    4.41    0.48
  -7  -1  -4    3.66    0.37
  -7  -1  -4    3.38    0.27
   7  -1   4    4.61    0.52
  -7  -1  -4    3.83    0.42
   7  -1   4    3.12    0.40
  -7  -1  -4    3.63    0.27
  -7  -1  -4    4.62    0.47
   7   1   4    3.71    0.45
  -7   1  -4    4.08    0.42
  -7   1  -4    3.37    0.36
   7   1   4    4.28    0.63
  -7   1  -4    3.30    0.39
   7   1   4    4.23    0.45
  -7   1  -4    3.76    0.43
  -7   1  -4    4.73    0.35
  -7   1  -4    4.49    0.30
  -7   1  -4    4.01    0.29
   7   1   4    3.14    0.45
  -8  -1  -4    8.54    0.62
  -8  -1  -4    9.07    0.65
  -8  -1  -4   10.37    0.60
   8  -1   4    7.92    0.66
   8  -1   4    8.58    0.67
  -8  -1  -4    9.58    0.67
   8  -1   4   11.44    0.79
  -8  -1  -4    8.97    0.58
   8   1   4    9.15    0.76
  -8   1  -4    8.97    0.65
   8   1   4    9.02    0.68
  -8   1  -4   10.52    0.60
  -8   1  -4    8.44    0.58
  -8   1  -4    9.30    0.66
   8   1   4    9.08    0.72
  -8   1  -4    9.86    0.66
   8   1   4    8.97    0.89
  -9  -1  -4    0.94    0.17
   9  -1   4    1.28    0.30
  -9  -1  -4    1.12    0.24
  -9  -1  -4    0.67    0.22
  -9  -1  -4    1.11    0.19
  -9   1  -4    1.01    0.26
   9   1   4    0.87    0.28
   9   1   4    0.46    0.30
  -9   1  -4    1.15    0.20
  -9   1  -4    1.14    0.24
  -9   1  -4    0.98    0.19
 -10  -1  -4   11.21    0.61
 -10  -1  -4   11.39    0.61
 -10  -1  -4   11.61    0.81
 -10   1  -4   11.27    0.80
 -10   1  -4   10.68    0.63
  10   1   4    9.64    1.17
 -10   1  -4   11.30    0.63
 -11  -1  -4    3.63    0.48
 -11   1  -4    3.39    0.48
  11   1   4    2.54    0.62
 -12  -1  -4    5.36    0.62
 -12   1  -4    5.21    0.62
  12   1   4    5.51    0.91
 -13  -1  -4    1.04    0.33
  13   1   4    1.39    0.50
 -13   1  -4    0.90    0.29
 -14  -1  -4    2.67    0.51
  14   1   4    3.27    0.76
 -14   1  -4    3.81    0.58
 -15  -1  -4    2.82    0.51
 -15   1  -4    2.76    0.53
 -16  -1  -4    1.37    0.39
 -16   1  -4    1.03    0.37
 -17  -2   4    0.53    0.27
 -17   2   4    0.34    0.23
 -16  -2   4   -0.17    0.16
 -16   2   4   -0.12    0.15
 -15  -2   4    0.57    0.24
 -15   2   4    1.06    0.26
 -14  -2   4    4.92    0.52
 -14   2   4    4.23    0.49
 -13  -2   4    0.86    0.23
 -13   2   4    0.50    0.19
 -12  -2   4    0.23    0.23
 -12  -2   4    0.22    0.14
  12  -2  -4    0.09    0.13
 -12   2   4    0.17    0.14
 -11  -2   4    3.00    0.33
 -11  -2   4    3.30    0.37
 -11  -2   4    3.26    0.55
  11  -2  -4    3.84    0.39
 -11   2   4    3.40    0.38
 -11   2   4    3.71    0.66
 -10  -2   4   -0.05    0.09
  10  -2  -4   -0.01    0.09
 -10  -2   4    0.07    0.16
 -10  -2   4    0.22    0.11
 -10   2   4    0.17    0.12
 -10   2   4    0.07    0.10
  10   2  -4    0.02    0.10
 -10   2   4    0.32    0.24
   9  -2  -4   10.11    0.62
   9  -2  -4   12.36    0.75
  -9  -2   4   11.40    0.63
  -9  -2   4   10.60    0.82
  -9  -2   4   11.53    0.64
  -9   2   4   10.67    0.65
  -9   2   4   11.36    0.66
  -9   2   4   11.12    1.00
   8  -2  -4   26.72    1.40
  -8  -2   4   26.34    1.24
  -8  -2   4   24.52    1.23
   8  -2  -4   23.90    1.26
  -8  -2   4   24.90    1.50
  -8   2   4   25.23    1.26
  -8   2   4   24.82    1.26
  -8   2   4   27.79    1.71
  -8   2   4   24.99    1.29
  -7  -2   4    4.91    0.34
   7  -2  -4    5.77    0.42
  -7  -2   4    4.69    0.52
  -7  -2   4    5.68    0.36
   7  -2  -4    5.38    0.32
  -7  -2   4    5.58    0.35
  -7   2   4    5.23    0.37
  -7   2   4    5.88    0.37
  -7   2   4    5.71    0.69
  -7   2   4    5.14    0.37
   6  -2  -4  108.35    5.23
  -6  -2   4  113.00    4.93
  -6  -2   4  110.64    5.05
  -6  -2   4  108.39    4.93
   6  -2  -4  112.20    5.50
   6   2  -4  102.15    5.60
  -6   2   4  112.24    5.07
  -6   2   4  119.67    5.85
  -6   2   4  110.35    4.95
  -6   2   4  114.93    4.96
   5  -2  -4    0.26    0.12
   5  -2  -4    0.20    0.15
   5  -2  -4    0.32    0.07
  -5  -2   4    0.33    0.09
  -5  -2   4    0.32    0.09
   5  -2  -4    0.28    0.07
   5  -2  -4    0.28    0.11
  -5  -2   4    0.49    0.10
   5  -2  -4    0.25    0.07
  -5   2   4    0.42    0.18
   5   2  -4    0.30    0.11
  -5   2   4    0.28    0.09
  -5   2   4    0.16    0.09
  -5   2   4    0.30    0.10
   4  -2  -4    0.91    0.12
   4  -2  -4    0.73    0.14
  -4  -2   4    0.80    0.12
   4  -2  -4    0.61    0.20
   4  -2  -4    0.95    0.12
   4  -2  -4    0.94    0.16
  -4  -2   4    0.99    0.13
   4  -2  -4    1.03    0.14
  -4   2   4    0.71    0.13
  -4   2   4    0.89    0.08
  -4   2   4    0.74    0.21
  -4   2   4    0.94    0.14
   4   2  -4    0.80    0.15
  -4   2   4    0.96    0.08
   4   2  -4    1.06    0.11
   3  -2  -4   12.55    0.79
   3  -2  -4   11.41    0.60
   3  -2  -4   11.00    0.70
  -3  -2   4   10.78    0.55
   3  -2  -4   11.58    0.60
  -3  -2   4   10.93    0.55
  -3  -2   4   11.07    0.59
   3  -2  -4   10.77    0.65
  -3  -2   4   11.07    0.58
   3  -2  -4   11.12    0.66
   3  -2  -4    9.85    0.59
   3   2  -4   10.79    0.59
   3   2  -4   10.98    0.60
  -3   2   4   10.80    0.57
   3   2  -4   11.43    0.59
  -3   2   4   11.50    0.64
  -3   2   4   11.09    0.57
  -3   2   4   10.67    0.63
  -3   2   4   11.19    0.60
  -3   2   4    9.80    0.58
  -3   2   4   11.48    0.78
   2  -2  -4    0.50    0.12
   2  -2  -4    0.47    0.14
  -2  -2   4    0.61    0.13
   2  -2  -4    0.40    0.11
  -2  -2   4    0.61    0.10
   2  -2  -4    0.23    0.14
  -2  -2   4    0.54    0.10
   2  -2  -4    0.41    0.11
   2  -2  -4    0.60    0.13
  -2  -2   4    0.62    0.11
  -2  -2   4    0.53    0.11
   2  -2  -4    0.44    0.13
   2   2  -4    0.45    0.11
   2   2  -4    0.66    0.13
  -2   2   4    0.52    0.14
   2   2  -4    0.44    0.11
  -2   2   4    0.54    0.11
  -2   2   4    0.47    0.12
  -2   2   4    0.34    0.09
  -2   2   4    0.28    0.15
  -2   2   4    0.39    0.10
  -2   2   4    0.48    0.13
   2   2  -4    0.47    0.09
  -2   2   4    0.35    0.11
   2   2  -4    0.44    0.13
  -1  -2   4  388.43   16.57
   1  -2  -4  380.89   17.75
   1  -2  -4  377.26   18.70
  -1  -2   4  403.52   17.05
  -1  -2   4  399.86   17.74
   1  -2  -4  365.78   17.74
   1  -2  -4  384.37   16.57
   1  -2  -4  385.16   17.06
  -1  -2   4  366.72   17.74
  -1  -2   4  354.21   17.04
   1  -2  -4  394.43   18.42
   1  -2  -4  383.27   20.78
   1  -2  -4  368.53   19.93
  -1  -2   4  364.69   16.59
  -1  -2   4  384.99   18.39
  -1   2   4  383.64   18.40
  -1   2   4  373.15   16.57
  -1   2   4  357.59   17.03
   1   2  -4  381.04   17.74
   1   2  -4  382.89   18.39
   1   2  -4  392.34   17.75
   1   2  -4  399.84   17.05
  -1   2   4  371.14   17.06
  -1   2   4  360.29   20.76
   1   2  -4  370.06   16.54
  -1   2   4  366.60   17.76
  -1   2   4  371.78   17.73
   0  -2  -4   13.51    0.78
   0  -2  -4   13.08    0.76
   0  -2  -4   14.95    0.81
   0  -2   4   14.61    0.79
   0  -2  -4   13.45    0.95
   0  -2   4   14.92    0.76
   0  -2   4   14.41    0.76
   0  -2   4   14.04    0.79
   0  -2  -4   15.24    0.94
   0  -2   4   14.82    0.84
   0  -2  -4   14.26    0.85
   0  -2  -4   14.07    0.76
   0   2   4   13.99    0.76
   0   2  -4   15.19    0.79
   0   2   4   13.38    0.92
   0   2   4   13.70    0.95
   0   2  -4   14.62    0.76
   0   2  -4   14.45    0.80
   0   2   4   13.45    0.83
   0   2  -4   14.16    0.83
   0   2   4   12.67    0.76
   0   2   4   13.41    0.80
   0   2  -4   14.82    0.75
   1  -2   4  226.12    9.71
  -1  -2  -4  196.76   12.14
   1  -2   4  222.99   10.40
   1  -2   4  221.36   10.79
   1  -2   4  228.75   10.39
  -1  -2  -4  219.45   11.70
  -1  -2  -4  223.95   10.38
   1  -2   4  234.31   10.01
  -1  -2  -4  218.49    9.72
  -1  -2  -4  205.30    9.98
  -1   2  -4  234.31   10.41
   1   2   4  212.89   10.78
   1   2   4  228.45    9.72
  -1   2  -4  222.30    9.70
   1   2   4  217.49   11.70
  -1   2  -4  217.80    9.98
  -1   2  -4  222.18   10.38
  -1   2  -4  215.78   10.78
   1   2   4  223.50   12.16
   1   2   4  207.40   10.00
   2  -2   4    3.45    0.35
   2  -2   4    3.63    0.39
  -2  -2  -4    2.59    0.29
  -2  -2  -4    3.23    0.38
   2  -2   4    3.70    0.29
   2  -2   4    3.80    0.30
  -2  -2  -4    4.17    0.41
  -2  -2  -4    3.11    0.42
   2  -2   4    3.75    0.31
  -2  -2  -4    3.82    0.36
   2   2   4    3.43    0.28
  -2   2  -4    4.48    0.43
  -2   2  -4    2.96    0.27
   2   2   4    2.17    0.32
  -2   2  -4    3.48    0.35
   2   2   4    4.31    0.39
  -2   2  -4    2.97    0.31
  -2   2  -4    3.86    0.29
   2   2   4    3.10    0.43
   2   2   4    3.04    0.33
   2   2   4    2.68    0.31
   2   2   4    3.10    0.32
   3  -2   4   39.85    1.86
  -3  -2  -4   34.59    2.17
  -3  -2  -4   36.33    1.87
  -3  -2  -4   32.46    2.16
  -3  -2  -4   37.85    1.99
  -3  -2  -4   36.15    1.79
  -3  -2  -4   32.41    1.81
   3  -2   4   39.75    1.78
   3  -2   4   39.12    2.01
   3  -2   4   39.21    1.91
  -3  -2  -4   35.81    1.81
   3  -2   4   38.07    1.88
  -3   2  -4   39.17    1.81
  -3   2  -4   36.07    1.97
  -3   2  -4   38.94    1.87
   3   2   4   35.89    1.86
   3   2   4   35.10    2.19
   3   2   4   34.77    1.84
   3   2   4   38.72    2.20
  -3   2  -4   36.91    1.78
   3   2   4   35.99    1.85
   3   2   4   34.15    1.96
  -3   2  -4   38.45    1.89
   3   2   4   36.64    1.78
   4  -2   4   16.29    1.01
   4  -2   4   16.61    0.94
  -4  -2  -4   15.47    0.89
  -4  -2  -4   14.34    0.89
   4  -2   4   17.24    0.92
   4  -2   4   15.58    0.87
  -4  -2  -4   15.93    0.90
   4  -2   4   15.51    0.92
  -4  -2  -4   14.87    0.88
  -4   2  -4   17.41    0.93
  -4   2  -4   16.45    0.88
   4   2   4   15.39    0.92
  -4   2  -4   16.72    0.90
  -4   2  -4   17.15    0.92
  -4   2  -4   16.78    0.90
   4   2   4   16.52    0.88
   4   2   4   14.94    1.12
   4   2   4   14.50    0.96
  -4   2  -4   14.46    0.95
   4   2   4   15.70    1.06
  -5  -2  -4   58.47    2.82
  -5  -2  -4   55.29    3.35
  -5  -2  -4   58.67    2.89
   5  -2   4   62.12    3.11
  -5  -2  -4   58.93    2.78
   5  -2   4   58.16    2.95
   5  -2   4   61.00    2.87
   5  -2   4   54.70    2.73
  -5  -2  -4   58.83    3.06
   5   2   4   58.55    3.07
  -5   2  -4   61.27    2.89
  -5   2  -4   61.85    2.81
  -5   2  -4   59.48    2.84
  -5   2  -4   59.77    2.78
   5   2   4   58.10    3.42
   5   2   4   58.88    2.87
   5   2   4   57.67    2.75
   5   2   4   55.96    3.41
  -5   2  -4   57.24    3.04
   6  -2   4    2.43    0.34
   6  -2   4    2.02    0.30
  -6  -2  -4    2.19    0.28
  -6  -2  -4    1.80    0.24
  -6  -2  -4    2.02    0.32
  -6  -2  -4    2.09    0.28
   6  -2   4    2.49    0.38
  -6  -2  -4    2.23    0.25
  -6  -2  -4    2.05    0.25
  -6  -2  -4    1.58    0.28
  -6   2  -4    1.65    0.24
  -6   2  -4    2.31    0.29
  -6   2  -4    1.97    0.25
   6   2   4    2.08    0.34
   6   2   4    2.48    0.35
  -6   2  -4    1.70    0.26
   6   2   4    1.19    0.26
  -6   2  -4    2.54    0.29
   6   2   4    2.07    0.42
  -6   2  -4    1.80    0.29
  -6   2  -4    1.83    0.28
  -7  -2  -4   88.56    4.10
  -7  -2  -4   83.54    4.10
  -7  -2  -4   78.90    4.02
  -7  -2  -4   84.87    4.17
   7  -2   4   89.18    4.19
  -7  -2  -4   82.04    4.05
   7  -2   4   89.52    4.33
  -7  -2  -4   82.68    4.17
  -7  -2  -4   92.15    4.45
   7  -2   4   87.46    4.52
   7   2   4   86.19    4.19
  -7   2  -4   92.17    4.19
  -7   2  -4   87.77    4.20
   7   2   4   86.93    4.49
   7   2   4   86.46    5.01
  -7   2  -4   86.02    4.43
  -7   2  -4   83.23    4.05
  -7   2  -4   94.50    4.84
  -7   2  -4   92.41    4.10
   7   2   4   81.75    4.96
  -7   2  -4   87.55    4.11
   8  -2   4   12.99    0.93
  -8  -2  -4   13.72    0.85
   8  -2   4   13.24    0.95
  -8  -2  -4   11.95    0.75
  -8  -2  -4   12.42    0.83
  -8  -2  -4   11.83    0.75
   8  -2   4   11.33    0.85
   8   2   4   12.69    0.90
  -8   2  -4   12.32    0.84
   8   2   4   11.93    1.09
  -8   2  -4   13.33    0.84
  -8   2  -4   12.86    0.77
  -8   2  -4   12.84    0.69
  -8   2  -4   12.85    0.75
   8   2   4   12.64    0.97
  -8   2  -4   13.08    0.68
  -9  -2  -4   21.97    1.16
  -9  -2  -4   22.57    1.28
  -9  -2  -4   20.39    1.26
  -9  -2  -4   20.74    1.15
  -9   2  -4   20.78    1.26
  -9   2  -4   21.56    1.17
   9   2   4   20.48    1.63
  -9   2  -4   22.42    1.17
  -9   2  -4   25.30    1.32
 -10  -2  -4    2.72    0.27
 -10  -2  -4    2.64    0.43
 -10  -2  -4    2.81    0.27
 -10   2  -4    2.51    0.29
 -10   2  -4    2.97    0.45
 -10   2  -4    2.38    0.29
  10   2   4    2.30    0.59
 -11  -2  -4    0.23    0.20
 -11   2  -4    0.31    0.10
 -11   2  -4    0.57    0.24
 -11   2  -4    0.40    0.11
  11   2   4    1.14    0.42
 -12  -2  -4   11.78    0.90
  12   2   4   10.22    1.33
 -12   2  -4   11.96    0.90
 -13  -2  -4    5.60    0.69
  13   2   4    5.15    0.93
 -13   2  -4    5.33    0.68
 -14  -2  -4    2.06    0.46
 -14   2  -4    2.83    0.50
 -15  -2  -4   -0.06    0.22
 -15   2  -4    0.20    0.24
 -16  -2  -4    1.22    0.41
 -16   2  -4    0.93    0.37
 -17  -3   4    1.61    0.40
 -17   3   4    2.23    0.42
 -16  -3   4    3.87    0.53
 -16   3   4    3.58    0.51
 -15  -3   4    2.66    0.44
  15   3  -4    3.08    0.70
 -15   3   4    2.64    0.43
 -14  -3   4    5.31    0.59
 -14   3   4    4.22    0.51
  14   3  -4    4.40    0.80
 -13  -3   4    2.47    0.38
 -13   3   4    2.52    0.38
  13   3  -4    4.17    0.74
 -12  -3   4    2.46    0.36
 -12   3   4    2.18    0.34
  11  -3  -4    5.28    0.56
 -11  -3   4    4.75    0.49
 -11   3   4    4.18    0.46
 -10  -3   4    0.11    0.12
 -10  -3   4    0.04    0.13
  10  -3  -4    0.13    0.14
 -10   3   4   -0.07    0.11
 -10   3   4    0.06    0.25
   9  -3  -4    0.09    0.16
   9  -3  -4    0.02    0.13
  -9  -3   4   -0.10    0.10
  -9  -3   4   -0.10    0.11
  -9   3   4   -0.03    0.11
  -9   3   4   -0.12    0.10
  -9   3   4    0.09    0.12
   9   3  -4   -0.09    0.13
  -9   3   4   -0.05    0.21
   8  -3  -4   31.24    1.67
  -8  -3   4   28.66    1.46
   8  -3  -4   30.51    1.77
  -8  -3   4   28.39    1.46
  -8  -3   4   30.14    1.48
   8  -3  -4   28.69    1.52
  -8   3   4   27.86    1.51
  -8   3   4   29.53    1.50
   8   3  -4   28.90    1.61
  -8   3   4   32.68    1.97
  -8   3   4   27.56    1.48
  -7  -3   4   10.20    0.61
   7  -3  -4    9.94    0.69
  -7  -3   4    9.73    0.60
   7  -3  -4   10.01    0.69
  -7  -3   4    9.91    0.61
   7  -3  -4    8.55    0.59
  -7   3   4    9.14    0.85
   7   3  -4   10.40    0.80
  -7   3   4   10.94    0.64
  -7   3   4    9.75    0.63
  -7   3   4   10.06    0.62
  -6  -3   4   26.01    1.36
   6  -3  -4   26.95    1.42
   6  -3  -4   29.28    1.54
   6  -3  -4   27.53    1.65
  -6  -3   4   26.10    1.35
  -6  -3   4   27.72    1.39
  -6   3   4   27.81    1.39
  -6   3   4   26.34    1.26
  -6   3   4   29.42    1.40
  -6   3   4   27.82    1.75
  -6   3   4   27.63    1.40
   6   3  -4   25.71    1.65
  -6   3   4   28.08    1.26
  -5  -3   4   39.39    1.86
   5  -3  -4   39.51    2.04
   5  -3  -4   38.73    2.23
  -5  -3   4   40.95    1.83
  -5  -3   4   38.27    1.81
   5  -3  -4   39.57    1.87
   5  -3  -4   35.85    1.90
  -5   3   4   36.94    1.95
  -5   3   4   42.61    1.98
  -5   3   4   38.06    2.23
   5   3  -4   33.32    1.95
  -5   3   4   36.54    1.78
  -5   3   4   37.94    1.84
   5   3  -4   37.18    1.90
  -5   3   4   36.53    1.83
  -5   3   4   36.54    1.86
   5   3  -4   38.35    2.18
  -5   3   4   38.30    1.79
   4  -3  -4   78.46    4.24
  -4  -3   4   72.03    3.40
  -4  -3   4   75.92    3.44
   4  -3  -4   75.34    3.62
  -4  -3   4   69.39    3.43
  -4  -3   4   73.73    3.44
  -4  -3   4   76.01    3.49
   4  -3  -4   74.22    3.79
   4  -3  -4   77.39    3.99
   4  -3  -4   75.43    3.50
  -4  -3   4   77.33    3.42
   4  -3  -4   74.46    3.79
   4   3  -4   75.96    3.61
  -4   3   4   76.05    3.43
  -4   3   4   70.35    3.49
   4   3  -4   72.84    3.49
   4   3  -4   75.55    3.75
  -4   3   4   74.48    3.99
  -4   3   4   77.60    3.76
  -4   3   4   72.25    3.53
   4   3  -4   73.91    4.04
  -4   3   4   71.93    3.53
  -4   3   4   73.76    3.45
  -4   3   4   76.70    3.46
  -4   3   4   74.52    3.75
  -3  -3   4    6.32    0.45
   3  -3  -4    6.46    0.44
   3  -3  -4    6.36    0.55
   3  -3  -4    6.91    0.49
   3  -3  -4    6.97    0.52
   3  -3  -4    6.63    0.50
  -3  -3   4    6.27    0.41
  -3  -3   4    6.25    0.39
  -3  -3   4    6.04    0.40
  -3  -3   4    6.50    0.44
   3  -3  -4    6.82    0.45
  -3   3   4    6.03    0.39
  -3   3   4    6.41    0.42
  -3   3   4    5.82    0.43
  -3   3   4    6.78    0.47
  -3   3   4    5.56    0.43
  -3   3   4    6.06    0.40
   3   3  -4    7.07    0.45
  -3   3   4    6.07    0.43
  -3   3   4    6.02    0.45
   3   3  -4    6.85    0.46
  -3   3   4    6.84    0.58
   3   3  -4    6.92    0.48
  -3   3   4    6.49    0.47
   3   3  -4    5.93    0.43
   2  -3  -4    5.73    0.47
   2  -3  -4    5.07    0.47
  -2  -3   4    5.31    0.38
  -2  -3   4    5.28    0.38
  -2  -3   4    5.62    0.35
   2  -3  -4    6.07    0.41
   2  -3  -4    6.42    0.46
   2  -3  -4    5.25    0.39
  -2  -3   4    6.10    0.41
  -2  -3   4    5.67    0.41
   2  -3  -4    5.02    0.56
   2  -3  -4    5.18    0.40
   2  -3  -4    5.79    0.41
   2   3  -4    5.43    0.40
   2   3  -4    5.15    0.37
  -2   3   4    5.02    0.44
  -2   3   4    4.79    0.38
  -2   3   4    5.01    0.37
  -2   3   4    5.28    0.40
   2   3  -4    5.33    0.43
  -2   3   4    5.97    0.45
  -2   3   4    5.87    0.41
  -2   3   4    6.03    0.39
  -2   3   4    5.78    0.50
   2   3  -4    5.56    0.40
  -2   3   4    5.24    0.38
   2   3  -4    5.58    0.41
   2   3  -4    5.87    0.36
   1  -3  -4   58.81    3.03
  -1  -3   4   63.68    3.02
  -1  -3   4   60.01    3.15
   1  -3  -4   59.75    3.17
  -1  -3   4   63.24    2.86
   1  -3  -4   59.57    2.86
  -1  -3   4   56.05    2.91
  -1  -3   4   56.56    3.01
  -1  -3   4   63.35    3.28
  -1  -3   4   62.63    2.92
   1  -3  -4   62.49    3.24
   1  -3  -4   62.78    3.03
   1  -3  -4   62.51    2.93
   1  -3  -4   60.24    3.46
   1  -3  -4   64.94    3.56
  -1  -3   4   59.71    2.93
  -1   3   4   63.31    3.04
   1   3  -4   60.87    3.16
  -1   3   4   61.63    3.17
  -1   3   4   59.91    3.01
  -1   3   4   63.17    2.94
   1   3  -4   63.25    2.93
   1   3  -4   64.92    3.03
   1   3  -4   60.53    2.83
  -1   3   4   65.25    2.88
  -1   3   4   65.63    3.55
  -1   3   4   61.95    2.96
  -1   3   4   62.22    3.17
   1   3  -4   55.93    3.02
   0  -3   4  344.73   14.35
   0  -3  -4  314.32   14.34
   0  -3  -4  308.50   17.96
   0  -3  -4  324.25   17.26
   0  -3  -4  334.46   14.77
   0  -3   4  325.10   15.35
   0  -3   4  320.36   14.72
   0  -3  -4  313.72   15.35
   0  -3  -4  322.28   16.14
   0  -3   4  332.42   15.34
   0  -3   4  331.39   15.93
   0  -3   4  330.91   14.77
   0  -3  -4  326.08   15.34
   0  -3  -4  321.12   15.94
   0   3  -4  328.00   14.33
   0   3   4  321.55   17.26
   0   3  -4  327.84   15.93
   0   3   4  307.31   15.92
   0   3  -4  327.68   15.36
   0   3   4  327.96   14.77
   0   3   4  329.79   14.35
   0   3   4  315.84   15.32
   0   3  -4  335.42   15.34
   0   3   4  334.42   17.96
   0   3   4  320.86   15.35
   0   3  -4  343.65   14.76
  -1  -3  -4   57.17    3.20
  -1  -3  -4   52.01    3.24
  -1  -3  -4   54.65    2.79
   1  -3   4   56.86    2.92
   1  -3   4   55.86    2.79
  -1  -3  -4   54.55    2.69
   1  -3   4   56.53    2.70
  -1  -3  -4   55.73    2.92
  -1  -3  -4   53.93    2.63
   1  -3   4   56.19    2.62
   1  -3   4   58.35    2.78
  -1   3  -4   55.24    2.79
   1   3   4   55.67    2.70
  -1   3  -4   60.73    2.79
   1   3   4   56.36    2.76
   1   3   4   52.06    2.61
   1   3   4   54.90    2.80
   1   3   4   57.66    3.25
  -1   3  -4   56.19    2.91
  -1   3  -4   55.88    2.61
   1   3   4   53.52    2.90
   1   3   4   54.58    3.18
  -1   3  -4   56.72    2.68
   2  -3   4   16.91    0.91
   2  -3   4   16.91    0.95
  -2  -3  -4   16.45    1.14
   2  -3   4   17.91    1.04
  -2  -3  -4   16.27    1.02
   2  -3   4   17.67    0.96
   2  -3   4   16.70    0.97
  -2  -3  -4   17.46    0.94
  -2  -3  -4   16.64    0.94
  -2  -3  -4   16.81    1.12
  -2  -3  -4   16.02    0.95
   2   3   4   15.69    0.91
   2   3   4   14.88    1.00
   2   3   4   15.82    0.94
  -2   3  -4   15.67    0.93
  -2   3  -4   16.81    0.91
   2   3   4   15.03    0.93
  -2   3  -4   17.67    0.93
  -2   3  -4   17.60    0.97
  -2   3  -4   15.18    1.00
   2   3   4   14.82    1.14
   2   3   4   17.91    1.13
   2   3   4   17.39    0.99
  -3  -3  -4   51.62    2.69
   3  -3   4   51.70    2.56
  -3  -3  -4   47.67    2.54
   3  -3   4   53.52    2.59
   3  -3   4   54.07    2.51
   3  -3   4   53.42    2.71
  -3  -3  -4   47.48    2.97
   3  -3   4   50.37    2.41
  -3  -3  -4   49.94    2.47
  -3  -3  -4   47.78    2.42
  -3   3  -4   47.68    2.66
  -3   3  -4   50.34    2.46
   3   3   4   53.36    2.43
   3   3   4   47.68    2.95
   3   3   4   49.89    2.53
  -3   3  -4   48.48    2.41
   3   3   4   49.43    2.68
   3   3   4   53.18    2.51
  -3   3  -4   54.16    2.54
   3   3   4   49.57    2.58
  -3   3  -4   53.92    2.57
   3   3   4   46.50    2.97
   4  -3   4   56.49    2.78
  -4  -3  -4   56.59    2.84
   4  -3   4   60.12    2.81
   4  -3   4   59.85    2.90
  -4  -3  -4   47.05    2.96
  -4  -3  -4   57.27    2.77
  -4  -3  -4   59.74    2.74
   4  -3   4   56.87    2.69
   4  -3   4   62.35    3.05
  -4  -3  -4   54.40    2.77
   4   3   4   56.16    3.34
   4   3   4   55.92    2.80
  -4   3  -4   58.77    2.72
  -4   3  -4   60.59    2.87
  -4   3  -4   55.49    2.99
   4   3   4   57.21    3.34
  -4   3  -4   58.58    2.84
  -4   3  -4   59.61    2.76
   4   3   4   52.80    2.69
   4   3   4   55.60    2.90
   4   3   4   54.23    3.00
   5  -3   4   73.57    3.56
   5  -3   4   69.83    3.29
  -5  -3  -4   67.67    3.34
  -5  -3  -4   68.82    3.67
   5  -3   4   72.37    3.41
  -5  -3  -4   71.53    3.40
  -5  -3  -4   66.87    3.39
  -5  -3  -4   64.33    4.03
   5  -3   4   74.86    3.74
   5  -3   4   74.68    3.45
  -5  -3  -4   69.43    3.48
  -5   3  -4   72.44    3.51
   5   3   4   69.39    4.11
  -5   3  -4   71.75    3.33
  -5   3  -4   71.99    3.48
   5   3   4   70.35    3.69
  -5   3  -4   74.14    3.42
   5   3   4   68.53    4.09
   5   3   4   69.26    3.44
   5   3   4   72.67    3.45
  -5   3  -4   71.92    3.38
   5   3   4   68.71    3.31
  -6  -3  -4   41.24    2.11
  -6  -3  -4   39.15    2.10
   6  -3   4   46.77    2.39
   6  -3   4   42.31    2.23
   6  -3   4   43.10    2.18
  -6  -3  -4   43.30    2.13
  -6  -3  -4   42.85    2.14
   6  -3   4   40.31    2.05
  -6  -3  -4   44.07    2.30
   6  -3   4   42.10    2.13
  -6  -3  -4   38.60    2.13
   6   3   4   45.20    2.21
  -6   3  -4   40.82    2.27
   6   3   4   40.07    2.30
  -6   3  -4   43.31    2.10
   6   3   4   41.74    2.55
  -6   3  -4   40.83    2.12
   6   3   4   40.96    2.62
  -6   3  -4   42.44    2.09
   6   3   4   41.02    2.18
  -7  -3  -4    4.42    0.46
  -7  -3  -4    4.71    0.53
   7  -3   4    3.72    0.46
  -7  -3  -4    5.06    0.52
  -7  -3  -4    4.22    0.36
  -7  -3  -4    5.04    0.38
  -7  -3  -4    4.60    0.48
   7  -3   4    5.20    0.65
   7  -3   4    4.43    0.52
   7  -3   4    5.04    0.54
  -7   3  -4    4.72    0.53
  -7   3  -4    4.95    0.52
  -7   3  -4    4.86    0.41
   7   3   4    4.44    0.58
   7   3   4    5.61    0.61
  -7   3  -4    5.29    0.40
   7   3   4    3.46    0.52
  -7   3  -4    4.48    0.46
  -7   3  -4    4.96    0.38
  -7   3  -4    4.66    0.45
   7   3   4    3.76    0.65
  -8  -3  -4    1.70    0.18
  -8  -3  -4    2.07    0.33
  -8  -3  -4    1.57    0.27
   8  -3   4    2.18    0.44
  -8  -3  -4    1.60    0.27
   8  -3   4    2.03    0.35
  -8  -3  -4    1.50    0.33
  -8   3  -4    1.56    0.31
  -8   3  -4    1.37    0.26
  -8   3  -4    1.66    0.27
  -8   3  -4    1.87    0.23
   8   3   4    1.16    0.44
   8   3   4    2.18    0.40
  -8   3  -4    1.57    0.31
  -8   3  -4    2.05    0.23
  -9  -3  -4    1.32    0.33
  -9  -3  -4    1.43    0.24
  -9  -3  -4    1.67    0.26
  -9   3  -4    1.64    0.31
   9   3   4    1.23    0.47
  -9   3  -4    1.19    0.23
  -9   3  -4    1.35    0.32
 -10  -3  -4    0.01    0.20
 -10  -3  -4    0.60    0.16
 -10  -3  -4    0.79    0.17
  10   3   4    1.01    0.47
 -10   3  -4    0.64    0.18
 -10   3  -4    0.65    0.25
 -11  -3  -4    0.22    0.21
 -11   3  -4    0.26    0.22
 -11   3  -4    0.22    0.11
  11   3   4    0.01    0.32
 -12  -3  -4   16.94    1.18
  12   3   4   17.65    1.57
 -12   3  -4   16.12    1.14
 -13  -3  -4   -0.02    0.21
 -13   3  -4   -0.17    0.18
  13   3   4   -0.33    0.25
 -14  -3  -4    3.44    0.60
 -14   3  -4    3.02    0.54
 -15  -3  -4    0.96    0.38
 -15   3  -4    1.12    0.40
 -16  -3  -4    2.82    0.59
 -16   3  -4    3.20    0.58
 -16  -4   4    0.74    0.32
 -16   4   4    0.48    0.25
 -15  -4   4    0.95    0.33
 -15   4   4    1.04    0.33
 -14  -4   4    1.16    0.31
 -14   4   4    0.34    0.23
  14   4  -4    1.07    0.42
 -13  -4   4    2.61    0.43
 -13   4   4    2.93    0.43
  13   4  -4    3.73    0.70
 -12  -4   4    5.39    0.58
 -12   4   4    5.47    0.58
  12   4  -4    6.17    0.87
  11  -4  -4    5.42    0.64
 -11  -4   4    4.87    0.54
  11   4  -4    3.85    0.67
 -11   4   4    4.68    0.53
 -10  -4   4    7.61    0.62
  10  -4  -4    8.39    0.74
  10   4  -4    7.75    0.91
 -10   4   4    7.91    0.63
   9  -4  -4   19.33    1.29
  -9  -4   4   18.29    1.07
   9   4  -4   17.98    1.35
  -9   4   4   17.41    1.07
  -9   4   4   18.28    1.45
  -8  -4   4   11.13    0.74
   8  -4  -4   12.02    0.88
  -8  -4   4   10.84    0.72
  -8  -4   4   11.07    0.72
   8  -4  -4   11.62    0.85
   8   4  -4   10.33    0.92
  -8   4   4   13.72    1.09
   8   4  -4   10.58    0.79
  -8   4   4   11.49    0.76
   7  -4  -4    0.60    0.19
   7  -4  -4    0.81    0.23
  -7  -4   4    0.62    0.19
  -7  -4   4    1.19    0.25
   7  -4  -4    0.95    0.25
  -7  -4   4    0.86    0.21
  -7   4   4    1.01    0.22
  -7   4   4    0.72    0.12
  -7   4   4    0.97    0.22
  -7   4   4    0.94    0.13
  -7   4   4    0.42    0.24
   7   4  -4    0.82    0.22
   7   4  -4    1.07    0.30
  -7   4   4    1.02    0.23
  -6  -4   4   49.54    2.47
   6  -4  -4   48.95    2.61
   6  -4  -4   52.69    2.78
   6  -4  -4   53.96    3.07
  -6  -4   4   49.18    2.39
  -6  -4   4   54.37    2.54
   6  -4  -4   52.07    2.56
  -6  -4   4   51.59    2.49
  -6  -4   4   51.25    2.40
   6   4  -4   50.35    2.54
   6   4  -4   52.17    2.97
  -6   4   4   49.86    2.44
   6   4  -4   51.44    2.62
  -6   4   4   49.72    2.54
  -6   4   4   51.28    2.67
  -6   4   4   52.32    2.46
  -6   4   4   53.31    3.01
  -6   4   4   53.35    2.52
  -6   4   4   56.54    2.71
   5  -4  -4   28.83    1.52
   5  -4  -4   28.43    1.62
  -5  -4   4   28.15    1.48
   5  -4  -4   28.09    1.49
  -5  -4   4   27.74    1.40
  -5  -4   4   27.46    1.45
  -5  -4   4   27.32    1.40
   5  -4  -4   29.77    1.79
  -5   4   4   25.38    1.46
  -5   4   4   28.36    1.47
   5   4  -4   28.26    1.69
  -5   4   4   31.15    1.59
  -5   4   4   27.12    1.39
  -5   4   4   28.42    1.56
   5   4  -4   28.47    1.48
   5   4  -4   27.99    1.51
  -5   4   4   29.27    1.43
  -5   4   4   28.09    1.42
  -5   4   4   26.89    1.76
  -5   4   4   28.08    1.47
  -5   4   4   27.05    1.40
   4  -4  -4    5.27    0.49
  -4  -4   4    5.22    0.38
  -4  -4   4    4.13    0.43
   4  -4  -4    5.08    0.53
  -4  -4   4    5.61    0.50
   4  -4  -4    4.79    0.42
  -4  -4   4    4.39    0.37
  -4  -4   4    4.79    0.33
   4  -4  -4    5.22    0.51
  -4  -4   4    4.00    0.43
   4   4  -4    4.54    0.44
   4   4  -4    4.78    0.47
  -4   4   4    4.79    0.43
  -4   4   4    4.53    0.37
  -4   4   4    5.74    0.67
  -4   4   4    4.77    0.35
   4   4  -4    5.55    0.50
  -4   4   4    4.48    0.35
  -4   4   4    4.79    0.38
  -4   4   4    5.66    0.44
  -4   4   4    4.98    0.45
   3  -4  -4    0.01    0.10
  -3  -4   4   -0.03    0.07
   3  -4  -4    0.16    0.12
   3  -4  -4    0.03    0.10
  -3  -4   4   -0.14    0.08
  -3  -4   4   -0.03    0.08
  -3  -4   4   -0.02    0.05
   3  -4  -4    0.02    0.13
   3  -4  -4    0.01    0.10
  -3  -4   4   -0.10    0.08
  -3  -4   4    0.15    0.12
  -3  -4   4    0.07    0.08
   3  -4  -4    0.08    0.14
  -3   4   4    0.00    0.10
  -3   4   4    0.07    0.10
  -3   4   4   -0.09    0.10
   3   4  -4    0.13    0.10
  -3   4   4    0.04    0.08
  -3   4   4   -0.06    0.07
  -3   4   4   -0.12    0.09
   3   4  -4    0.09    0.11
  -3   4   4    0.13    0.10
  -3   4   4    0.00    0.09
   3   4  -4    0.02    0.10
  -3   4   4    0.02    0.09
   3   4  -4    0.00    0.09
   3   4  -4   -0.02    0.10
  -2  -4   4    0.24    0.15
  -2  -4   4    0.10    0.10
   2  -4  -4    0.24    0.14
   2  -4  -4    0.32    0.13
  -2  -4   4    0.33    0.13
   2  -4  -4    0.24    0.15
   2  -4  -4    0.39    0.17
   2  -4  -4    0.26    0.13
  -2  -4   4    0.21    0.11
  -2  -4   4    0.31    0.13
  -2  -4   4    0.27    0.15
  -2  -4   4    0.41    0.14
   2   4  -4    0.27    0.13
  -2   4   4    0.36    0.17
  -2   4   4    0.43    0.14
  -2   4   4    0.37    0.15
   2   4  -4    0.20    0.13
  -2   4   4    0.48    0.15
   2   4  -4    0.22    0.13
  -2   4   4    0.15    0.11
  -2   4   4    0.42    0.15
  -2   4   4    0.19    0.14
   2   4  -4    0.22    0.12
  -2   4   4    0.16    0.12
  -1  -4   4   42.56    2.30
  -1  -4   4   43.49    2.19
   1  -4  -4   43.30    2.14
   1  -4  -4   44.98    2.21
  -1  -4   4   42.06    2.35
   1  -4  -4   41.62    2.31
  -1  -4   4   40.55    2.12
  -1  -4   4   42.40    2.14
  -1  -4   4   43.57    2.10
   1  -4  -4   44.38    2.10
   1  -4  -4   45.27    2.60
  -1  -4   4   39.58    2.18
   1  -4  -4   44.21    2.36
   1  -4  -4   41.54    2.20
  -1   4   4   45.15    2.22
  -1   4   4   42.33    2.14
  -1   4   4   42.33    2.17
  -1   4   4   40.25    2.30
  -1   4   4   43.53    2.10
   1   4  -4   39.62    2.29
   1   4  -4   43.29    2.20
  -1   4   4   43.14    2.37
   1   4  -4   41.98    2.12
  -1   4   4   41.49    2.30
  -1   4   4   43.67    2.10
   1   4  -4   42.78    2.06
   0  -4   4   16.86    1.03
   0  -4   4   15.45    0.96
   0  -4   4   15.03    0.92
   0  -4  -4   15.99    0.97
   0  -4   4   15.33    0.94
   0  -4  -4   16.39    0.94
   0  -4  -4   14.12    0.92
   0  -4  -4   15.87    0.96
   0  -4  -4   16.15    1.14
   0  -4  -4   15.87    1.03
   0  -4   4   14.98    0.94
   0  -4   4   16.44    0.96
   0  -4  -4   17.40    1.02
   0   4   4   16.69    1.04
   0   4   4   16.66    1.14
   0   4  -4   16.45    0.96
   0   4  -4   15.14    1.01
   0   4   4   17.29    0.99
   0   4  -4   16.71    0.94
   0   4   4   15.41    0.92
   0   4   4   15.61    0.93
   0   4  -4   16.11    0.95
   0   4  -4   15.35    0.90
   0   4   4   15.83    0.95
   0   4   4   15.59    0.92
   1  -4   4   12.13    0.76
  -1  -4  -4   11.66    0.78
  -1  -4  -4   12.76    0.78
   1  -4   4   12.24    0.80
  -1  -4  -4   13.38    0.86
   1  -4   4   13.05    0.79
  -1  -4  -4   12.12    0.79
   1  -4   4   12.58    0.85
  -1  -4  -4   12.49    0.80
  -1  -4  -4   13.66    0.80
  -1  -4  -4   12.58    0.93
   1  -4   4   12.06    0.78
   1  -4   4   11.85    0.78
   1   4   4   11.58    0.84
   1   4   4   13.61    0.83
   1   4   4   11.20    0.89
  -1   4  -4   10.90    0.82
  -1   4  -4   11.83    0.74
   1   4   4   11.97    0.76
  -1   4  -4   12.25    0.78
   1   4   4   11.46    0.93
  -1   4  -4   11.78    0.76
   1   4   4   12.22    0.76
  -1   4  -4   11.88    0.77
   1   4   4   12.07    0.76
   1   4   4   13.21    0.80
   2  -4   4    0.45    0.17
  -2  -4  -4    0.45    0.18
   2  -4   4    0.25    0.15
   2  -4   4    0.44    0.16
  -2  -4  -4    0.63    0.19
  -2  -4  -4    0.37    0.18
   2  -4   4    0.84    0.21
   2  -4   4    0.74    0.19
   2  -4   4    0.45    0.19
  -2  -4  -4    0.57    0.19
  -2  -4  -4    0.58    0.19
  -2  -4  -4    0.55    0.16
  -2  -4  -4    0.42    0.18
   2   4   4    0.15    0.16
  -2   4  -4    0.43    0.15
  -2   4  -4    0.42    0.15
   2   4   4    0.37    0.15
   2   4   4    0.23    0.17
  -2   4  -4    0.32    0.14
  -2   4  -4    0.81    0.22
  -2   4  -4    0.21    0.13
   2   4   4    0.47    0.19
   2   4   4    0.45    0.17
   2   4   4    0.59    0.19
   2   4   4    0.24    0.13
   2   4   4    0.20    0.25
   3  -4   4    0.92    0.21
   3  -4   4    0.76    0.22
  -3  -4  -4    1.27    0.25
   3  -4   4    1.26    0.30
   3  -4   4    1.26    0.24
  -3  -4  -4    0.85    0.22
  -3  -4  -4    0.93    0.23
   3  -4   4    1.75    0.31
  -3  -4  -4    0.41    0.18
  -3  -4  -4    1.28    0.30
   3   4   4    0.85    0.25
  -3   4  -4    0.90    0.21
  -3   4  -4    0.75    0.21
   3   4   4    1.02    0.22
   3   4   4    1.13    0.27
  -3   4  -4    0.42    0.15
   3   4   4    0.80    0.25
  -3   4  -4    1.28    0.25
  -3   4  -4    1.28    0.26
   3   4   4    0.50    0.28
   3   4   4    0.82    0.23
   3   4   4    1.21    0.25
  -4  -4  -4   17.37    1.10
   4  -4   4   19.65    1.12
   4  -4   4   18.41    1.07
  -4  -4  -4   16.63    1.13
  -4  -4  -4   17.69    1.26
  -4  -4  -4   19.88    1.11
   4  -4   4   19.09    1.23
   4  -4   4   20.69    1.17
  -4  -4  -4   18.65    1.11
   4  -4   4   20.19    1.15
  -4  -4  -4   20.04    1.21
   4   4   4   19.31    1.31
  -4   4  -4   18.85    1.09
   4   4   4   18.41    1.38
  -4   4  -4   18.57    1.08
   4   4   4   18.56    1.20
   4   4   4   19.41    1.09
   4   4   4   18.74    1.08
  -4   4  -4   18.44    1.09
  -4   4  -4   19.77    1.12
  -4   4  -4   18.19    1.19
   4   4   4   18.54    1.16
   4   4   4   18.93    1.14
   5  -4   4   11.19    0.78
  -5  -4  -4    9.89    0.74
  -5  -4  -4    8.69    0.76
  -5  -4  -4    9.85    0.70
  -5  -4  -4   10.85    0.72
   5  -4   4    9.99    0.68
   5  -4   4    9.78    0.71
   5  -4   4   11.32    0.77
   5  -4   4   11.39    0.84
  -5  -4  -4    9.42    0.70
  -5   4  -4   10.11    0.71
   5   4   4    9.62    0.82
  -5   4  -4   11.17    0.71
   5   4   4    9.77    0.69
   5   4   4   10.19    0.74
   5   4   4   10.42    0.95
  -5   4  -4   10.14    0.77
  -5   4  -4   11.14    0.70
   5   4   4   10.01    0.79
  -5   4  -4   10.19    0.68
   5   4   4   10.14    0.77
   5   4   4   10.31    0.69
  -5   4  -4   10.90    0.73
  -6  -4  -4    2.70    0.35
   6  -4   4    2.02    0.33
   6  -4   4    1.76    0.31
   6  -4   4    2.17    0.37
  -6  -4  -4    2.30    0.38
  -6  -4  -4    2.33    0.34
   6  -4   4    4.51    0.52
   6  -4   4    2.77    0.46
  -6   4  -4    2.63    0.35
  -6   4  -4    2.93    0.39
   6   4   4    3.03    0.57
   6   4   4    2.35    0.40
   6   4   4    2.13    0.37
   6   4   4    2.33    0.42
  -6   4  -4    2.59    0.33
   6   4   4    2.10    0.40
  -6   4  -4    2.52    0.37
[truncated: 1,109,285 more chars]
