# Supplementary material for: Crystal structure of nuarimol
Source: Acta Crystallogr E Crystallogr Commun. 2015 Jul 22;71(Pt 8):o586–7. doi: 10.1107/S2056989015013493 (PMC4571410; doi:10.1107/S2056989015013493)
Supplement: Supplementary file 2 [file e-71-0o586-Isup2.hkl]

#
# h,k,l, Fc-squared, Fo-squared, sigma(Fo-squared), status flag
#
data_I
_shelx_title ' JK660 in P2(1)/n'
_shelx_refln_list_code          4
_shelx_F_calc_maximum      256.48
_exptl_crystal_F_000      1296.00
_reflns_d_resolution_high  0.7695

loop_
 _space_group_symop_operation_xyz
 'x, y, z'
 '-x+1/2, y+1/2, -z+1/2'
 '-x, -y, -z'
 'x-1/2, -y-1/2, z-1/2'

_cell_length_a    13.5772
_cell_length_b     9.3722
_cell_length_c    22.8756
_cell_angle_alpha  90.000
_cell_angle_beta   99.974
_cell_angle_gamma  90.000

_shelx_F_squared_multiplier     1.000

loop_
 _refln_index_h
 _refln_index_k
 _refln_index_l
 _refln_F_squared_calc
 _refln_F_squared_meas
 _refln_F_squared_sigma
 _refln_observed_status
   2   0   0      16626.49      15454.64       348.40 o
   4   0   0      10974.12      10643.77       218.25 o
   6   0   0      18176.99      19486.32       410.80 o
   8   0   0        982.70        901.17        22.06 o
  10   0   0        736.36        748.14        23.19 o
  12   0   0         11.80         17.28         9.82 o
  14   0   0         54.16         45.38        15.56 o
  16   0   0         14.25         38.25        16.86 o
   1   1   0       3031.26       2947.42        26.51 o
   2   1   0       5473.61       5209.28        57.92 o
   3   1   0       3879.24       3787.13        40.88 o
   4   1   0      13122.20      13092.48       135.71 o
   5   1   0       2838.69       2904.00        36.55 o
   6   1   0       2917.26       3230.49        50.29 o
   7   1   0         81.33         91.16         4.22 o
   8   1   0        823.00        858.83        17.63 o
   9   1   0        812.70        813.82        16.76 o
  10   1   0       1166.54       1125.00        26.46 o
  11   1   0        373.52        343.10        19.77 o
  12   1   0       1308.18       1115.02        45.85 o
  13   1   0        382.29        445.96        33.90 o
  14   1   0        106.56         92.97        17.83 o
  15   1   0       1062.90        993.25        48.13 o
  16   1   0          3.71         27.26        11.17 o
  17   1   0         45.46         54.93        14.65 o
   0   2   0          7.59          9.39         1.44 o
   1   2   0      15672.44      15218.34       132.95 o
   2   2   0         56.91         59.77         1.86 o
   3   2   0       6500.48       6143.64        72.69 o
   4   2   0        117.39        142.30         2.97 o
   5   2   0        870.00        836.73        12.18 o
   6   2   0       2819.53       2899.08        35.76 o
   7   2   0         73.22         90.39         3.83 o
   8   2   0          3.09          7.56         2.39 o
   9   2   0       3027.94       2973.80        49.35 o
  10   2   0       4272.68       4349.22       113.01 o
  11   2   0       1554.26       1663.51        50.51 o
  12   2   0         66.45         78.56        13.06 o
  13   2   0        136.61        114.82        14.44 o
  14   2   0        182.03        224.47        20.59 o
  15   2   0          7.51          9.03         8.93 o
  16   2   0         43.63         48.18        17.50 o
  17   2   0         36.49         38.88        14.12 o
   1   3   0       6153.96       6188.79        58.76 o
   2   3   0       3193.49       3149.90        30.09 o
   3   3   0        117.35        103.61         2.88 o
   4   3   0        106.12        103.28         3.47 o
   5   3   0        217.32        244.87         4.68 o
   6   3   0       3439.69       3568.83        46.07 o
   7   3   0        280.99        260.48         6.66 o
   8   3   0        310.86        323.65        10.07 o
   9   3   0        217.20        215.85        13.65 o
  10   3   0       1176.19       1145.74        34.81 o
  11   3   0        481.07        494.48        28.94 o
  12   3   0        796.48        820.14        36.48 o
  13   3   0         12.37         28.74         9.49 o
  14   3   0        117.83         87.48        14.28 o
  15   3   0        139.42        121.47        20.42 o
  16   3   0         23.11         13.09        13.29 o
   0   4   0        546.20        562.06        10.88 o
   1   4   0       1131.05       1279.50        13.72 o
   2   4   0         43.67         13.26         1.72 o
   3   4   0          3.65         -1.33         1.33 o
   4   4   0        921.03        934.80        12.28 o
   5   4   0        102.93        111.99         3.98 o
   6   4   0       1305.39       1343.42        15.94 o
   7   4   0        137.36        133.39         4.14 o
   8   4   0        379.58        364.35         8.57 o
   9   4   0         43.96         44.54         4.96 o
  10   4   0         98.30         84.80        12.73 o
  11   4   0         73.77         92.43        16.74 o
  12   4   0          0.72          0.64         7.47 o
  13   4   0        253.59        239.44        22.13 o
  14   4   0         66.84         85.30        15.14 o
  15   4   0         34.12         37.51        14.30 o
  16   4   0         20.53         42.44        23.02 o
   1   5   0          3.01          0.05         1.48 o
   2   5   0       9313.86       9598.24        93.02 o
   3   5   0        753.85        890.74        12.23 o
   4   5   0        315.70        345.98         7.61 o
   5   5   0       1734.75       1651.71        21.28 o
   6   5   0        522.64        490.03         9.18 o
   7   5   0        404.34        388.65        10.27 o
   8   5   0          1.27          6.00         3.30 o
   9   5   0        684.44        677.01        17.79 o
  10   5   0        809.59        789.87        46.22 o
  11   5   0          1.34          6.64         8.28 o
  12   5   0         84.11         98.30        15.92 o
  13   5   0        227.45        221.10        23.09 o
  14   5   0        142.56        176.80        21.03 o
  15   5   0          5.85          4.01        10.77 o
   0   6   0       2050.45       2039.60        34.67 o
   1   6   0        153.98        140.74         6.04 o
   2   6   0        235.30        243.71         6.80 o
   3   6   0       1735.46       1767.92        22.47 o
   4   6   0        848.07        797.91        13.13 o
   5   6   0       1487.16       1422.45        22.27 o
   6   6   0        335.07        317.37        10.88 o
   7   6   0         75.43         66.55         6.18 o
   8   6   0        419.24        426.14        15.04 o
   9   6   0         11.72         12.16         5.24 o
  10   6   0          7.34          1.50         7.54 o
  11   6   0         71.74         75.34         9.04 o
  12   6   0          5.40         11.91        11.09 o
  13   6   0        211.28        244.99        28.41 o
  14   6   0          0.32         -8.26        10.43 o
  15   6   0        102.57        117.52        23.99 o
   1   7   0          0.08         -2.41         2.41 o
   2   7   0        689.41        686.20        13.91 o
   3   7   0        635.26        701.81        14.89 o
   4   7   0          8.19          3.30         3.36 o
   5   7   0        259.66        270.18        14.22 o
   6   7   0         66.33         64.88         6.59 o
   7   7   0        473.77        440.55        15.53 o
   8   7   0       1464.13       1520.45        35.72 o
   9   7   0        934.56        887.48        25.75 o
  10   7   0         84.28         82.74        16.75 o
  11   7   0         17.29         16.71         7.69 o
  12   7   0          1.42        -17.74        26.58 o
  13   7   0        273.12        274.74        32.12 o
  14   7   0         38.31         38.86        16.97 o
   0   8   0         33.96         30.55         6.83 o
   1   8   0        353.76        326.94        12.18 o
   2   8   0         53.22         51.37         5.80 o
   3   8   0          0.50         -3.49         3.49 o
   4   8   0       1157.43       1115.53        23.13 o
   5   8   0        167.40        142.95         9.19 o
   6   8   0        607.50        619.65        30.28 o
   7   8   0        188.44        161.36        10.97 o
   8   8   0          2.92         -4.26         4.26 o
   9   8   0         79.58         88.19        11.80 o
  10   8   0         42.36         48.22         9.01 o
  11   8   0          0.39         -2.92         7.35 o
  12   8   0         22.85         15.60         7.38 o
  13   8   0          7.44          7.82        14.44 o
   1   9   0        553.45        535.78        19.63 o
   2   9   0        225.08        214.40        12.46 o
   3   9   0       1104.17       1100.30        26.15 o
   4   9   0          0.00          1.04         4.78 o
   5   9   0         37.08         26.95         6.96 o
   6   9   0         12.28         16.54         6.49 o
   7   9   0        201.59        228.82        14.78 o
   8   9   0        159.33        178.23        15.18 o
   9   9   0        117.84        159.82        15.88 o
  10   9   0         39.10         28.02         9.03 o
  11   9   0        234.93        243.70        20.28 o
   0  10   0         29.59         31.38        10.97 o
   1  10   0         35.73         32.51         7.74 o
   2  10   0         16.48         27.79         7.99 o
   3  10   0        204.76        198.16        15.67 o
   4  10   0         11.59         24.28        11.70 o
   5  10   0         96.31        167.96        29.04 o
   6  10   0          1.41          0.77        10.18 o
   7  10   0         40.88         60.93        12.67 o
   8  10   0        471.95        531.46        31.22 o
   9  10   0         66.68        102.61        14.44 o
   1  11   0         85.96        108.36        16.16 o
   2  11   0         10.38         -1.59        10.10 o
   3  11   0        259.54        275.59        27.67 o
   4  11   0         34.41         28.75        16.23 o
   5  11   0          0.31          6.93        13.27 o
   6  11   0          1.78         -8.64        12.35 o
   7  11   0        119.74        120.05        19.79 o
   0  12   0        344.89        468.74        68.07 o
   1  12   0          2.32         40.54        19.34 o
   2  12   0         74.93         31.50        27.88 o
 -17   0   1        100.46        182.83        30.47 o
 -15   0   1        328.70        366.95        40.20 o
 -13   0   1       1295.29       1247.52       133.23 o
 -11   0   1        281.24        337.90        26.74 o
  -9   0   1       2059.61       2091.14        45.36 o
  -7   0   1       1997.13       1801.22        51.92 o
  -5   0   1      22543.51      21360.06       557.17 o
  -3   0   1      37361.39      31749.90       833.67 o
  -1   0   1         25.01         17.50         4.54 o
   1   0   1        430.93        426.69        12.88 o
   3   0   1       5712.86       5459.89        96.97 o
   5   0   1       7041.32       6960.71       127.70 o
   7   0   1      16456.44      17715.68       416.09 o
   9   0   1        186.73        162.15         9.67 o
  11   0   1       1250.55       1269.85        58.37 o
  13   0   1          9.57          5.19        10.37 o
  15   0   1        121.57        125.78        26.58 o
  17   0   1         23.98         22.69        17.50 o
 -17   1   1        230.07        242.96        28.85 o
 -16   1   1          9.63         15.87        19.13 o
 -15   1   1        207.83        193.53        21.09 o
 -14   1   1        489.84        452.80        31.13 o
 -13   1   1          0.30         19.87         8.50 o
 -12   1   1        756.06        689.96        27.81 o
 -11   1   1         10.50          1.12         4.81 o
 -10   1   1        704.32        701.64        16.21 o
  -9   1   1        212.05        195.67         8.25 o
  -8   1   1        281.89        272.85         6.71 o
  -7   1   1        173.22        117.34         3.98 o
  -6   1   1        683.97        801.09        13.31 o
  -5   1   1          1.19          1.67         1.28 o
  -4   1   1      10997.72      10509.36       153.44 o
  -3   1   1       7272.30       7169.45        84.75 o
  -2   1   1      13692.81      13127.45       129.34 o
  -1   1   1       3282.53       3130.93        28.16 o
   0   1   1       2996.31       2933.80        25.62 o
   1   1   1       4104.33       3975.69        39.88 o
   2   1   1        221.85        219.82         3.02 o
   3   1   1      15482.02      15272.59       150.93 o
   4   1   1       1562.31       1575.00        17.64 o
   5   1   1        717.79        745.58         9.53 o
   6   1   1       4521.07       4685.99        57.50 o
   7   1   1         80.94         81.94         4.86 o
   8   1   1       1380.24       1218.47        22.98 o
   9   1   1       1612.86       1685.29        30.85 o
  10   1   1        539.22        500.82        22.25 o
  11   1   1          7.33          0.70         5.51 o
  12   1   1        417.91        401.91        30.32 o
  13   1   1          4.88          1.66         6.28 o
  14   1   1         76.04         89.08        15.11 o
  15   1   1         93.22        137.71        19.84 o
  16   1   1          3.52         11.39        13.29 o
  17   1   1          3.62         -9.39         9.39 o
 -17   2   1          4.79         -9.17        16.53 o
 -16   2   1          0.12          0.42         8.40 o
 -15   2   1        342.55        341.71        26.20 o
 -14   2   1         37.65         39.59        15.56 o
 -13   2   1         58.67         45.45        11.17 o
 -12   2   1        106.86        116.48        14.67 o
 -11   2   1        208.81        230.80        15.99 o
 -10   2   1         16.81         30.82         5.20 o
  -9   2   1          4.32          4.80         2.37 o
  -8   2   1        549.57        500.90        12.41 o
  -7   2   1          0.72          0.43         1.65 o
  -6   2   1        568.98        589.84        10.41 o
  -5   2   1       2218.99       2211.19        25.17 o
  -4   2   1         50.89         60.42         1.70 o
  -3   2   1        714.93        672.71         7.89 o
  -2   2   1      11376.50      10813.65        97.79 o
  -1   2   1        441.29        424.07         4.91 o
   0   2   1      35018.63      33699.39       310.56 o
   1   2   1       4788.72       4712.34        43.75 o
   2   2   1        593.93        529.27         6.39 o
   3   2   1        606.19        585.32         7.13 o
   4   2   1       1872.05       1944.82        21.51 o
   5   2   1         26.29         40.04         2.27 o
   6   2   1       3801.11       3933.22        49.71 o
   7   2   1       2197.46       2138.90        27.45 o
   8   2   1       1464.11       1461.12        23.31 o
   9   2   1        140.95        161.45        10.66 o
  10   2   1        521.43        536.24        21.88 o
  11   2   1        111.40         89.99        10.84 o
  12   2   1          9.29         10.40        11.62 o
  13   2   1        467.36        406.41        27.49 o
  14   2   1        167.13        172.26        21.04 o
  15   2   1         48.21         52.82        13.47 o
  16   2   1         10.11         13.74        10.97 o
  17   2   1        377.74        404.10        35.62 o
 -16   3   1         10.35          6.81        10.09 o
 -15   3   1        836.54        907.03        53.17 o
 -14   3   1          2.12         17.15        12.15 o
 -13   3   1        164.10        163.93        20.15 o
 -12   3   1        899.64        878.40        37.44 o
 -11   3   1        226.54        234.61        18.73 o
 -10   3   1          0.34          0.20         4.70 o
  -9   3   1       2533.59       2427.98        47.36 o
  -8   3   1          7.97          6.66         2.56 o
  -7   3   1       1844.54       1826.18        26.29 o
  -6   3   1        493.85        458.11         7.43 o
  -5   3   1        207.92        211.97         4.73 o
  -4   3   1       1104.17       1052.16        11.94 o
  -3   3   1         93.92         65.62         2.18 o
  -2   3   1          0.47         -0.80         0.80 o
  -1   3   1       3750.12       3895.53        36.02 o
   0   3   1        869.41        887.64         9.86 o
   1   3   1        313.35        295.20         4.59 o
   2   3   1        729.52        702.83         8.48 o
   3   3   1       1173.24       1192.91        13.11 o
   4   3   1        142.01        138.35         4.55 o
   5   3   1        777.90        767.54        10.80 o
   6   3   1        631.95        574.11         8.89 o
   7   3   1       1737.56       1768.68        24.06 o
   8   3   1         56.36         74.60         3.74 o
   9   3   1         57.02         50.24         4.87 o
  10   3   1        222.11        224.35        15.08 o
  11   3   1        136.20        168.99        17.21 o
  12   3   1        452.69        495.60        31.15 o
  13   3   1       1371.17       1382.42        53.96 o
  14   3   1        271.32        301.14        25.74 o
  15   3   1         68.76         63.39        14.89 o
  16   3   1        172.56        185.23        24.52 o
 -16   4   1         56.35         72.66        29.82 o
 -15   4   1         94.96        135.17        36.95 o
 -14   4   1        136.60        116.86        16.30 o
 -13   4   1         15.10         18.91         9.20 o
 -12   4   1        221.84        221.00        38.34 o
 -11   4   1        380.78        370.17        25.17 o
 -10   4   1       1808.97       1813.06        62.53 o
  -9   4   1        650.60        657.90        18.53 o
  -8   4   1        149.11        139.81         7.23 o
  -7   4   1         53.50         39.20         2.86 o
  -6   4   1        493.67        457.57         7.74 o
  -5   4   1       1402.38       1252.73        14.41 o
  -4   4   1       3279.83       3641.88        37.67 o
  -3   4   1       2266.11       2130.68        22.20 o
  -2   4   1       5792.88       5969.94        56.39 o
  -1   4   1        550.45        526.02         7.14 o
   0   4   1         17.24         21.76         1.96 o
   1   4   1       2049.39       2035.51        22.43 o
   2   4   1       2083.29       2066.03        23.51 o
   3   4   1      12394.60      12060.04       125.01 o
   4   4   1          0.49         -1.01         1.42 o
   5   4   1         14.80          8.94         1.54 o
   6   4   1        164.21        138.35         4.13 o
   7   4   1        519.96        505.12         9.23 o
   8   4   1       1740.75       1765.80        28.53 o
   9   4   1       2393.08       2519.70        49.10 o
  10   4   1          2.01         -0.56         3.82 o
  11   4   1        588.57        538.47        32.51 o
  12   4   1        164.98        154.21        32.07 o
  13   4   1         11.39         -7.77         7.77 o
  14   4   1        393.92        362.62        28.89 o
  15   4   1         22.75         43.98        14.64 o
  16   4   1         37.41         22.17        14.01 o
 -15   5   1          3.52         -6.23         9.78 o
 -14   5   1          4.27         20.99        10.44 o
 -13   5   1          4.33          6.55         9.61 o
 -12   5   1        737.83        730.55        36.86 o
 -11   5   1       1032.26       1034.77        65.09 o
 -10   5   1        573.29        554.70        18.21 o
  -9   5   1       2659.72       2712.50        58.57 o
  -8   5   1         27.91         20.97         3.38 o
  -7   5   1        437.49        418.39         9.66 o
  -6   5   1          7.02         -0.77         1.77 o
  -5   5   1        224.76        254.02         7.81 o
  -4   5   1        142.31        129.99         4.34 o
  -3   5   1       7244.94       7369.38        72.02 o
  -2   5   1       1634.96       1647.96        19.16 o
  -1   5   1        209.55        242.89         5.85 o
   0   5   1         17.47         11.35         1.82 o
   1   5   1       1903.75       1854.64        20.46 o
   2   5   1          0.70          0.06         1.78 o
   3   5   1        117.22        112.69         4.41 o
   4   5   1          2.75          8.49         1.99 o
   5   5   1         26.25         25.67         3.03 o
   6   5   1         63.99         72.32         4.06 o
   7   5   1        131.88        137.59         5.67 o
   8   5   1       1070.43       1075.97        21.94 o
   9   5   1        294.41        284.49        15.65 o
  10   5   1        171.46        175.82        12.29 o
  11   5   1         71.04         78.29         8.87 o
  12   5   1         34.59         14.23        10.29 o
  13   5   1          0.16         -5.51        17.65 o
  14   5   1          2.12         -5.32        12.41 o
  15   5   1         92.06         85.76        19.19 o
 -15   6   1        125.33        182.21        25.90 o
 -14   6   1         21.45          7.64        12.64 o
 -13   6   1       1206.22       1238.43        61.14 o
 -12   6   1        191.82        193.72        22.32 o
 -11   6   1        113.47        103.68        16.14 o
 -10   6   1        142.26        126.98        16.00 o
  -9   6   1        339.80        358.82        13.17 o
  -8   6   1        991.61        971.58        22.01 o
  -7   6   1        234.52        237.45        11.30 o
  -6   6   1         16.00         11.07         3.40 o
  -5   6   1        259.94        223.91         8.42 o
  -4   6   1       1158.11       1210.43        17.76 o
  -3   6   1        566.06        629.58        10.23 o
  -2   6   1        559.26        538.30         9.70 o
  -1   6   1        498.56        455.55         9.45 o
   0   6   1       2322.89       2286.70        28.27 o
   1   6   1        486.50        517.38         9.82 o
   2   6   1        823.98        884.01        13.43 o
   3   6   1        155.33        151.68         5.73 o
   4   6   1       2174.27       2153.82        28.24 o
   5   6   1         14.03         14.51         3.28 o
   6   6   1       2806.16       2858.75        45.43 o
   7   6   1        283.29        254.92        11.12 o
   8   6   1          1.69          4.23         3.80 o
   9   6   1       1297.95       1322.41        30.90 o
  10   6   1        101.48        117.97         9.27 o
  11   6   1        164.16        152.71        23.30 o
  12   6   1         11.75          3.34        12.66 o
  13   6   1         13.20         19.03        11.93 o
  14   6   1        335.60        415.68        54.46 o
 -14   7   1        277.01        246.37        31.77 o
 -13   7   1         70.33         65.51        18.32 o
 -12   7   1         22.22         22.83        13.73 o
 -11   7   1         38.40         30.97         7.68 o
 -10   7   1       1024.40       1013.21        32.04 o
  -9   7   1       1338.21       1402.43        42.70 o
  -8   7   1        114.10        127.94         9.27 o
  -7   7   1        743.39        712.09        21.35 o
  -6   7   1        559.12        552.68        27.03 o
  -5   7   1         71.66         66.62         6.27 o
  -4   7   1        318.85        312.61        10.37 o
  -3   7   1          2.60         -2.41         3.11 o
  -2   7   1        327.53        325.56         9.79 o
  -1   7   1        307.51        329.72         9.23 o
   0   7   1       1061.32       1048.46        16.18 o
   1   7   1       1307.83       1283.19        19.12 o
   2   7   1         45.93         50.37         4.40 o
   3   7   1        366.48        348.02        11.49 o
   4   7   1       1766.89       1804.78        28.62 o
   5   7   1         18.72         19.07         4.32 o
   6   7   1         32.83         30.97         6.75 o
   7   7   1        385.89        370.00        18.53 o
   8   7   1        554.56        554.53        17.92 o
   9   7   1         12.58         -2.16         4.54 o
  10   7   1          9.80          9.76         7.13 o
  11   7   1        154.50        159.15        16.44 o
  12   7   1          0.61          2.62         7.33 o
  13   7   1          6.69         -6.27        12.15 o
  14   7   1        148.33        183.38        27.92 o
 -13   8   1          6.42         36.09        16.43 o
 -12   8   1        219.65        268.53        31.74 o
 -11   8   1        608.50        581.40        36.41 o
 -10   8   1         39.89         35.90         7.70 o
  -9   8   1         20.96         16.95         5.28 o
  -8   8   1         28.94         21.44         6.80 o
  -7   8   1        132.82        144.32        12.04 o
  -6   8   1        187.07        177.50        11.55 o
  -5   8   1        126.44        138.42         9.47 o
  -4   8   1        136.49        148.09        14.11 o
  -3   8   1        102.78        103.93         7.62 o
  -2   8   1         76.25         84.24         6.69 o
  -1   8   1        560.36        511.51        18.23 o
   0   8   1         47.75         48.01         5.01 o
   1   8   1          0.30          3.62         3.81 o
   2   8   1        175.89        174.13         9.03 o
   3   8   1        160.11        164.64         9.24 o
   4   8   1        123.63        119.88         9.51 o
   5   8   1          1.48         -2.86         4.13 o
   6   8   1          0.58         -0.02         4.61 o
   7   8   1        207.66        212.96        12.14 o
   8   8   1        256.47        277.62        14.36 o
   9   8   1         87.44         94.05         9.86 o
  10   8   1        194.81        213.02        16.86 o
  11   8   1        222.97        230.35        18.62 o
  12   8   1         36.89         14.82         7.87 o
 -11   9   1        157.60        132.24        21.54 o
 -10   9   1          3.96         -1.59         6.71 o
  -9   9   1         19.66         16.81         8.21 o
  -8   9   1          0.18         -3.56         7.11 o
  -7   9   1        255.18        229.11        15.42 o
  -6   9   1        107.11         93.31        10.05 o
  -5   9   1        771.36        807.23        38.20 o
  -4   9   1        248.19        249.03        14.15 o
  -3   9   1         85.01        110.88         9.03 o
  -2   9   1        901.25        960.79        25.25 o
  -1   9   1        138.79        145.25         9.48 o
   0   9   1         10.63         11.69         5.08 o
   1   9   1        289.19        273.32        13.79 o
   2   9   1         22.07         30.27         6.30 o
   3   9   1          1.07         -0.58         4.99 o
   4   9   1        164.13        167.59        11.76 o
   5   9   1        111.04        125.73        11.04 o
   6   9   1         78.12         91.40         9.97 o
   7   9   1        244.64        209.21        16.25 o
   8   9   1        381.47        377.79        27.56 o
   9   9   1        174.86        189.87        19.09 o
  10   9   1          6.27         10.23         9.26 o
  11   9   1          6.06         22.07         8.98 o
 -10  10   1         79.87         61.59        30.47 o
  -9  10   1        110.50         97.91        14.60 o
  -8  10   1         47.77         61.44        12.86 o
  -7  10   1         78.60         97.58        14.68 o
  -6  10   1        408.06        403.48        42.67 o
  -5  10   1         37.89         51.10        13.05 o
  -4  10   1        343.37        344.38        29.10 o
  -3  10   1        136.89        129.81        13.35 o
  -2  10   1         46.19         48.33         8.34 o
  -1  10   1         11.27         -3.51         5.47 o
   0  10   1        140.51        159.57        11.97 o
   1  10   1        947.24        914.72        26.78 o
   2  10   1        360.30        363.68        18.80 o
   3  10   1        183.22        204.40        15.03 o
   4  10   1        413.30        423.63        34.83 o
   5  10   1         53.15         44.08        13.60 o
   6  10   1        106.05        128.00        19.12 o
   7  10   1         81.25        115.57        15.56 o
   8  10   1         25.05         10.01         9.99 o
   9  10   1         78.16         76.60        13.67 o
  -7  11   1        136.78        143.56        20.20 o
  -6  11   1         11.18         21.12        12.58 o
  -5  11   1          1.52          6.67        13.06 o
  -4  11   1         32.04         43.38        27.23 o
  -3  11   1         30.46         22.93        13.43 o
  -2  11   1         19.29          6.27        11.61 o
  -1  11   1        248.05        254.54        23.38 o
   0  11   1         52.28         72.55        13.42 o
   1  11   1         31.60         26.34        11.74 o
   2  11   1         20.48         25.12        11.31 o
   3  11   1          7.02         21.13        15.51 o
   4  11   1          0.17         10.50        14.19 o
   5  11   1         14.40         11.48        14.19 o
   6  11   1         53.24         57.67        18.73 o
   7  11   1         16.78         36.81        16.69 o
  -3  12   1          0.05         18.15        22.04 o
  -2  12   1          0.47         22.04        17.35 o
  -1  12   1        864.12       1040.22        59.08 o
   0  12   1          0.00         14.58        14.91 o
   1  12   1        213.14        233.48        28.19 o
   2  12   1         75.69         97.85        24.98 o
 -16   0   2         20.28         27.88        12.97 o
 -14   0   2         68.55         23.99        12.32 o
 -12   0   2        936.61        971.53        63.54 o
 -10   0   2       1068.77       1067.74        27.70 o
  -8   0   2        542.87        594.44        18.48 o
  -6   0   2        754.00        709.03        31.12 o
  -4   0   2       2583.99       2129.11       116.05 o
  -2   0   2       7545.21       6918.12       271.65 o
   0   0   2        324.05        343.33         6.66 o
   2   0   2       1374.09       1383.54        31.62 o
   4   0   2      33200.95      33868.75       577.35 o
   6   0   2      21293.19      22256.70       425.72 o
   8   0   2        978.04       1060.98        22.51 o
  10   0   2         43.47         31.12        12.32 o
  12   0   2          0.15         -6.58         6.58 o
  14   0   2       1557.49       1633.79        97.90 o
  16   0   2         15.24         18.15        16.86 o
 -17   1   2        508.71        728.78        40.33 o
 -16   1   2         59.78         85.62        14.89 o
 -15   1   2        142.11        166.29        18.78 o
 -14   1   2        670.37        738.02        36.44 o
 -13   1   2        394.86        419.27        23.53 o
 -12   1   2       1022.36       1019.49        34.55 o
 -11   1   2        196.48        192.01        11.56 o
 -10   1   2        284.84        302.02        10.81 o
  -9   1   2       3262.64       3046.81        44.83 o
  -8   1   2       1327.05       1358.72        24.26 o
  -7   1   2          8.70          9.51         1.71 o
  -6   1   2       1656.65       1377.88        26.79 o
  -5   1   2      10044.80      10012.21       160.77 o
  -4   1   2      11662.49      11371.65       182.41 o
  -3   1   2       1894.56       1895.00        25.43 o
  -2   1   2       3290.82       3075.18        35.13 o
  -1   1   2       2380.23       2296.33        22.98 o
   0   1   2       3563.14       3460.98        34.35 o
   1   1   2       7363.96       7440.69        70.08 o
   2   1   2        203.32        191.09         3.28 o
   3   1   2       1903.81       1871.79        19.57 o
   4   1   2        163.30        186.05         3.26 o
   5   1   2       2126.85       2141.93        24.60 o
   6   1   2       5972.98       6532.00        77.61 o
   7   1   2       3196.16       3240.81        39.89 o
   8   1   2        299.33        224.19         5.40 o
   9   1   2        876.03        852.27        18.44 o
  10   1   2       1068.21       1069.64        66.45 o
  11   1   2         64.04         62.48        11.46 o
  12   1   2        412.32        347.70        23.80 o
  13   1   2        118.24        123.88        15.50 o
  14   1   2        406.20        408.75        32.76 o
  15   1   2        178.50        185.88        23.12 o
  16   1   2        427.49        521.79        39.65 o
  17   1   2          6.78          9.88        12.09 o
 -17   2   2         22.99         13.94        11.00 o
 -16   2   2         22.55         46.93        12.74 o
 -15   2   2        649.23        585.02        46.68 o
 -14   2   2        120.94        109.14        15.11 o
 -13   2   2        492.96        482.60        29.44 o
 -12   2   2         68.04         64.03        10.04 o
 -11   2   2        164.12        139.90        12.03 o
 -10   2   2        358.21        340.50        11.96 o
  -9   2   2        350.39        383.94         8.78 o
  -8   2   2        731.71        628.20        12.31 o
  -7   2   2       2836.93       2882.50        46.16 o
  -6   2   2        289.05        296.26         6.87 o
  -5   2   2       5114.11       4937.39        60.57 o
  -4   2   2         78.45         52.77         1.85 o
  -3   2   2       3397.82       3383.11        33.28 o
  -2   2   2        979.08        946.42         9.84 o
  -1   2   2      14838.13      14395.17       120.08 o
   0   2   2       5863.45       5812.22        55.45 o
   1   2   2       3653.43       3785.86        37.70 o
   2   2   2       6482.65       6114.94        56.35 o
   3   2   2      10414.21      10051.10        96.90 o
   4   2   2          5.93          5.19         0.85 o
   5   2   2         33.06         50.62         2.14 o
   6   2   2        293.10        277.11         6.19 o
   7   2   2       3877.32       4290.60        56.79 o
   8   2   2       1110.73       1199.98        17.80 o
   9   2   2       1755.40       1758.76        34.59 o
  10   2   2        865.74        909.74        36.99 o
  11   2   2        182.46        163.56        14.50 o
  12   2   2        369.90        332.82        32.30 o
  13   2   2          2.02         -7.03        10.87 o
  14   2   2        252.01        257.03        23.34 o
  15   2   2          1.63          4.92         9.78 o
  16   2   2          6.74         15.69        14.26 o
 -16   3   2          1.73         -8.47         8.47 o
 -15   3   2         33.04         33.33        10.63 o
 -14   3   2        486.11        480.90        38.85 o
 -13   3   2        195.66        203.43        18.18 o
 -12   3   2         16.84         12.96         6.94 o
 -11   3   2       2151.03       2103.72        70.27 o
 -10   3   2       2127.42       2013.64        52.65 o
  -9   3   2       2567.65       2474.85        42.82 o
  -8   3   2        129.54        129.15         5.78 o
  -7   3   2        109.62        103.70         3.96 o
  -6   3   2       5069.37       4987.64        58.99 o
  -5   3   2        599.05        722.25        10.07 o
  -4   3   2       3301.22       3109.85        32.29 o
  -3   3   2       8920.85       8921.53        87.30 o
  -2   3   2        607.92        598.51         7.11 o
  -1   3   2      10227.38       9662.07        90.65 o
   0   3   2      13625.63      13180.12       121.47 o
   1   3   2          6.14         -0.17         1.06 o
   2   3   2        213.56        263.38         4.55 o
   3   3   2       1333.02       1436.84        15.55 o
   4   3   2       8050.11       8091.24        83.65 o
   5   3   2       1632.04       1687.37        22.19 o
   6   3   2       2670.61       2688.52        30.04 o
   7   3   2       1158.34       1272.76        17.80 o
   8   3   2       3407.48       3435.29        50.80 o
   9   3   2         20.87         14.34         3.00 o
  10   3   2        512.94        572.97        17.17 o
  11   3   2        163.38        165.97        22.58 o
  12   3   2         50.96         65.84        12.21 o
  13   3   2        430.26        383.65        28.38 o
  14   3   2          3.10          9.79         9.67 o
  15   3   2        217.06        250.26        29.50 o
  16   3   2        237.06        308.36        32.05 o
 -16   4   2         93.68         96.09        17.81 o
 -15   4   2         89.51        103.71        15.99 o
 -14   4   2         27.84         34.80        11.20 o
 -13   4   2         21.51         19.31        12.65 o
 -12   4   2         62.77         64.43        11.52 o
 -11   4   2        682.77        671.98        45.46 o
 -10   4   2        159.68        159.33        18.00 o
  -9   4   2         93.86         90.67        13.76 o
  -8   4   2        179.60        197.00         7.57 o
  -7   4   2        941.77        897.54        12.89 o
  -6   4   2        331.00        329.52         6.18 o
  -5   4   2        154.18        169.45         4.33 o
  -4   4   2       2963.86       2979.39        34.00 o
  -3   4   2       1333.81       1486.39        17.18 o
  -2   4   2       2245.72       2046.21        22.26 o
  -1   4   2       2871.69       3157.57        33.14 o
   0   4   2       1893.60       1913.07        19.74 o
   1   4   2         64.68         74.63         3.10 o
   2   4   2         75.40         58.98         2.86 o
   3   4   2        101.14        112.84         3.93 o
   4   4   2         70.15         88.93         3.67 o
   5   4   2        131.64        144.03         4.84 o
   6   4   2       2215.37       2063.55        25.78 o
   7   4   2         17.80         16.72         2.11 o
   8   4   2        127.64        125.16         5.32 o
   9   4   2        247.26        259.27        10.32 o
  10   4   2       1016.84       1029.02        28.43 o
  11   4   2         29.10         28.99         4.29 o
  12   4   2         44.39         33.81        10.78 o
  13   4   2          7.70         10.42         9.43 o
  14   4   2        295.99        363.31        29.70 o
  15   4   2         24.33         10.05        11.92 o
  16   4   2          0.12          7.07        12.45 o
 -15   5   2          0.57         -1.83        12.97 o
 -14   5   2        108.25        104.14        18.73 o
 -13   5   2        116.95        108.60        16.29 o
 -12   5   2          1.41         -6.92         6.92 o
 -11   5   2        311.68        310.46        23.97 o
 -10   5   2        497.02        461.93        28.87 o
  -9   5   2        635.80        638.25        20.23 o
  -8   5   2       1115.47       1103.55        21.07 o
  -7   5   2         99.56        102.56         4.53 o
  -6   5   2        364.77        392.74         8.21 o
  -5   5   2        627.34        613.10         9.40 o
  -4   5   2        219.85        230.58         6.03 o
  -3   5   2        118.30        127.01         4.01 o
  -2   5   2         88.13         77.07         3.33 o
  -1   5   2        139.22        102.53         3.92 o
   0   5   2         89.52        112.54         4.06 o
   1   5   2        699.12        714.37        10.23 o
   2   5   2        158.25        153.86         5.23 o
   3   5   2        953.57        958.13        14.33 o
   4   5   2       3285.33       3087.97        35.18 o
   5   5   2         88.01         75.80         3.91 o
   6   5   2          9.01          5.67         2.14 o
   7   5   2         67.53         80.43         5.05 o
   8   5   2          0.02         -1.16         3.28 o
   9   5   2         91.87        104.55         9.70 o
  10   5   2        256.75        271.31        11.21 o
  11   5   2        104.14         98.05        10.35 o
  12   5   2        290.22        256.98        24.30 o
  13   5   2        158.63        167.40        20.87 o
  14   5   2        574.96        604.62        53.49 o
  15   5   2          3.96          0.88        12.09 o
 -15   6   2         10.82         15.86        12.92 o
 -14   6   2          0.75         -9.78         9.78 o
 -13   6   2        157.74        152.13        22.20 o
 -12   6   2        284.00        334.20        43.76 o
 -11   6   2        110.13        110.44        16.47 o
 -10   6   2          4.23         -1.85         4.63 o
  -9   6   2       4908.48       4872.49        91.23 o
  -8   6   2        676.37        671.18        25.78 o
  -7   6   2        877.68        850.07        21.12 o
  -6   6   2        235.96        219.62         9.26 o
  -5   6   2        525.99        538.24        12.12 o
  -4   6   2       1434.57       1385.30        20.20 o
  -3   6   2          4.30         11.35         2.15 o
  -2   6   2         13.24         18.27         2.65 o
  -1   6   2        956.65        930.34        13.78 o
   0   6   2        923.18        930.73        13.45 o
   1   6   2        397.89        412.75         9.84 o
   2   6   2       1091.09       1055.48        15.35 o
   3   6   2        517.26        563.13        10.73 o
   4   6   2          0.09          2.93         2.60 o
   5   6   2       2384.93       2314.15        34.34 o
   6   6   2       1928.28       1861.81        33.52 o
   7   6   2        301.49        307.57        13.15 o
   8   6   2        687.62        682.28        18.50 o
   9   6   2       5122.53       5164.51        99.10 o
  10   6   2        140.09        155.65        11.11 o
  11   6   2        741.88        759.09        36.78 o
  12   6   2         19.90         26.59         6.66 o
  13   6   2        132.78        155.00        21.11 o
  14   6   2        143.49        112.16        21.77 o
 -14   7   2        205.29        239.19        29.44 o
 -13   7   2        563.23        533.91        42.61 o
 -12   7   2        315.22        259.85        29.09 o
 -11   7   2          1.02         -0.69         4.90 o
 -10   7   2         30.75         31.53         8.34 o
  -9   7   2        842.33        776.42        25.57 o
  -8   7   2         84.49        109.51         9.95 o
  -7   7   2        288.78        260.52        11.08 o
  -6   7   2         23.22         24.05         4.75 o
  -5   7   2         36.35         30.92         4.81 o
  -4   7   2        406.50        362.65        11.16 o
  -3   7   2         89.55         87.65         5.84 o
  -2   7   2        139.85        134.58         7.53 o
  -1   7   2        115.92        121.30         5.94 o
   0   7   2          1.48          0.55         2.58 o
   1   7   2          1.01         -2.11         2.58 o
   2   7   2        364.55        353.28        14.62 o
   3   7   2        348.98        391.94        11.95 o
   4   7   2        431.24        406.18        13.23 o
   5   7   2        470.65        464.10        14.93 o
   6   7   2        672.00        638.61        19.13 o
   7   7   2        456.12        484.87        17.15 o
   8   7   2        148.01        148.01         9.36 o
   9   7   2        592.17        639.38        26.79 o
  10   7   2        676.93        710.59        27.67 o
  11   7   2        165.05        160.99        15.34 o
  12   7   2          0.91         -0.82         9.28 o
  13   7   2         14.79          5.41        13.55 o
 -13   8   2          4.00         17.25        15.11 o
 -12   8   2          0.59          7.60        13.84 o
 -11   8   2          4.04         -2.58         6.25 o
 -10   8   2         22.13         16.12         5.76 o
  -9   8   2         61.05         48.18         8.83 o
  -8   8   2        613.84        561.80        21.70 o
  -7   8   2         85.35         85.55         7.65 o
  -6   8   2        788.46        756.17        22.95 o
  -5   8   2       1104.29       1084.64        27.32 o
  -4   8   2        322.81        284.26        13.13 o
  -3   8   2         37.99         47.04         5.70 o
  -2   8   2         61.19         58.63         5.64 o
  -1   8   2        565.06        554.50        15.66 o
   0   8   2       6982.31       7054.85        88.63 o
   1   8   2       3698.28       3690.05        51.62 o
   2   8   2       2543.93       2512.32        40.55 o
   3   8   2        317.61        312.70        11.91 o
   4   8   2          4.63          2.86         3.79 o
   5   8   2         57.03         31.47         6.08 o
   6   8   2        206.38        224.87        12.72 o
   7   8   2         30.51         23.43         5.94 o
   8   8   2          0.12          1.22         4.71 o
   9   8   2        204.02        220.42        14.88 o
  10   8   2        254.44        253.06        14.02 o
  11   8   2        155.93        160.29        14.13 o
  12   8   2         85.97         82.80        13.23 o
 -11   9   2          4.37          7.67         8.32 o
 -10   9   2        418.03        403.07        27.04 o
  -9   9   2        303.73        322.69        15.94 o
  -8   9   2        169.74        147.67        12.53 o
  -7   9   2        385.39        409.85        19.02 o
  -6   9   2        250.73        238.32        14.80 o
  -5   9   2         41.50         35.16         7.01 o
  -4   9   2         61.88         65.28         8.19 o
  -3   9   2        669.47        628.94        21.98 o
  -2   9   2        507.83        470.23        20.43 o
  -1   9   2         35.48         24.11         5.57 o
   0   9   2       1260.69       1302.41        29.41 o
   1   9   2         62.20         47.33         6.87 o
   2   9   2        493.32        527.18        19.39 o
   3   9   2          4.83         -2.65         4.78 o
   4   9   2         68.47         76.53         8.95 o
   5   9   2        106.53        102.63        12.15 o
   6   9   2         42.78         29.80         7.34 o
   7   9   2         10.31         14.97         7.63 o
   8   9   2        287.77        281.18        18.32 o
   9   9   2        758.00        779.76        44.13 o
  10   9   2        110.16        103.32        17.78 o
  11   9   2         25.18         37.81         9.24 o
 -10  10   2          0.12          5.29         7.29 o
  -9  10   2        170.65        170.46        16.68 o
  -8  10   2         53.13         39.35        11.09 o
  -7  10   2        229.89        214.71        19.91 o
  -6  10   2         28.19         38.42        10.97 o
  -5  10   2          1.48         13.37        11.14 o
  -4  10   2         20.73         16.98        11.70 o
  -3  10   2        185.04        176.34        14.75 o
  -2  10   2        260.17        246.16        16.18 o
  -1  10   2        324.98        328.41        17.62 o
   0  10   2         58.52         58.50         8.36 o
   1  10   2        191.82        169.89        12.54 o
   2  10   2         26.17         16.51         7.01 o
   3  10   2        298.18        305.24        17.11 o
   4  10   2          0.07          3.01         9.69 o
   5  10   2          2.33         -7.15         9.72 o
   6  10   2          0.62         -3.20        10.69 o
   7  10   2         57.61         72.77        15.81 o
   8  10   2         49.66         34.74        12.22 o
   9  10   2         88.31        103.90        15.20 o
  -7  11   2        172.93        142.32        22.23 o
  -6  11   2        244.68        238.68        29.01 o
  -5  11   2        217.99        228.36        29.34 o
  -4  11   2        210.15        162.08        36.31 o
  -3  11   2         78.40         63.97        15.89 o
  -2  11   2         15.10         20.48        13.39 o
  -1  11   2        513.36        544.41        34.20 o
   0  11   2         27.94         18.30        11.32 o
   1  11   2          0.57         -4.75         8.74 o
   2  11   2         27.23         19.51        13.01 o
   3  11   2         81.36        127.19        23.99 o
   4  11   2        229.65        207.64        28.78 o
   5  11   2         16.13         31.47        15.57 o
   6  11   2          7.78          7.49        14.19 o
   7  11   2        185.28        163.08        26.36 o
  -2  12   2        123.72        142.70        26.94 o
  -1  12   2        110.15        141.07        28.33 o
   0  12   2        230.39        253.41        29.40 o
   1  12   2        315.25        353.71        33.56 o
   2  12   2         24.20         24.27        14.47 o
 -17   0   3        319.74        293.04        36.31 o
 -15   0   3          7.80         42.14        14.91 o
 -13   0   3        110.41        179.59        20.10 o
 -11   0   3        183.57        170.76        12.98 o
  -9   0   3        722.43        699.61        24.48 o
  -7   0   3        344.01        415.76        14.76 o
  -5   0   3       2221.39       2072.59        82.06 o
  -3   0   3       4405.85       4109.41       294.67 o
  -1   0   3       5434.50       5009.84        78.03 o
   1   0   3        818.40        840.99        14.26 o
   3   0   3      13893.42      14128.91       319.11 o
   5   0   3       2727.73       3027.75        48.28 o
   7   0   3        408.82        403.72        11.82 o
   9   0   3       4999.10       5160.55       103.87 o
  11   0   3        170.96        169.21        25.93 o
  13   0   3          8.57         -0.65        12.32 o
  15   0   3        360.86        422.06        49.92 o
 -17   1   3         13.31         13.74         9.32 o
 -16   1   3        203.68        223.29        21.99 o
 -15   1   3         29.74         26.81        11.99 o
 -14   1   3        561.89        611.86        40.52 o
 -13   1   3         64.06         62.17        11.45 o
 -12   1   3          0.10         -1.83         4.23 o
 -11   1   3        665.80        642.57        18.23 o
 -10   1   3         11.80          5.36         2.57 o
  -9   1   3        531.75        555.49        15.03 o
  -8   1   3         58.37         55.06         4.19 o
  -7   1   3        403.29        396.26        10.67 o
  -6   1   3       1798.12       1802.61        30.98 o
  -5   1   3         64.76         59.67         3.95 o
  -4   1   3       2068.93       2048.51        35.48 o
  -3   1   3       1103.38       1114.62        21.14 o
  -2   1   3       5334.64       5075.21        62.68 o
  -1   1   3       2026.94       1951.53        20.74 o
   0   1   3       8585.60       8366.52        77.89 o
   1   1   3        266.18        291.41         4.28 o
   2   1   3        289.09        292.54         4.39 o
   3   1   3       2354.67       2245.04        24.42 o
   4   1   3        680.89        787.45         9.82 o
   5   1   3        949.43       1007.54        12.13 o
   6   1   3        869.43        833.50        11.16 o
   7   1   3         37.80         16.88         2.26 o
   8   1   3        505.90        511.93         9.69 o
   9   1   3        576.38        565.12        11.59 o
  10   1   3        680.03        730.41        68.72 o
  11   1   3        498.25        424.85        30.03 o
  12   1   3         98.14         96.81        15.05 o
  13   1   3        261.27        247.68        19.87 o
  14   1   3        496.25        459.91        37.69 o
  15   1   3         20.06         24.20        13.61 o
  16   1   3         52.14         41.19        14.77 o
 -17   2   3          2.51          7.13        18.15 o
 -16   2   3          7.42          0.65         8.01 o
 -15   2   3         14.16         14.85         8.93 o
 -14   2   3         22.63         23.99         9.17 o
 -13   2   3        344.61        369.13        53.81 o
 -12   2   3        719.90        767.06        40.67 o
 -11   2   3        306.97        318.39        16.47 o
 -10   2   3         65.65         81.31         5.54 o
  -9   2   3        150.41        159.11         6.60 o
  -8   2   3        270.19        283.79         6.93 o
  -7   2   3       1363.97       1502.86        22.88 o
  -6   2   3        865.23        963.77        16.07 o
  -5   2   3          1.55          2.18         1.14 o
  -4   2   3       1314.85       1208.29        14.40 o
  -3   2   3      12653.75      12305.29       110.61 o
  -2   2   3       7145.94       6740.22        61.97 o
  -1   2   3         28.94          4.76         1.42 o
   0   2   3         37.91         33.45         1.60 o
   1   2   3       1745.11       1701.34        18.16 o
   2   2   3        462.15        413.45         5.94 o
   3   2   3         24.37         23.50         1.57 o
   4   2   3       3534.15       3561.30        37.65 o
   5   2   3        941.34       1012.77        12.80 o
   6   2   3        926.35        780.65        10.08 o
   7   2   3        714.82        660.01        12.06 o
   8   2   3         70.06         65.76         3.66 o
   9   2   3         47.22         39.02         4.81 o
  10   2   3       1648.89       1614.09        39.76 o
  11   2   3         13.86          8.93         7.31 o
  12   2   3        239.34        226.74        20.58 o
  13   2   3        314.34        262.99        22.95 o
  14   2   3        364.94        402.96        31.55 o
  15   2   3         25.41         27.30        13.94 o
  16   2   3        212.82        281.25        51.87 o
 -17   3   3        147.06        194.62        23.15 o
 -16   3   3        312.85        312.30        27.66 o
 -15   3   3        102.32        143.19        16.51 o
 -14   3   3        229.45        267.69        21.55 o
 -13   3   3         64.78         30.52         9.13 o
 -12   3   3          2.16         22.35         7.31 o
 -11   3   3       3492.55       3480.06       105.24 o
 -10   3   3        220.96        227.83        12.62 o
  -9   3   3       3552.64       3561.35        58.71 o
  -8   3   3       1091.12       1081.60        19.76 o
  -7   3   3        602.15        693.67        13.13 o
  -6   3   3        489.72        474.43         9.61 o
  -5   3   3         37.52         27.06         1.75 o
  -4   3   3        104.48         91.52         3.16 o
  -3   3   3       7279.75       6707.06        63.03 o
  -2   3   3       2152.31       2338.21        22.20 o
  -1   3   3       4458.73       4368.05        39.93 o
   0   3   3         26.52         26.71         2.08 o
   1   3   3        335.82        265.96         4.82 o
   2   3   3       3351.12       3452.60        35.50 o
   3   3   3         76.35         65.90         2.57 o
   4   3   3        448.56        503.75         7.58 o
   5   3   3        972.47       1079.74        13.96 o
   6   3   3        706.72        705.84        10.22 o
   7   3   3        117.61        119.31         3.90 o
   8   3   3         37.90         54.11         3.48 o
   9   3   3        654.85        656.91        16.01 o
  10   3   3         33.83         41.60         3.83 o
  11   3   3       1295.16       1209.14        31.84 o
  12   3   3        215.47        221.82        21.53 o
  13   3   3          0.59         12.58         9.82 o
  14   3   3        246.20        241.74        50.41 o
  15   3   3        234.39        251.52        29.57 o
  16   3   3         28.10         63.35        16.89 o
 -16   4   3        116.71        123.72        19.02 o
 -15   4   3         29.98         36.21        10.80 o
 -14   4   3          9.99         32.24         9.87 o
 -13   4   3          5.65          1.79         7.44 o
 -12   4   3        427.10        418.74        26.87 o
 -11   4   3        125.73        139.35        14.84 o
 -10   4   3       1026.80       1073.11        41.03 o
  -9   4   3       3020.23       2925.94        73.50 o
  -8   4   3        640.28        651.49        13.91 o
  -7   4   3       1916.41       1923.91        27.42 o
  -6   4   3        843.99        925.12        12.63 o
  -5   4   3       1606.29       1674.29        20.34 o
  -4   4   3         53.32         80.86         3.09 o
  -3   4   3         71.30         82.63         2.96 o
  -2   4   3        344.33        347.49         5.90 o
  -1   4   3       7132.11       7279.58        70.73 o
   0   4   3       5738.56       5871.57        56.04 o
   1   4   3       6008.09       5528.55        54.86 o
   2   4   3         65.23         68.25         3.04 o
   3   4   3       2776.45       2981.77        33.79 o
   4   4   3       1861.17       1970.09        24.05 o
   5   4   3         81.10         72.65         3.48 o
   6   4   3         59.53         58.24         3.32 o
   7   4   3        926.96        846.65        15.18 o
   8   4   3         18.68         22.10         3.46 o
   9   4   3       6241.58       6170.42       122.73 o
  10   4   3        270.19        283.03        11.91 o
  11   4   3        123.11        126.09        11.79 o
  12   4   3        204.51        206.46        21.51 o
  13   4   3          9.21         10.10        10.78 o
  14   4   3          5.54          7.34        13.61 o
  15   4   3          4.94          3.37        11.22 o
 -16   5   3         42.46         59.36        15.77 o
 -15   5   3        495.98        490.48        39.87 o
 -14   5   3         88.89         91.78        17.18 o
 -13   5   3         97.74         84.81        18.21 o
 -12   5   3        104.73         85.75        13.44 o
 -11   5   3        260.44        205.55        30.86 o
 -10   5   3       1400.07       1344.03        50.54 o
  -9   5   3        339.85        365.94        13.26 o
  -8   5   3          4.80          2.03         3.06 o
  -7   5   3          3.66          2.70         2.43 o
  -6   5   3        423.22        431.77         8.16 o
  -5   5   3       2359.68       2361.63        26.50 o
  -4   5   3        998.16       1047.20        14.32 o
  -3   5   3       2736.90       2993.78        31.18 o
  -2   5   3        406.38        442.25         8.25 o
  -1   5   3        227.42        198.76         5.57 o
   0   5   3        108.92        115.66         4.14 o
   1   5   3        543.63        542.90         8.97 o
   2   5   3        578.96        704.46        10.94 o
   3   5   3        628.90        695.58        10.92 o
   4   5   3        274.17        272.43        10.93 o
   5   5   3        228.81        235.66         6.52 o
   6   5   3        150.51        143.29         5.69 o
   7   5   3        615.08        645.34        16.10 o
   8   5   3       5177.25       5168.42        90.49 o
   9   5   3         18.97         17.36         4.93 o
  10   5   3        312.02        287.33        16.80 o
  11   5   3        300.97        318.95        11.40 o
  12   5   3         55.37         50.13        15.69 o
  13   5   3        241.04        228.01        24.82 o
  14   5   3        360.55        360.46        34.61 o
  15   5   3         10.33         31.77        15.51 o
 -15   6   3          7.16         -3.84        11.22 o
 -14   6   3          0.48          7.40        11.17 o
 -13   6   3         82.04         87.96        35.98 o
 -12   6   3          0.34          0.05         8.86 o
 -11   6   3        206.28        217.33        27.23 o
 -10   6   3         15.26         21.80         5.60 o
  -9   6   3       1666.21       1740.89        45.68 o
  -8   6   3          3.73         -0.44         3.40 o
  -7   6   3          1.91          2.86         2.67 o
  -6   6   3        474.25        454.53        11.30 o
  -5   6   3        142.02        129.86         6.29 o
  -4   6   3        606.14        605.70        10.51 o
  -3   6   3         71.83         52.67         3.32 o
  -2   6   3        701.49        668.17        10.98 o
  -1   6   3       1210.46       1127.76        15.53 o
   0   6   3       2484.80       2469.35        30.55 o
   1   6   3       3457.42       3270.22        38.03 o
   2   6   3        793.83        854.52        13.98 o
   3   6   3         56.57         51.77         3.87 o
   4   6   3        429.75        419.78        14.32 o
   5   6   3        693.63        694.78        22.68 o
   6   6   3        117.04        136.29         9.10 o
   7   6   3        286.42        279.51        17.51 o
   8   6   3        194.89        217.12        11.37 o
   9   6   3       1160.05       1248.31        33.17 o
  10   6   3       1264.92       1290.24        38.15 o
  11   6   3          2.85         -3.60         4.92 o
  12   6   3          1.16         -4.14         5.38 o
  13   6   3        201.76        175.20        23.47 o
  14   6   3          0.01         -9.55        12.32 o
 -14   7   3          7.61         11.51        13.38 o
 -13   7   3        238.20        258.76        29.33 o
 -12   7   3        417.71        438.80        59.97 o
 -11   7   3          0.28         14.09        11.68 o
 -10   7   3        333.83        319.45        19.88 o
  -9   7   3         72.19         97.45        10.87 o
  -8   7   3          0.23          0.20         3.28 o
  -7   7   3        331.75        254.02        13.15 o
  -6   7   3         46.67         44.64         5.45 o
  -5   7   3        590.13        643.58        15.90 o
  -4   7   3         56.99         60.71         5.33 o
  -3   7   3       1288.66       1332.73        23.77 o
  -2   7   3       1319.11       1256.26        21.93 o
  -1   7   3        690.53        677.33        13.62 o
   0   7   3        675.82        681.63        13.57 o
   1   7   3         33.56         25.44         3.73 o
   2   7   3        631.51        581.48        12.71 o
   3   7   3       3363.67       3391.55        47.73 o
   4   7   3          2.06          6.10         3.64 o
   5   7   3          0.04         -0.79         3.57 o
   6   7   3       1688.94       1633.80        36.04 o
   7   7   3        168.30        192.72        11.87 o
   8   7   3         86.48         95.06         9.37 o
   9   7   3        159.99        180.87        12.43 o
  10   7   3        781.36        854.52        26.70 o
  11   7   3         79.36         78.70         9.86 o
  12   7   3        171.07        210.58        18.15 o
  13   7   3         33.40         34.44         7.90 o
 -13   8   3        110.04        123.09        24.25 o
 -12   8   3        176.64        185.76        27.14 o
 -11   8   3         82.61         94.26        25.77 o
 -10   8   3         16.23         27.75         9.24 o
  -9   8   3          2.71          5.46         5.73 o
  -8   8   3       1251.08       1285.36        36.03 o
  -7   8   3         17.39         19.69         5.66 o
  -6   8   3         96.46        117.21         9.51 o
  -5   8   3        498.89        464.05        17.97 o
  -4   8   3          0.98         -0.58         3.97 o
  -3   8   3        146.52        135.64         8.31 o
  -2   8   3        208.81        203.53         9.79 o
  -1   8   3        113.27        105.17         7.31 o
   0   8   3        264.10        260.16        12.49 o
   1   8   3        363.80        370.19        14.38 o
   2   8   3       1649.20       1647.55        30.46 o
   3   8   3       2634.59       2599.34        40.65 o
   4   8   3         13.02         18.90         4.69 o
   5   8   3        621.68        593.81        22.15 o
   6   8   3        167.19        179.66        11.77 o
   7   8   3          4.58          3.34         5.35 o
   8   8   3       2106.97       2062.96        47.06 o
   9   8   3        250.97        245.65        12.78 o
  10   8   3        534.58        492.79        21.35 o
  11   8   3        250.54        281.43        20.96 o
  12   8   3        140.31         99.80        15.17 o
 -11   9   3          6.74         -3.54         7.01 o
 -10   9   3        399.16        425.55        20.58 o
  -9   9   3         57.37         46.30         9.47 o
  -8   9   3         28.13         25.35         8.42 o
  -7   9   3        283.40        316.08        17.49 o
  -6   9   3         12.48          1.87         5.50 o
  -5   9   3        347.23        359.16        18.64 o
  -4   9   3         25.14         26.72         6.62 o
  -3   9   3        360.44        388.76        17.00 o
  -2   9   3        898.60        901.78        22.20 o
  -1   9   3         32.46         34.15         6.04 o
   0   9   3         53.46         63.17         7.54 o
   1   9   3        121.89        109.77         9.04 o
   2   9   3         60.96         63.34         8.03 o
   3   9   3        346.11        368.98        16.90 o
   4   9   3         65.71         58.52         7.35 o
   5   9   3          0.08          0.44         5.00 o
   6   9   3          0.66         -0.39         5.79 o
   7   9   3       1706.13       1742.85        56.84 o
   8   9   3         23.71         15.34         8.88 o
   9   9   3         46.69         54.56        14.63 o
  10   9   3        148.00        185.02        17.83 o
  11   9   3         25.97         33.35         9.47 o
 -10  10   3        148.45        175.93        15.07 o
  -9  10   3         35.76         28.80         9.25 o
  -8  10   3        110.14         93.93        13.59 o
  -7  10   3          8.65          8.07         8.81 o
  -6  10   3        324.72        296.84        23.35 o
  -5  10   3        161.60        130.63        16.58 o
  -4  10   3        304.70        282.84        28.23 o
  -3  10   3         16.77          8.73         8.00 o
  -2  10   3        689.16        653.32        33.78 o
  -1  10   3         19.58          8.57         6.07 o
   0  10   3       1445.31       1390.73        33.72 o
   1  10   3         56.12         73.30         9.49 o
   2  10   3        128.07        154.81        11.72 o
   3  10   3         25.32         19.83         6.85 o
   4  10   3         67.28         53.18        14.29 o
   5  10   3        219.95        228.66        29.11 o
   6  10   3         81.08         75.40        16.24 o
   7  10   3        207.52        162.71        21.31 o
   8  10   3        372.52        364.04        29.92 o
   9  10   3         69.06         51.58        14.71 o
  -7  11   3        359.38        355.47        30.31 o
  -6  11   3          6.46          4.92        11.86 o
  -5  11   3         46.24         36.51        13.21 o
  -4  11   3         15.66          8.19        13.73 o
  -3  11   3          4.72         -7.72        12.55 o
  -2  11   3          0.07          5.64        11.18 o
  -1  11   3        180.37        197.10        21.06 o
   0  11   3        190.64        163.01        19.21 o
   1  11   3          7.15          7.49        10.44 o
   2  11   3         41.98         38.23        12.52 o
   3  11   3         49.65         40.11        17.29 o
   4  11   3         77.12         92.08        21.09 o
   5  11   3         52.11         29.92        16.03 o
   6  11   3         15.86          0.94        14.27 o
  -2  12   3         61.67         93.15        35.33 o
  -1  12   3         50.22         86.43        23.79 o
   0  12   3          1.89        -11.82        11.82 o
   1  12   3          2.46        -15.80        23.99 o
   2  12   3         25.90         14.26        22.04 o
 -16   0   4         45.33         22.69        13.61 o
 -14   0   4        312.22        280.73        30.47 o
 -12   0   4        181.06        136.59        16.18 o
 -10   0   4         40.48         46.43         6.48 o
  -8   0   4        723.08        791.21        37.07 o
  -6   0   4       8267.48       8037.95       291.11 o
  -4   0   4      20663.58      19328.88      1653.56 o
  -2   0   4         80.57         43.30         3.42 o
   0   0   4       3284.54       3495.23        62.58 o
   2   0   4      65780.94      60757.64       867.98 o
   4   0   4       2645.04       2501.04        45.14 o
   6   0   4       2815.47       3107.04        46.94 o
   8   0   4         15.09          5.60         2.64 o
  10   0   4        774.24        761.07        25.69 o
  12   0   4       1210.06       1053.54        70.02 o
  14   0   4        196.67        167.27        30.47 o
  16   0   4          4.33          1.30        14.26 o
 -17   1   4          6.66         21.22         9.96 o
 -16   1   4        152.21        142.08        18.48 o
 -15   1   4          7.03          8.09         7.31 o
 -14   1   4          0.07         11.31         6.64 o
 -13   1   4        300.58        302.94        19.50 o
 -12   1   4          2.15          6.88         3.65 o
 -11   1   4       1463.05       1430.03        32.75 o
 -10   1   4        156.20        142.66         7.36 o
  -9   1   4        843.34        791.63        18.94 o
  -8   1   4       3610.26       3715.21        72.56 o
  -7   1   4       6538.83       6741.11       117.68 o
  -6   1   4       6363.14       6324.33       106.14 o
  -5   1   4        891.26        898.14        20.85 o
  -4   1   4         20.23         28.28         2.65 o
  -3   1   4       7444.89       7077.11       132.61 o
  -2   1   4          5.33          7.25         0.71 o
  -1   1   4        482.46        511.95         6.33 o
   0   1   4       1228.12       1333.04        13.44 o
   1   1   4        675.30        729.85         9.15 o
   2   1   4          4.20         -1.38         1.38 o
   3   1   4         65.75         83.00         2.73 o
   4   1   4       2513.38       2573.37        27.76 o
   5   1   4        248.27        255.46         5.38 o
   6   1   4       3092.84       3165.68        34.89 o
   7   1   4        246.73        252.91         7.07 o
   8   1   4        575.91        604.90        10.56 o
   9   1   4         68.00         65.71         4.37 o
  10   1   4        753.11        723.05        17.19 o
  11   1   4        257.39        216.57        19.30 o
  12   1   4        356.71        345.54        25.61 o
  13   1   4         37.03         68.91        12.95 o
  14   1   4        255.46        211.90        22.17 o
  15   1   4        151.78        180.98        23.83 o
  16   1   4         63.47         78.38        17.40 o
 -17   2   4         27.78         27.71        11.35 o
 -16   2   4          1.88         -7.09         7.09 o
 -15   2   4         54.50         54.63        15.88 o
 -14   2   4        296.56        296.97        23.12 o
 -13   2   4         52.04         44.26        11.67 o
 -12   2   4          9.23         11.03         4.83 o
 -11   2   4        189.10        219.79        10.87 o
 -10   2   4          1.18          5.02         2.53 o
  -9   2   4        802.64        723.40        15.97 o
  -8   2   4       1613.16       1645.00        28.71 o
  -7   2   4        394.57        351.25         7.88 o
  -6   2   4       7280.88       7215.85       106.21 o
  -5   2   4         14.22         19.70         1.61 o
  -4   2   4         79.72         59.10         2.04 o
  -3   2   4        681.47        714.24         8.65 o
  -2   2   4         22.09         31.66         1.49 o
  -1   2   4      25190.24      24556.28       220.95 o
   0   2   4        944.41        919.27        10.92 o
   1   2   4      14328.74      14309.52       151.67 o
   2   2   4        246.49        222.71         6.48 o
   3   2   4       2318.85       2395.03        25.22 o
   4   2   4       1047.90       1035.13        13.43 o
   5   2   4       3393.59       3813.15        43.87 o
   6   2   4        132.18        131.82         4.04 o
   7   2   4       5489.41       5634.95        60.71 o
   8   2   4        840.68        820.97        13.31 o
   9   2   4       1387.39       1419.69        26.97 o
  10   2   4        171.21        171.50         8.08 o
  11   2   4         32.69         27.29         7.72 o
  12   2   4        765.36        751.99        37.22 o
  13   2   4        351.70        350.22        27.85 o
  14   2   4        230.43        160.40        24.96 o
  15   2   4          0.08          4.17        10.51 o
  16   2   4         69.35         69.21        17.81 o
 -17   3   4         95.30        126.76        20.10 o
 -16   3   4        240.06        241.51        23.83 o
 -15   3   4        118.45        176.91        18.25 o
 -14   3   4        303.98        303.79        22.53 o
 -13   3   4        195.40        181.38        30.22 o
 -12   3   4        199.38        150.44        16.03 o
 -11   3   4        302.58        305.27        18.65 o
 -10   3   4          4.04          3.14         3.89 o
  -9   3   4          0.05         -2.53         2.61 o
  -8   3   4       1978.91       1901.73        30.60 o
  -7   3   4        555.11        642.02        12.78 o
  -6   3   4       1729.30       1778.91        25.66 o
  -5   3   4       2470.38       2470.56        29.36 o
  -4   3   4       4955.03       4836.15        46.85 o
  -3   3   4        340.98        414.60         5.79 o
  -2   3   4        387.03        358.72         4.99 o
  -1   3   4       4092.98       3992.78        36.77 o
   0   3   4      21406.68      21160.33       196.47 o
   1   3   4       3357.76       3615.37        38.10 o
   2   3   4        883.03       1075.20        13.25 o
   3   3   4       3289.41       3290.64        35.70 o
   4   3   4       3812.58       3704.30        40.59 o
   5   3   4       4273.25       4594.15        48.68 o
   6   3   4       2875.72       2726.19        31.94 o
   7   3   4        303.14        305.33         6.72 o
   8   3   4        118.79        114.30         4.72 o
   9   3   4         67.15         92.95         7.03 o
  10   3   4         36.37         39.12         6.15 o
  11   3   4          7.49         12.83         5.56 o
  12   3   4       1089.70       1087.88        47.12 o
  13   3   4          3.86         -7.77         7.77 o
  14   3   4        186.13        208.86        26.02 o
  15   3   4         91.45         67.29        17.86 o
  16   3   4        171.96        196.13        26.82 o
 -16   4   4         27.84         38.51        12.77 o
 -15   4   4         64.64         64.58        15.13 o
 -14   4   4         39.98         52.42        16.53 o
 -13   4   4        212.84        192.67        18.08 o
 -12   4   4        354.95        361.73        24.05 o
 -11   4   4        304.41        310.29        18.99 o
 -10   4   4        504.98        512.75        22.70 o
  -9   4   4       1116.04       1181.10        35.31 o
  -8   4   4        737.65        735.13        17.51 o
  -7   4   4         47.52         55.89         3.38 o
  -6   4   4       3233.01       3353.55        38.67 o
  -5   4   4       1889.76       1821.65        21.25 o
  -4   4   4        336.72        315.81         5.98 o
  -3   4   4          3.33          0.49         1.11 o
  -2   4   4         34.97         17.82         1.76 o
  -1   4   4       2422.10       2768.60        28.09 o
   0   4   4        970.24       1033.47        12.58 o
   1   4   4        862.72        796.47        10.19 o
   2   4   4         39.70         28.76         2.14 o
   3   4   4         54.79         64.87         3.75 o
   4   4   4       1248.75       1226.09        15.53 o
   5   4   4        695.69        668.35         9.99 o
   6   4   4        190.78        164.08         5.94 o
   7   4   4        211.20        219.08         7.11 o
   8   4   4        571.57        560.92        13.40 o
   9   4   4        116.48        124.74        11.82 o
  10   4   4        298.76        285.86        15.49 o
  11   4   4          0.43          1.33         4.78 o
  12   4   4        114.64        130.44        13.76 o
  13   4   4         46.49         70.98        14.50 o
  14   4   4         11.80          8.10        12.38 o
  15   4   4          3.86          2.27        11.92 o
 -16   5   4          3.29         -4.21         9.63 o
 -15   5   4         72.00         69.36        15.81 o
 -14   5   4        143.05        189.53        34.36 o
 -13   5   4         20.11         33.09        11.43 o
 -12   5   4        189.94        152.02        24.53 o
 -11   5   4        525.13        524.02        31.16 o
 -10   5   4        185.64        185.07        15.41 o
  -9   5   4        481.13        484.42        24.38 o
  -8   5   4        644.89        666.85        15.94 o
  -7   5   4        270.06        274.90         8.10 o
  -6   5   4          5.04          6.83         2.02 o
  -5   5   4        502.36        531.78         8.32 o
  -4   5   4       2150.34       2140.94        26.05 o
  -3   5   4       3740.81       3728.67        40.48 o
  -2   5   4        123.53        145.47         4.59 o
  -1   5   4        221.72        265.43         6.88 o
   0   5   4        325.76        298.81         6.89 o
   1   5   4       1385.39       1343.54        16.82 o
   2   5   4        486.33        529.47         9.10 o
   3   5   4       1755.30       1827.45        23.29 o
   4   5   4        484.01        467.86         9.27 o
   5   5   4        376.82        354.59         9.13 o
   6   5   4        188.76        186.61         7.23 o
   7   5   4        282.13        253.84        10.70 o
   8   5   4       1012.11        984.81        24.84 o
   9   5   4        306.43        323.54        14.70 o
  10   5   4        219.07        213.98        14.28 o
  11   5   4          0.93          2.48         5.37 o
  12   5   4         44.30         32.62         7.63 o
  13   5   4         86.50         83.55        25.65 o
  14   5   4         31.90         40.06        15.35 o
  15   5   4         88.83        102.10        21.95 o
 -15   6   4         11.88         12.32        11.92 o
 -14   6   4        278.75        284.55        29.50 o
 -13   6   4         31.81         27.40        12.62 o
 -12   6   4        180.28        192.34        23.15 o
 -11   6   4        166.08        145.62        19.94 o
 -10   6   4        235.79        260.42        25.20 o
  -9   6   4        209.60        229.55        13.07 o
  -8   6   4          1.61         -0.07         3.68 o
  -7   6   4          4.15          2.82         2.68 o
  -6   6   4        214.98        198.01         8.12 o
  -5   6   4       1417.80       1398.22        21.50 o
  -4   6   4         29.72         19.09         2.30 o
  -3   6   4       1410.96       1333.66        17.96 o
  -2   6   4       1116.04       1008.36        15.00 o
  -1   6   4       3564.40       3611.47        42.28 o
   0   6   4       1024.07       1120.63        16.32 o
   1   6   4         35.39         54.65         3.61 o
   2   6   4       1166.70       1162.39        16.57 o
   3   6   4         62.44         57.36         3.95 o
   4   6   4       1118.86       1133.03        17.63 o
   5   6   4        720.07        723.40        18.46 o
   6   6   4       5005.42       5019.35        77.70 o
   7   6   4       1393.81       1410.83        45.26 o
   8   6   4       2814.86       2829.16        58.54 o
   9   6   4       1878.98       1803.18        39.87 o
  10   6   4        270.77        313.41        14.54 o
  11   6   4        255.55        246.83        22.80 o
  12   6   4         19.56         19.19        10.84 o
  13   6   4         12.11         16.48         6.80 o
  14   6   4         93.51        104.55        22.91 o
 -14   7   4        119.54        117.21        21.28 o
 -13   7   4         75.58         77.36        17.72 o
 -12   7   4          0.06          3.46        10.89 o
 -11   7   4         93.26         99.87        18.27 o
 -10   7   4         26.91         29.59         7.44 o
  -9   7   4        201.72        211.09        16.19 o
  -8   7   4        540.45        562.02        21.12 o
  -7   7   4       1169.83       1164.92        30.35 o
  -6   7   4        527.75        498.41        14.58 o
  -5   7   4        132.70        122.77         7.40 o
  -4   7   4         44.89         61.94         5.42 o
  -3   7   4        245.47        265.95         9.77 o
  -2   7   4        269.22        256.56         9.17 o
  -1   7   4        186.63        182.68         7.21 o
   0   7   4       2392.22       2321.44        33.19 o
   1   7   4        144.22        132.80         6.47 o
   2   7   4          6.48          9.32         3.34 o
   3   7   4        602.81        635.12        16.14 o
   4   7   4        365.47        312.61        11.72 o
   5   7   4        246.82        215.43        10.55 o
   6   7   4        256.52        234.45        12.64 o
   7   7   4        194.19        163.07        11.34 o
   8   7   4         16.45         20.93         5.52 o
   9   7   4         62.65         42.04         6.21 o
  10   7   4         59.61         51.19         7.70 o
  11   7   4         11.32          7.20         6.84 o
  12   7   4         43.92         31.67         6.93 o
  13   7   4        179.05        197.07        27.51 o
 -13   8   4          0.23         17.80        17.18 o
 -12   8   4         11.28         10.29        13.66 o
 -11   8   4        271.92        260.81        29.79 o
 -10   8   4        189.90        211.76        18.03 o
  -9   8   4        103.41        109.61        10.89 o
  -8   8   4         65.45         60.00         7.21 o
  -7   8   4         37.63         37.44         6.87 o
  -6   8   4          0.07          1.05         4.18 o
  -5   8   4         89.07         72.18         9.57 o
  -4   8   4        121.81        136.03         9.01 o
  -3   8   4       1565.90       1436.20        28.29 o
  -2   8   4       1005.87       1055.92        21.32 o
  -1   8   4       1857.23       1863.17        33.05 o
   0   8   4        169.63        184.22         9.22 o
   1   8   4        103.84         98.33         7.25 o
   2   8   4          0.29          4.56         3.89 o
   3   8   4       1659.77       1590.79        27.97 o
   4   8   4        431.75        455.91        15.71 o
   5   8   4        812.91        781.79        23.81 o
   6   8   4        329.27        329.36        16.73 o
   7   8   4        735.07        755.95        24.79 o
   8   8   4       1022.77       1088.70        29.93 o
   9   8   4          8.90         12.57         6.45 o
  10   8   4         12.93         16.49         9.18 o
  11   8   4        105.78         88.13        12.34 o
  12   8   4         35.33         35.59        11.21 o
 -11   9   4         55.94         70.70        11.33 o
 -10   9   4         17.96          4.76        13.65 o
  -9   9   4          5.29         11.86         6.98 o
  -8   9   4          2.32         -8.11         8.11 o
  -7   9   4          1.58         -4.20         4.20 o
  -6   9   4        171.83        202.08        13.12 o
  -5   9   4        368.48        369.93        18.77 o
  -4   9   4          0.76          4.43         5.10 o
  -3   9   4         80.13         73.05         8.00 o
  -2   9   4       2472.51       2511.29        44.75 o
  -1   9   4        829.89        874.64        21.88 o
   0   9   4        534.14        547.98        20.60 o
   1   9   4         15.71          9.94         5.52 o
   2   9   4        199.18        237.42        14.06 o
   3   9   4         61.42         55.09         7.75 o
   4   9   4       1061.02       1003.58        26.62 o
   5   9   4        279.33        263.71        15.12 o
   6   9   4         39.07         31.37         7.71 o
   7   9   4        230.74        237.55        24.42 o
   8   9   4          0.40         -7.26         8.32 o
   9   9   4        176.99        223.52        20.07 o
  10   9   4        149.13        197.49        18.34 o
  11   9   4        219.89        263.57        28.07 o
 -10  10   4          0.24          4.41         9.12 o
  -9  10   4         17.11         -2.68         7.16 o
  -8  10   4        201.92        189.72        17.79 o
  -7  10   4         60.80         73.50        12.38 o
  -6  10   4          1.90         -1.47        11.51 o
  -5  10   4          0.13         -7.97         7.97 o
  -4  10   4        204.87        193.84        22.25 o
  -3  10   4          0.83          0.31         7.13 o
  -2  10   4         15.35          1.39         7.93 o
  -1  10   4         86.91         81.36        10.08 o
   0  10   4          6.34         -2.41         5.58 o
   1  10   4          9.59          3.18         6.05 o
   2  10   4         35.56         23.82         6.81 o
   3  10   4        331.30        387.97        20.95 o
   4  10   4         19.80         10.89        11.05 o
   5  10   4        122.43        114.45        22.11 o
   6  10   4         46.68         45.66        17.40 o
   7  10   4         13.12         34.25        13.49 o
   8  10   4          7.81         18.33        18.84 o
   9  10   4         19.01         34.83        13.60 o
  -7  11   4         16.00         -7.38        10.25 o
  -6  11   4        170.52        227.24        24.09 o
  -5  11   4         29.91         13.23        12.27 o
  -4  11   4        250.40        206.00        41.49 o
  -3  11   4         29.49         32.68        17.19 o
  -2  11   4         94.60        101.27        18.56 o
  -1  11   4         73.59         52.46        15.73 o
   0  11   4        403.33        398.91        33.31 o
   1  11   4        117.63        194.26        21.25 o
   2  11   4         53.97         50.74        15.36 o
   3  11   4         16.50          3.56        11.44 o
   4  11   4        191.56        203.38        29.50 o
   5  11   4        258.26        312.49        35.68 o
   6  11   4         51.23         30.93        15.88 o
  -2  12   4        245.91        387.70        59.65 o
  -1  12   4        178.02        205.81        31.80 o
   0  12   4        327.79        368.01        34.77 o
   1  12   4          0.08         19.07        18.56 o
 -17   0   5         32.23         38.90        14.91 o
 -15   0   5        499.82        525.15        38.90 o
 -13   0   5        374.54        352.36        24.36 o
 -11   0   5       1555.44       1550.08        48.28 o
  -9   0   5         11.59          9.02         2.74 o
  -7   0   5       7040.60       7177.27       263.83 o
  -5   0   5        143.80        102.39        12.81 o
  -3   0   5      18495.36      18111.08       899.88 o
  -1   0   5         12.14          5.32         1.26 o
   1   0   5         66.61         71.55         4.76 o
   3   0   5        461.16        463.03        10.43 o
   5   0   5       5314.14       5381.67        82.89 o
   7   0   5       3862.41       4122.56        65.12 o
   9   0   5        359.10        344.18        15.51 o
  11   0   5        633.86        571.60        21.66 o
  13   0   5        130.03        141.98        28.53 o
  15   0   5        657.37        662.59        66.13 o
 -17   1   5        185.25        190.35        19.71 o
 -16   1   5        174.09        217.21        27.55 o
 -15   1   5        130.18        122.35        14.65 o
 -14   1   5        230.86        244.93        18.78 o
 -13   1   5        511.07        516.17        57.74 o
 -12   1   5        282.22        216.22        11.77 o
 -11   1   5       2113.16       2029.88        43.43 o
 -10   1   5       3126.84       2937.54        59.31 o
  -9   1   5        778.61        792.72        22.35 o
  -8   1   5       2932.16       2752.58        54.27 o
  -7   1   5       3596.01       3730.14        69.79 o
  -6   1   5        488.60        493.57        13.21 o
  -5   1   5       2800.14       2539.39        57.11 o
  -4   1   5        120.06        151.08         4.84 o
  -3   1   5       7622.87       7503.22       130.81 o
  -2   1   5         99.18        102.14         2.40 o
  -1   1   5      46088.79      42806.65       578.51 o
   0   1   5      15573.85      15642.10       154.00 o
   1   1   5      25800.90      27603.52       281.59 o
   2   1   5         75.46         79.37         2.70 o
   3   1   5       2657.35       2706.82        30.24 o
   4   1   5       3345.28       3254.89        36.40 o
   5   1   5       1040.73       1180.25        15.03 o
   6   1   5       2408.60       2607.96        30.82 o
   7   1   5       3191.03       3289.98        37.06 o
   8   1   5        277.61        283.70         6.59 o
   9   1   5         28.05         22.13         3.96 o
  10   1   5       1984.43       1974.36        35.77 o
  11   1   5         72.44         65.03         6.61 o
  12   1   5        605.65        613.01        36.44 o
  13   1   5        247.21        268.97        24.00 o
  14   1   5        168.50        202.10        24.28 o
  15   1   5          3.88         11.83        16.53 o
  16   1   5         93.59         65.36        17.61 o
 -17   2   5         71.08         83.02        17.83 o
 -16   2   5          7.89          7.20         8.47 o
 -15   2   5          0.05         -4.80         6.83 o
 -14   2   5        152.26        192.75        18.10 o
 -13   2   5         11.63         14.64         5.68 o
 -12   2   5        168.42        184.61        11.77 o
 -11   2   5        223.95        198.79        12.45 o
 -10   2   5        223.20        248.14         9.67 o
  -9   2   5         45.42         44.30         3.46 o
  -8   2   5        855.95        887.02        16.36 o
  -7   2   5       1032.42        982.16        18.00 o
  -6   2   5       6479.16       6374.03        83.33 o
  -5   2   5       1917.08       2003.81        30.57 o
  -4   2   5          3.05          1.88         1.04 o
  -3   2   5       2254.85       2274.40        23.92 o
  -2   2   5       1791.42       1767.22        19.18 o
  -1   2   5        264.72        266.82         4.12 o
   0   2   5      19807.26      19792.25       186.63 o
   1   2   5      15087.69      15522.85       153.65 o
   2   2   5       3821.95       3794.10        38.66 o
   3   2   5       2503.49       2539.09        27.49 o
   4   2   5        472.48        398.88         7.05 o
   5   2   5       1681.04       1646.27        20.34 o
   6   2   5        600.03        610.77         9.66 o
   7   2   5          0.28         -1.47         1.47 o
   8   2   5        811.32        786.59        12.62 o
   9   2   5        351.47        372.55        13.90 o
  10   2   5         31.27         28.25         4.62 o
  11   2   5         58.89         65.86         5.77 o
  12   2   5       2167.17       2073.17        73.64 o
  13   2   5        217.66        222.84        40.61 o
  14   2   5         65.86         86.70        18.10 o
  15   2   5        107.05         69.03        18.10 o
  16   2   5        190.77        171.71        36.31 o
 -17   3   5         14.66          9.08        10.09 o
 -16   3   5         15.31         -3.15         8.10 o
 -15   3   5         39.81         62.24        15.43 o
 -14   3   5          4.94          8.23         7.55 o
 -13   3   5        529.81        624.68        31.62 o
 -12   3   5          9.42         16.97         6.44 o
 -11   3   5       1027.95       1009.29        36.04 o
 -10   3   5         32.42         29.25         5.08 o
  -9   3   5       1930.95       1886.10        32.14 o
  -8   3   5        255.25        268.89         8.25 o
  -7   3   5       1003.75        949.80        17.65 o
  -6   3   5       3084.51       3233.55        46.44 o
  -5   3   5       2446.41       2259.31        27.26 o
  -4   3   5        630.03        663.79         8.19 o
  -3   3   5        690.41        751.23         9.09 o
  -2   3   5         26.94         20.12         1.45 o
  -1   3   5        497.31        439.40         6.02 o
   0   3   5       2010.07       2135.27        22.61 o
   1   3   5        518.60        557.16         8.11 o
   2   3   5       4488.46       4849.37        51.24 o
   3   3   5          2.70         13.99         1.78 o
   4   3   5        781.41        824.38        12.37 o
   5   3   5        473.80        567.26        10.36 o
   6   3   5         17.19         31.28         2.44 o
   7   3   5       2935.87       2964.35        35.23 o
   8   3   5        484.22        504.11        13.07 o
   9   3   5         19.39         17.92         3.86 o
  10   3   5        549.47        578.68        21.50 o
  11   3   5        100.97         91.02         8.65 o
  12   3   5        253.81        254.75        15.42 o
  13   3   5         37.65         12.77        26.79 o
  14   3   5        365.03        297.17        42.47 o
  15   3   5          8.56          0.00        17.18 o
  16   3   5        387.42        440.94        41.40 o
 -16   4   5          8.58         -2.87         8.67 o
 -15   4   5        114.89         89.77        15.59 o
 -14   4   5        416.14        420.90        47.71 o
 -13   4   5          1.69         14.04         7.53 o
 -12   4   5        206.89        206.27        16.47 o
 -11   4   5        654.39        679.84        26.59 o
 -10   4   5         56.93         63.28         8.94 o
  -9   4   5         32.70         26.65         6.45 o
  -8   4   5        112.95        118.08         7.50 o
  -7   4   5        124.56        123.08         4.95 o
  -6   4   5        176.60        144.71         4.60 o
  -5   4   5         67.78         44.99         2.24 o
  -4   4   5        543.83        580.65         8.56 o
  -3   4   5        739.62        668.39         8.83 o
  -2   4   5         82.84         60.53         2.51 o
  -1   4   5        669.69        674.89         9.27 o
   0   4   5       1212.67       1240.93        14.58 o
   1   4   5         11.82         25.47         2.27 o
   2   4   5       2458.37       2489.22        27.77 o
   3   4   5       5608.03       5949.76        64.37 o
   4   4   5       1168.53       1243.81        16.66 o
   5   4   5       1237.72       1178.74        15.65 o
   6   4   5       1398.26       1436.08        19.45 o
   7   4   5        199.42        193.67         7.11 o
   8   4   5         97.91        107.68         7.46 o
   9   4   5       1516.74       1521.98        37.30 o
  10   4   5        407.81        371.90        18.66 o
  11   4   5         97.63         84.69         8.93 o
  12   4   5         44.74         40.74        11.79 o
  13   4   5        609.20        639.17        56.67 o
  14   4   5         46.97         33.03        25.93 o
  15   4   5         19.26          2.33        13.55 o
 -16   5   5        431.34        430.84        35.29 o
 -15   5   5         35.56         60.09        14.85 o
 -14   5   5         45.17         38.67        18.48 o
 -13   5   5          4.95         -5.11         7.63 o
 -12   5   5         15.55         38.98        28.85 o
 -11   5   5       1582.21       1626.81        51.78 o
 -10   5   5        203.02        186.97        15.06 o
  -9   5   5       2096.30       2111.27        62.27 o
  -8   5   5       1742.02       1616.60        32.86 o
  -7   5   5          1.85          4.59         2.33 o
  -6   5   5        529.23        515.14        10.61 o
  -5   5   5        373.76        382.58         7.73 o
  -4   5   5        921.86        905.44        12.97 o
  -3   5   5        842.21        913.51        12.81 o
  -2   5   5        101.74        119.78         4.32 o
  -1   5   5        847.50        887.71        12.74 o
   0   5   5       3064.93       3019.59        33.40 o
   1   5   5       4607.77       4730.01        48.79 o
   2   5   5          3.99          3.28         1.85 o
   3   5   5        140.64        155.31         5.31 o
   4   5   5        111.01        148.74         5.36 o
   5   5   5         22.69         21.86         2.98 o
   6   5   5         12.14         22.26         3.89 o
   7   5   5          7.35          4.76         4.03 o
   8   5   5         27.46         34.02         5.72 o
   9   5   5          1.33         -0.62         3.54 o
  10   5   5          0.13         -4.33         6.22 o
  11   5   5         33.58         36.57         7.19 o
  12   5   5        553.40        602.41        26.59 o
  13   5   5        261.20        271.67        19.86 o
  14   5   5        202.64        158.70        26.02 o
  15   5   5          0.22          5.31        14.39 o
 -15   6   5          6.96          7.13        16.21 o
 -14   6   5         74.58         68.07        15.81 o
 -13   6   5        103.86         78.99        24.64 o
 -12   6   5          0.03          1.30         9.85 o
 -11   6   5        443.63        415.45        48.30 o
 -10   6   5         60.66         52.87        10.98 o
  -9   6   5       1370.78       1375.55        35.54 o
  -8   6   5         22.86         16.03         4.75 o
  -7   6   5        868.87        915.21        19.74 o
  -6   6   5       1060.11       1012.64        18.97 o
  -5   6   5         18.31         16.18         2.91 o
  -4   6   5        125.14        113.12         5.73 o
  -3   6   5       3382.46       3394.14        43.53 o
  -2   6   5        262.40        271.59         7.45 o
  -1   6   5          2.46          1.91         2.23 o
   0   6   5          8.89          7.89         2.38 o
   1   6   5       2714.57       2706.90        34.19 o
   2   6   5         11.66          3.18         2.36 o
   3   6   5        232.56        259.28         7.80 o
   4   6   5        567.46        546.42        17.51 o
   5   6   5        597.01        556.07        14.96 o
   6   6   5          8.49         19.24         4.52 o
   7   6   5          1.28          3.36         4.27 o
   8   6   5        430.37        454.49        17.45 o
   9   6   5          0.08         -3.78         3.78 o
  10   6   5          8.31          9.02         6.68 o
  11   6   5        237.04        228.62        16.15 o
  12   6   5          0.10         -6.66         6.66 o
  13   6   5         22.32         26.75        19.60 o
  14   6   5        399.77        367.04        63.54 o
 -14   7   5          1.64          8.19        16.86 o
 -13   7   5        137.33        135.02        21.95 o
 -12   7   5         35.32         18.90        15.56 o
 -11   7   5         43.53         38.61        14.19 o
 -10   7   5         80.48         72.21        10.18 o
  -9   7   5        153.02        160.78        13.00 o
  -8   7   5         72.23         61.63         7.21 o
  -7   7   5          0.26         -2.92         3.26 o
  -6   7   5        389.59        374.36        12.47 o
  -5   7   5        137.15        136.59         8.13 o
  -4   7   5         54.97         71.75         5.97 o
  -3   7   5         35.45         41.32         4.74 o
  -2   7   5        654.14        627.37        15.01 o
  -1   7   5         22.65         16.33         3.93 o
   0   7   5         28.03         17.72         3.72 o
   1   7   5        522.79        489.22        16.21 o
   2   7   5        214.71        228.17         8.28 o
   3   7   5         16.20         15.46         4.04 o
   4   7   5        299.60        298.75        11.54 o
   5   7   5        223.40        187.87        10.06 o
   6   7   5        967.11       1037.26        35.19 o
   7   7   5        478.54        543.29        20.55 o
   8   7   5         48.78         63.42         7.86 o
   9   7   5          6.45          4.65         4.77 o
  10   7   5         56.29         63.97        12.48 o
  11   7   5         34.93         18.34         7.85 o
  12   7   5          0.51         -5.22         5.61 o
  13   7   5        178.72        186.78        18.09 o
 -13   8   5        158.65        209.27        27.86 o
 -12   8   5          9.21         -5.58        10.79 o
 -11   8   5         33.19         16.91        38.25 o
 -10   8   5         17.96          5.58         6.78 o
  -9   8   5        769.21        776.19        28.01 o
  -8   8   5        191.48        169.97        14.16 o
  -7   8   5        580.86        586.51        24.68 o
  -6   8   5       1204.18       1197.17        27.82 o
  -5   8   5         70.97         66.49         7.10 o
  -4   8   5        140.31        155.62         9.26 o
  -3   8   5       1334.74       1323.82        26.20 o
  -2   8   5        528.84        496.97        19.03 o
  -1   8   5        581.59        650.78        18.55 o
   0   8   5        883.53        923.77        20.46 o
   1   8   5         18.04         21.14         4.78 o
   2   8   5         59.07         80.19         7.22 o
   3   8   5       1002.33        995.53        21.24 o
   4   8   5        284.00        276.68        12.29 o
   5   8   5        113.09        111.69         9.44 o
   6   8   5          3.63          1.97         4.99 o
   7   8   5          4.70          8.84         5.83 o
   8   8   5         90.96        110.89        10.21 o
   9   8   5        771.04        786.90        28.44 o
  10   8   5          1.07          9.25         8.08 o
  11   8   5         21.38         23.71         8.80 o
  12   8   5         54.59         56.84        10.11 o
 -11   9   5         26.07         36.95         7.53 o
 -10   9   5        253.56        249.75        20.95 o
  -9   9   5        160.28        190.95        24.80 o
  -8   9   5        490.18        458.41        20.01 o
  -7   9   5        476.52        511.56        24.96 o
  -6   9   5         20.10         14.90         6.38 o
  -5   9   5        443.96        446.98        19.30 o
  -4   9   5         45.40         37.40         6.92 o
  -3   9   5          9.19          5.70         5.06 o
  -2   9   5        200.06        184.32        10.66 o
  -1   9   5        522.06        552.51        28.47 o
   0   9   5        472.27        473.30        18.92 o
   1   9   5        132.70        128.74        10.20 o
   2   9   5        302.34        314.98        15.53 o
   3   9   5          8.20          5.38         5.43 o
   4   9   5         92.79        106.83        10.38 o
   5   9   5         37.62         38.29         8.06 o
   6   9   5         24.15         17.83        10.71 o
   7   9   5         13.89          6.33         8.59 o
   8   9   5          0.03          4.46         9.24 o
   9   9   5         53.76         70.29        13.57 o
  10   9   5          4.20          0.78         8.54 o
  -9  10   5         60.43         80.72        11.83 o
  -8  10   5          0.59          2.78         8.09 o
  -7  10   5         42.68         58.97        12.91 o
  -6  10   5          7.64         -5.40         8.05 o
  -5  10   5          6.63         15.76         9.43 o
  -4  10   5         22.06         33.49        10.00 o
  -3  10   5         11.74         -2.16         8.71 o
  -2  10   5        117.08        142.37        16.12 o
  -1  10   5         17.01         17.59         6.74 o
   0  10   5        284.57        282.38        18.83 o
   1  10   5         64.45         83.25         9.80 o
   2  10   5        546.05        482.42        28.23 o
   3  10   5        186.25        185.41        19.77 o
   4  10   5         20.39         23.97        14.83 o
   5  10   5          2.50          3.81         9.51 o
   6  10   5         32.22         52.83        18.78 o
   7  10   5          0.05          2.63        11.98 o
   8  10   5          0.47          5.60        11.44 o
  -7  11   5          0.50         23.17        12.05 o
  -6  11   5         51.65         42.38        14.40 o
  -5  11   5         60.04         62.97        15.63 o
  -4  11   5         34.21         57.89        18.78 o
  -3  11   5         18.52         19.53        15.11 o
  -2  11   5        416.75        433.65        34.43 o
  -1  11   5         42.42         12.74        14.58 o
   0  11   5         13.32         13.45        11.08 o
   1  11   5         30.31         27.62        14.07 o
   2  11   5         47.84         39.26        14.47 o
   3  11   5          1.35        -10.15        10.15 o
   4  11   5         42.15         55.68        21.72 o
   5  11   5        138.88         96.15        22.80 o
   6  11   5         36.08         47.83        30.47 o
  -1  12   5          7.43        -17.50        17.50 o
   0  12   5         16.39         55.76        29.17 o
 -16   0   6        416.08        457.07        36.95 o
 -14   0   6         14.03         16.21         8.43 o
 -12   0   6          0.18          9.22         4.15 o
 -10   0   6       3422.24       3219.69        89.95 o
  -8   0   6        680.59        588.65        35.33 o
  -6   0   6       4008.86       4374.18       165.49 o
  -4   0   6       6837.41       6987.05       358.53 o
  -2   0   6       2278.80       2095.33        33.41 o
   0   0   6       2274.75       2224.77        36.41 o
   2   0   6       3674.65       3795.52        56.81 o
   4   0   6          1.02         -1.64         1.64 o
   6   0   6        573.68        523.82        14.30 o
   8   0   6       1669.72       1669.95        31.12 o
  10   0   6       1791.78       1795.10        69.52 o
  12   0   6          0.58         41.38         5.12 o
  14   0   6        576.02        697.60        68.07 o
  16   0   6         22.03         41.49        24.64 o
 -17   1   6         71.11         89.36        13.27 o
 -16   1   6        137.08        130.53        22.37 o
 -15   1   6        309.67        362.61        24.28 o
 -14   1   6          0.01          1.30         3.86 o
 -13   1   6        218.24        283.77        16.61 o
 -12   1   6        203.83        182.95         8.92 o
 -11   1   6        124.58        114.66         6.99 o
 -10   1   6        902.99        906.92        20.95 o
  -9   1   6         20.82         32.30         4.71 o
  -8   1   6        241.10        245.48         9.35 o
  -7   1   6        647.63        572.39        26.96 o
  -6   1   6        197.57        176.15         7.54 o
  -5   1   6       4465.57       4243.11        93.15 o
  -4   1   6        385.94        419.18         9.95 o
  -3   1   6       2091.58       2110.79        33.88 o
  -2   1   6      19563.44      19105.31       203.31 o
  -1   1   6      43820.64      41690.36       416.16 o
   0   1   6      10601.20      10865.73       105.08 o
   1   1   6       1604.34       1799.85        20.21 o
   2   1   6        468.17        437.45         6.93 o
   3   1   6         16.32         33.48         2.30 o
   4   1   6         90.55         97.01         3.37 o
   5   1   6          0.87          0.52         1.15 o
   6   1   6        121.99        123.74         4.86 o
   7   1   6        108.34        125.34         4.31 o
   8   1   6         25.48         16.98         2.21 o
   9   1   6        570.78        508.47        10.78 o
  10   1   6       1371.48       1373.58        37.37 o
  11   1   6         75.06         89.03         9.03 o
  12   1   6        948.69        938.01        26.98 o
  13   1   6         45.21         49.45        18.99 o
  14   1   6          9.17         11.35        12.38 o
  15   1   6        225.91        270.98        70.34 o
  16   1   6          2.20         -8.04        13.06 o
 -17   2   6        256.47        303.32        25.42 o
 -16   2   6         64.86         94.30        14.19 o
 -15   2   6        177.14        184.16        17.42 o
 -14   2   6         17.61         10.99         5.46 o
 -13   2   6       1537.97       1425.72        45.92 o
 -12   2   6          4.21          7.86         5.51 o
 -11   2   6         30.90         33.50         4.66 o
 -10   2   6        599.29        562.69        17.44 o
  -9   2   6        778.83        753.02        16.57 o
  -8   2   6        224.41        211.31         6.77 o
  -7   2   6          2.42          2.97         1.56 o
  -6   2   6        124.02        134.69         5.57 o
  -5   2   6       1576.97       1490.78        24.75 o
  -4   2   6        134.66        129.48         4.23 o
  -3   2   6        925.92        849.77        10.34 o
  -2   2   6       5450.49       5606.07        54.93 o
  -1   2   6       2469.96       2328.28        23.88 o
   0   2   6      36327.10      36344.47       340.89 o
   1   2   6       2846.13       2866.24        33.71 o
   2   2   6        746.82        730.11         9.58 o
   3   2   6         92.44         69.68         2.95 o
   4   2   6       1290.25       1221.88        16.57 o
   5   2   6        516.02        399.22         7.79 o
   6   2   6        105.32         94.02         3.90 o
   7   2   6       1170.19       1168.86        16.21 o
   8   2   6       1013.80       1053.51        16.11 o
   9   2   6         88.92         80.89         5.52 o
  10   2   6       1013.85        965.84        29.25 o
  11   2   6        153.20        140.11        12.52 o
  12   2   6        224.09        230.25        10.92 o
  13   2   6        284.84        242.46        24.06 o
  14   2   6         63.51         72.20        23.34 o
  15   2   6         31.18         -1.03        12.14 o
  16   2   6        219.64        229.12        29.96 o
 -17   3   6        199.09        245.25        24.04 o
 -16   3   6         33.58         36.63        11.00 o
 -15   3   6         17.34         28.81         9.40 o
 -14   3   6          0.51         -2.44         6.64 o
 -13   3   6        302.57        292.12        39.03 o
 -12   3   6        696.79        700.02        27.47 o
 -11   3   6       3854.56       3846.10       132.13 o
 -10   3   6         58.52         57.92         6.13 o
  -9   3   6       1975.08       1949.98        34.55 o
  -8   3   6         50.11         83.25         5.67 o
  -7   3   6        165.32        142.87         5.58 o
  -6   3   6         38.44         58.61         3.86 o
  -5   3   6        397.56        415.05         7.15 o
  -4   3   6       4896.42       5137.06        55.98 o
  -3   3   6       1156.07       1303.44        15.12 o
  -2   3   6       3680.99       3536.90        37.20 o
  -1   3   6         20.02         14.71         1.81 o
   0   3   6       4383.02       4599.55        48.51 o
   1   3   6        486.42        628.74         9.15 o
   2   3   6       6152.43       6375.27        66.68 o
   3   3   6          1.59         17.10         1.92 o
   4   3   6        400.54        414.79         8.25 o
   5   3   6        262.54        245.38         7.41 o
   6   3   6       2096.71       2122.38        25.60 o
   7   3   6        380.04        418.32         8.72 o
   8   3   6        238.39        258.58         8.92 o
   9   3   6       1757.10       1752.90        34.56 o
  10   3   6        845.90        831.28        27.07 o
  11   3   6       1328.90       1313.18        37.26 o
  12   3   6         93.36         85.23         8.66 o
  13   3   6        281.69        233.56        36.71 o
  14   3   6        318.50        282.81        33.71 o
  15   3   6          9.60         15.90        14.48 o
 -16   4   6          0.88          1.32         7.93 o
 -15   4   6         43.15         59.94        12.45 o
 -14   4   6          4.09         12.21         8.47 o
 -13   4   6         95.34         99.28        11.18 o
 -12   4   6        457.25        475.17        22.61 o
 -11   4   6         23.91         20.24         6.40 o
 -10   4   6        601.36        575.86        23.08 o
  -9   4   6         15.67         15.24         4.72 o
  -8   4   6       2234.02       2242.76        46.73 o
  -7   4   6        334.52        312.36         9.27 o
  -6   4   6       1102.90       1160.08        16.01 o
  -5   4   6          0.17         -1.32         1.32 o
  -4   4   6       4175.71       4566.09        49.14 o
  -3   4   6       3744.58       3718.98        40.68 o
  -2   4   6      15106.73      15316.26       153.50 o
  -1   4   6       2043.53       2057.40        23.10 o
   0   4   6          8.15         22.07         2.15 o
   1   4   6       8317.89       8435.76        87.33 o
   2   4   6         45.27         26.43         2.47 o
   3   4   6        565.36        662.48        10.92 o
   4   4   6       2193.25       2248.02        28.50 o
   5   4   6         63.57         49.35         3.30 o
   6   4   6        311.25        352.45        10.37 o
   7   4   6         32.91         27.84         4.20 o
   8   4   6       2715.71       2573.35        52.85 o
   9   4   6         50.30         49.97         5.83 o
  10   4   6        313.52        302.96        13.78 o
  11   4   6          0.77         -4.11         4.72 o
  12   4   6        476.55        430.80        26.29 o
  13   4   6          0.05          5.53        10.93 o
  14   4   6         46.15         48.85        21.72 o
  15   4   6         75.13         95.51        23.66 o
 -16   5   6          0.33         -8.47         8.47 o
 -15   5   6       1047.70       1039.54        51.10 o
 -14   5   6        394.10        356.92        31.77 o
 -13   5   6        980.42       1117.19        87.85 o
 -12   5   6        191.07        183.37        17.40 o
 -11   5   6         27.41         22.90         8.19 o
 -10   5   6        153.07        159.64        15.07 o
  -9   5   6        226.93        214.36        13.85 o
  -8   5   6       1304.27       1232.53        28.65 o
  -7   5   6       1711.09       1777.97        31.85 o
  -6   5   6       3128.41       3184.79        41.20 o
  -5   5   6        327.01        268.03         6.42 o
  -4   5   6        610.06        689.09        10.46 o
  -3   5   6        178.51        196.43         6.41 o
  -2   5   6         25.74         18.75         2.18 o
  -1   5   6        132.44        119.88         4.25 o
   0   5   6       6382.82       6644.79        67.23 o
   1   5   6        291.27        308.55         9.05 o
   2   5   6       3425.43       3736.71        39.62 o
   3   5   6       1098.86       1117.08        15.49 o
   4   5   6        799.86        777.35        12.53 o
   5   5   6        315.58        331.71         9.40 o
   6   5   6        282.97        277.33        10.16 o
   7   5   6       2143.76       2172.46        42.27 o
   8   5   6       3164.04       3184.67        72.72 o
   9   5   6         28.76         25.53         5.46 o
  10   5   6        103.64        110.08         9.51 o
  11   5   6         45.43         47.51         8.04 o
  12   5   6         13.37         11.22         8.21 o
  13   5   6        400.66        414.52        45.29 o
  14   5   6        154.10        157.16        26.82 o
 -15   6   6          5.54         20.65        11.89 o
 -14   6   6         37.23         10.63        10.07 o
 -13   6   6        161.61        150.55        37.93 o
 -12   6   6         35.38         30.77        17.18 o
 -11   6   6          2.57          2.09         7.32 o
 -10   6   6          1.45         -5.11         6.79 o
  -9   6   6          1.80         13.26         6.62 o
  -8   6   6         60.55         61.39         7.46 o
  -7   6   6        405.56        398.83        13.05 o
  -6   6   6         12.24         19.32         2.99 o
  -5   6   6         21.61         30.21         3.44 o
  -4   6   6        224.08        226.37         7.85 o
  -3   6   6        303.31        364.38         9.69 o
  -2   6   6          4.53          4.53         2.35 o
  -1   6   6          8.71         11.38         2.66 o
   0   6   6       2682.69       2698.35        32.32 o
   1   6   6       3337.17       3405.84        40.72 o
   2   6   6        576.11        593.86        11.47 o
   3   6   6       2164.36       2204.17        28.38 o
   4   6   6         35.48         46.05         4.33 o
   5   6   6       1009.71        951.09        19.77 o
   6   6   6        438.89        438.90        15.34 o
   7   6   6        331.97        312.73        14.35 o
   8   6   6       1348.72       1337.01        33.15 o
   9   6   6         59.72         63.03         7.30 o
  10   6   6         43.98         49.32         7.86 o
  11   6   6         39.23         39.33         8.49 o
  12   6   6         81.79         95.45        11.17 o
  13   6   6          1.75         -7.43         7.43 o
  14   6   6         24.80         25.24        22.69 o
 -14   7   6          3.26          4.77        11.63 o
 -13   7   6          1.56         -1.77        10.77 o
 -12   7   6         24.71         24.30        12.35 o
 -11   7   6        535.31        501.28        38.89 o
 -10   7   6        124.76        121.94        18.65 o
  -9   7   6         10.49          3.36         5.18 o
  -8   7   6         10.00          8.26         4.55 o
  -7   7   6         96.73         87.36         7.86 o
  -6   7   6        189.95        195.85        11.43 o
  -5   7   6        271.59        258.82        13.25 o
  -4   7   6        187.29        174.79         8.93 o
  -3   7   6         35.09         33.14         5.01 o
  -2   7   6        106.94        115.42         7.08 o
  -1   7   6         56.34         54.25         5.64 o
   0   7   6        401.79        419.04        16.74 o
   1   7   6       1218.52       1212.33        19.50 o
   2   7   6         67.58         67.14         5.00 o
   3   7   6       2274.33       2288.49        36.03 o
   4   7   6        141.82        151.65         8.52 o
   5   7   6       1178.14       1150.70        24.73 o
   6   7   6        377.31        394.07        17.18 o
   7   7   6        209.31        193.58        12.81 o
   8   7   6         18.44         25.64         6.36 o
   9   7   6         20.08          4.87         5.35 o
  10   7   6        616.63        587.46        23.96 o
  11   7   6         58.56         68.52        14.61 o
  12   7   6         95.47        122.80        17.41 o
  13   7   6         72.64         71.23        12.83 o
 -13   8   6         19.14         11.68        13.73 o
 -12   8   6         80.33         81.33        19.38 o
 -11   8   6        495.86        488.71        43.44 o
 -10   8   6         58.84         56.27         9.48 o
  -9   8   6          6.12          2.55         6.86 o
  -8   8   6        242.13        263.20        17.10 o
  -7   8   6        159.95        176.38        11.00 o
  -6   8   6        633.64        598.29        17.47 o
  -5   8   6        833.30        743.95        20.35 o
  -4   8   6       1179.63       1075.89        24.76 o
  -3   8   6         66.55         66.05         7.01 o
  -2   8   6        206.31        194.87         9.86 o
  -1   8   6        318.91        327.18        12.39 o
   0   8   6         64.91         59.57         6.24 o
   1   8   6         10.01         11.10         4.48 o
   2   8   6        732.66        720.32        25.59 o
   3   8   6        201.62        208.25        10.58 o
   4   8   6        932.81        942.34        21.71 o
   5   8   6         21.76         18.79         5.58 o
   6   8   6        156.33        128.69        11.64 o
   7   8   6        173.77        166.09        12.69 o
   8   8   6        100.15         95.92        11.35 o
   9   8   6          0.14          9.27         8.20 o
  10   8   6         19.34         25.06         9.88 o
  11   8   6          1.30         -6.96         6.96 o
 -11   9   6          7.50         -3.00        13.39 o
 -10   9   6        523.19        580.53        59.66 o
  -9   9   6        690.58        705.66        27.72 o
  -8   9   6        285.74        327.79        20.57 o
  -7   9   6        145.36        178.77        13.29 o
  -6   9   6        821.97        788.59        23.74 o
  -5   9   6        298.66        265.25        15.96 o
  -4   9   6        275.48        288.36        14.66 o
  -3   9   6         29.46         34.68         6.37 o
  -2   9   6        156.14        174.24        11.44 o
  -1   9   6          3.32          6.12         5.19 o
   0   9   6          0.00         19.30         5.84 o
   1   9   6         19.19         13.44         5.90 o
   2   9   6          2.22          2.33         5.20 o
   3   9   6        139.30        131.97        10.46 o
   4   9   6        190.30        200.93        13.75 o
   5   9   6         48.68         53.95         8.73 o
   6   9   6        150.12        185.04        19.91 o
   7   9   6          1.72          6.15         9.61 o
   8   9   6         22.11         20.70        11.22 o
   9   9   6         21.29         16.68        10.25 o
  10   9   6        394.50        406.87        30.13 o
  -9  10   6         55.44         47.16         9.30 o
  -8  10   6        198.96        203.59        17.97 o
  -7  10   6          1.77          7.62         8.60 o
  -6  10   6          9.83         19.96         9.01 o
  -5  10   6          0.08          0.51         7.48 o
  -4  10   6         80.62         82.20        12.35 o
  -3  10   6          8.99         -1.19        12.07 o
  -2  10   6         23.61         28.96         9.62 o
  -1  10   6          2.59         13.46         7.06 o
   0  10   6        233.72        239.60        17.98 o
   1  10   6        367.28        392.73        24.49 o
   2  10   6        249.73        292.97        16.73 o
   3  10   6        159.84        167.02        14.98 o
   4  10   6         15.07         20.35        12.28 o
   5  10   6         27.10         11.85        11.09 o
   6  10   6          6.85         35.59        16.15 o
   7  10   6        124.00         98.69        21.48 o
   8  10   6        137.05        163.01        41.17 o
  -7  11   6          7.26         -2.45         9.73 o
  -6  11   6         17.87         16.18        12.59 o
  -5  11   6         13.86          6.43        11.05 o
  -4  11   6          6.43        -11.83        14.91 o
  -3  11   6        253.54        240.69        31.08 o
  -2  11   6          0.01         -1.65        11.52 o
  -1  11   6          4.17         -1.08        19.13 o
   0  11   6          0.49         -3.09        14.22 o
   1  11   6        127.44        137.08        21.93 o
   2  11   6          1.15         -2.06        11.14 o
   3  11   6         47.74         58.37        15.96 o
   4  11   6          4.03          9.67        15.27 o
   5  11   6        103.90        134.29        26.08 o
 -17   0   7        229.03        237.94        28.53 o
 -15   0   7        496.31        536.82        36.95 o
 -13   0   7       1225.21       1158.78        39.51 o
 -11   0   7       1394.22       1328.90        44.73 o
  -9   0   7        480.79        474.58        55.11 o
  -7   0   7       9309.93       9498.03       488.84 o
  -5   0   7         10.58         16.86        10.37 o
  -3   0   7       2775.15       2715.19        73.23 o
  -1   0   7      19148.29      19661.75       333.94 o
   1   0   7       8681.53       8787.45       133.35 o
   3   0   7       1779.57       1731.46        30.10 o
   5   0   7       7696.51       7778.61       114.68 o
   7   0   7         18.65         43.07         4.21 o
   9   0   7         86.21         57.71         6.44 o
  11   0   7        741.22        785.64        41.99 o
  13   0   7          0.82         -7.91        10.79 o
  15   0   7        190.73        176.35        38.25 o
 -17   1   7        233.06        268.38        21.99 o
 -16   1   7        133.88        150.46        15.59 o
 -15   1   7        246.60        275.84        15.50 o
 -14   1   7         54.35         44.45         7.75 o
 -13   1   7         77.26         78.29        11.65 o
 -12   1   7         33.82         32.29         3.86 o
 -11   1   7       1527.44       1481.34        32.21 o
 -10   1   7        341.19        353.48         9.84 o
  -9   1   7       2876.27       2858.26        80.57 o
  -8   1   7       2477.32       2393.84        55.91 o
  -7   1   7       2077.59       2203.15        51.30 o
  -6   1   7         22.21         39.20         6.00 o
  -5   1   7         22.91         30.84         2.16 o
  -4   1   7       4881.16       4902.48       100.52 o
  -3   1   7        743.22        683.54        11.80 o
  -2   1   7       5513.38       5206.59        55.24 o
  -1   1   7        771.39        754.83         9.33 o
   0   1   7       4348.67       4721.62        46.87 o
   1   1   7       2545.47       2682.88        30.78 o
   2   1   7       2201.35       2444.09        27.25 o
   3   1   7       3634.72       4114.62        44.90 o
   4   1   7         13.81         18.25         2.14 o
   5   1   7       2350.79       2468.85        29.71 o
   6   1   7       2848.25       3022.78        35.30 o
   7   1   7          0.20         -0.20         1.65 o
   8   1   7        249.20        219.46         6.59 o
   9   1   7        916.86        919.14        19.24 o
  10   1   7         14.67         19.86         5.77 o
  11   1   7       1113.22       1078.14        43.05 o
  12   1   7        190.42        200.63        12.54 o
  13   1   7       1029.67       1008.73        47.95 o
  14   1   7         88.58        124.74        21.74 o
  15   1   7         31.81         70.36        19.02 o
  16   1   7        127.80        126.72        29.50 o
 -17   2   7        104.98        155.26        17.65 o
 -16   2   7          5.94         15.25         8.01 o
 -15   2   7         13.52          5.45        11.02 o
 -14   2   7        212.78        218.36        14.45 o
 -13   2   7         44.82         38.39         8.01 o
 -12   2   7        117.67        124.07         9.53 o
 -11   2   7        145.35        118.67         6.75 o
 -10   2   7       4797.74       4534.79        87.43 o
  -9   2   7       1205.14       1227.07        24.36 o
  -8   2   7        640.16        555.26        11.18 o
  -7   2   7        649.43        653.06        15.34 o
  -6   2   7         47.88         87.43         4.44 o
  -5   2   7       2311.56       2190.69        35.28 o
  -4   2   7       8065.98       8659.12       134.71 o
  -3   2   7         11.48          6.81         1.10 o
  -2   2   7        341.35        255.49         4.14 o
  -1   2   7        330.76        286.95         4.61 o
   0   2   7         70.00         73.49         2.66 o
   1   2   7       6170.51       6897.83        70.09 o
   2   2   7       5670.99       6308.53        65.76 o
   3   2   7        585.04        609.82         9.42 o
   4   2   7       1299.99       1260.59        17.30 o
   5   2   7        412.90        413.62        10.14 o
   6   2   7          0.45          4.62         1.63 o
   7   2   7       6003.83       6431.14        74.63 o
   8   2   7       4787.21       4548.47        60.13 o
   9   2   7        443.68        403.71        12.72 o
  10   2   7         18.89         22.95         4.03 o
  11   2   7        936.18        885.81        28.56 o
  12   2   7          2.14          1.99         4.73 o
  13   2   7         63.52         58.15         8.12 o
  14   2   7        313.22        374.55        35.75 o
  15   2   7        200.25        206.97        28.17 o
 -17   3   7        881.72        948.69        45.60 o
 -16   3   7         13.78         10.32        11.99 o
 -15   3   7        195.21        226.15        33.06 o
 -14   3   7         63.14         74.80        13.96 o
 -13   3   7        279.22        260.48        22.80 o
 -12   3   7          1.45         -0.82         4.73 o
 -11   3   7         19.80         21.67         5.73 o
 -10   3   7        251.06        242.62        10.55 o
  -9   3   7         50.62         44.06         4.09 o
  -8   3   7       1083.32        976.72        17.38 o
  -7   3   7       1229.34       1102.62        17.69 o
  -6   3   7        126.06        166.19         5.79 o
  -5   3   7        275.06        341.14         7.33 o
  -4   3   7        898.79        928.66        13.11 o
  -3   3   7       7632.53       7691.77        81.95 o
  -2   3   7       2803.90       2848.90        30.72 o
  -1   3   7        469.86        440.99         7.04 o
   0   3   7        410.25        376.70         6.53 o
   1   3   7       6405.42       6533.70        69.51 o
   2   3   7       4194.15       4304.20        46.44 o
   3   3   7        911.80       1047.71        14.07 o
   4   3   7         90.75        106.72         4.51 o
   5   3   7         50.55         17.37         2.46 o
   6   3   7         24.76         15.14         2.19 o
   7   3   7       2311.30       2276.63        32.17 o
   8   3   7         97.19         85.24         7.07 o
   9   3   7          4.20         10.42         4.72 o
  10   3   7         51.50         41.18         7.83 o
  11   3   7          0.03         -3.38         6.95 o
  12   3   7        200.41        184.00        23.72 o
  13   3   7        277.68        324.20        21.84 o
  14   3   7          7.75         10.56        15.88 o
  15   3   7        309.11        282.36        33.18 o
 -16   4   7          1.74          2.92         8.71 o
 -15   4   7        117.98        149.26        18.07 o
 -14   4   7        168.70        168.02        15.74 o
 -13   4   7        621.32        580.04        26.97 o
 -12   4   7        312.64        307.37        18.45 o
 -11   4   7        692.23        700.66        26.43 o
 -10   4   7        319.09        324.00        15.50 o
  -9   4   7         10.99         16.58         4.63 o
  -8   4   7         54.80         45.02         5.62 o
  -7   4   7       1821.48       1743.82        26.93 o
  -6   4   7          0.18          0.03         1.48 o
  -5   4   7        145.89        107.23         4.66 o
  -4   4   7       1786.55       1853.43        21.72 o
  -3   4   7       2148.20       2180.55        26.36 o
  -2   4   7        494.91        529.31         8.42 o
  -1   4   7        463.46        483.67         8.07 o
   0   4   7          8.64          6.61         1.83 o
   1   4   7          6.89          0.51         1.61 o
   2   4   7         12.31         12.12         2.12 o
   3   4   7       3700.01       3828.94        45.44 o
   4   4   7        565.43        578.72        10.65 o
   5   4   7         51.04         54.15         3.81 o
   6   4   7       1477.08       1576.05        22.26 o
   7   4   7          1.32         -0.99         3.26 o
   8   4   7        914.80        958.38        25.19 o
   9   4   7          0.36         -0.09         3.97 o
  10   4   7        569.55        556.24        20.92 o
  11   4   7        280.20        292.11        17.61 o
  12   4   7        143.28        137.10        11.69 o
  13   4   7         74.93         74.21        12.14 o
  14   4   7         66.16         40.53        22.69 o
  15   4   7        147.75        183.21        27.78 o
 -16   5   7        244.24        279.47        35.98 o
 -15   5   7          2.69         -8.01         8.01 o
 -14   5   7         29.94         23.26        10.71 o
 -13   5   7        536.11        536.95        35.76 o
 -12   5   7        893.81        919.79        38.12 o
 -11   5   7        219.77        203.41        17.62 o
 -10   5   7          2.38          3.56         5.39 o
  -9   5   7        263.12        236.71        16.84 o
  -8   5   7        634.02        634.31        24.21 o
  -7   5   7          1.64          4.44         4.30 o
  -6   5   7         13.29         20.50         2.86 o
  -5   5   7       1846.95       1842.38        24.10 o
  -4   5   7        703.33        670.01        10.56 o
  -3   5   7        773.46        724.81        11.48 o
  -2   5   7        159.93        136.73         4.81 o
  -1   5   7        196.88        189.95         5.47 o
   0   5   7        956.44        894.78        12.75 o
   1   5   7        158.44        184.79         5.77 o
   2   5   7       1923.56       2031.27        25.36 o
   3   5   7          0.70          1.07         2.14 o
   4   5   7         19.92         24.47         3.08 o
   5   5   7         18.35         15.57         3.26 o
   6   5   7         24.10         24.94         4.33 o
   7   5   7        111.48        107.40         8.88 o
   8   5   7        250.01        247.79        13.26 o
   9   5   7        294.40        276.74        13.63 o
  10   5   7       1126.01       1143.27        33.21 o
  11   5   7          4.62          4.84         6.09 o
  12   5   7         80.32         77.71         9.88 o
  13   5   7         49.97         55.47         7.47 o
  14   5   7        270.53        297.29        51.43 o
 -15   6   7         98.77        136.24        20.37 o
 -14   6   7          0.41         -1.79        10.37 o
 -13   6   7         41.58         37.68        13.94 o
 -12   6   7         88.07         81.23        18.15 o
 -11   6   7          5.79         12.27         8.39 o
 -10   6   7        672.42        664.61        37.12 o
  -9   6   7          2.36         -6.55         6.55 o
  -8   6   7          1.00         -3.06         3.06 o
  -7   6   7        537.61        527.83        16.44 o
  -6   6   7         72.15         71.76         4.47 o
  -5   6   7        440.12        387.37        10.59 o
  -4   6   7        574.97        515.55        10.96 o
  -3   6   7          0.39         -0.89         2.25 o
  -2   6   7        660.10        687.16        12.29 o
  -1   6   7         73.28         60.46         3.94 o
   0   6   7        663.38        654.65        10.87 o
   1   6   7          1.85          0.48         2.30 o
   2   6   7         29.50         26.85         3.30 o
   3   6   7       1239.49       1229.18        17.92 o
   4   6   7         47.67         34.59         4.25 o
   5   6   7         79.65         91.86         6.61 o
   6   6   7        121.79        129.11         8.35 o
   7   6   7        302.94        260.16        13.52 o
   8   6   7        134.53        115.35         9.83 o
   9   6   7          3.73          2.91         4.73 o
  10   6   7         17.07         15.52         5.24 o
  11   6   7        494.90        504.12        20.47 o
  12   6   7        214.14        233.47        17.62 o
  13   6   7         60.81         44.99         9.43 o
 -14   7   7        231.07        272.68        29.33 o
 -13   7   7         54.59         76.30        17.26 o
 -12   7   7        172.08        138.25        33.39 o
 -11   7   7         42.91         21.09        11.63 o
 -10   7   7          1.02         -7.36         7.36 o
  -9   7   7        778.66        782.50        35.01 o
  -8   7   7        408.89        409.90        17.82 o
  -7   7   7         35.98         15.75         4.91 o
  -6   7   7        732.43        707.50        19.11 o
  -5   7   7         69.79         79.68         6.62 o
  -4   7   7          3.77          8.14         4.11 o
  -3   7   7        748.53        728.01        16.91 o
  -2   7   7        357.81        359.03        12.29 o
  -1   7   7          4.18          2.70         3.39 o
   0   7   7        551.47        563.50        16.90 o
   1   7   7        428.78        395.50        11.45 o
   2   7   7        575.76        556.40        14.52 o
   3   7   7         91.09         95.12         6.91 o
   4   7   7        345.99        349.72        13.48 o
   5   7   7        264.52        291.31        13.67 o
   6   7   7         43.17         61.28         9.68 o
   7   7   7        697.78        722.32        24.96 o
   8   7   7        639.39        656.67        29.86 o
   9   7   7          0.06         -4.98         4.98 o
  10   7   7        346.57        319.18        18.94 o
  11   7   7         25.71         29.24        16.68 o
  12   7   7         27.41         45.17        10.07 o
 -13   8   7         25.17         23.44        14.01 o
 -12   8   7         76.43         62.08        17.29 o
 -11   8   7          8.92         11.29        11.63 o
 -10   8   7        537.60        550.32        25.48 o
  -9   8   7        166.39        177.83        15.30 o
  -8   8   7        286.86        248.69        16.58 o
  -7   8   7         32.43         24.08         5.07 o
  -6   8   7          0.42         -3.33         3.33 o
  -5   8   7         64.51         67.33         6.83 o
  -4   8   7        206.46        203.26        11.58 o
  -3   8   7       1058.44       1034.18        24.18 o
  -2   8   7         63.86         52.85         6.03 o
  -1   8   7       1640.47       1626.26        29.26 o
   0   8   7       1879.37       1892.71        32.85 o
   1   8   7        187.35        188.41         9.54 o
   2   8   7          0.11         -2.82         3.78 o
   3   8   7          5.57          3.25         4.31 o
   4   8   7         91.44        107.61         8.50 o
   5   8   7        137.66        120.17         9.44 o
   6   8   7          0.16         -3.27         5.32 o
   7   8   7        748.31        760.57        26.45 o
   8   8   7        245.35        256.27        20.16 o
   9   8   7        147.61        130.67        15.36 o
  10   8   7        140.17        163.34        17.77 o
  11   8   7         42.10         47.06        11.38 o
 -11   9   7         60.29         93.66        21.74 o
 -10   9   7          6.20         12.24        11.48 o
  -9   9   7        410.89        461.33        29.73 o
  -8   9   7         51.58         47.08         9.39 o
  -7   9   7        109.31         97.35        10.92 o
  -6   9   7          0.23          0.55         4.50 o
  -5   9   7          7.36          7.92         5.21 o
  -4   9   7         35.28         45.04         7.50 o
  -3   9   7        665.84        644.35        22.14 o
  -2   9   7       1176.88       1103.90        26.88 o
  -1   9   7         11.78         20.32         5.47 o
   0   9   7         26.95         18.78         5.82 o
   1   9   7       1189.28       1165.08        29.09 o
   2   9   7          5.77          8.01         5.83 o
   3   9   7         90.95        114.36        11.84 o
   4   9   7         56.64         55.24         8.59 o
   5   9   7        452.10        485.38        33.05 o
   6   9   7         21.01         15.23        10.03 o
   7   9   7          5.94         15.51        10.43 o
   8   9   7         86.48         61.00        14.27 o
   9   9   7         62.93         88.00        16.79 o
  10   9   7         37.46         64.63        16.55 o
  -9  10   7          5.40         15.96         7.05 o
  -8  10   7         91.28        117.22        14.19 o
  -7  10   7          0.60         -7.42         7.42 o
  -6  10   7         29.69         22.49         8.64 o
  -5  10   7         16.01          9.80        11.21 o
  -4  10   7        147.07        176.07        16.90 o
  -3  10   7          7.46        -10.67        10.67 o
  -2  10   7        516.80        454.54        33.68 o
  -1  10   7        214.46        219.85        20.96 o
   0  10   7          2.39          6.64         6.86 o
   1  10   7        103.45        115.52        10.64 o
   2  10   7        425.80        453.64        21.37 o
   3  10   7         21.90          7.51         7.54 o
   4  10   7        292.77        377.89        25.30 o
   5  10   7         55.26         52.26        13.15 o
   6  10   7        101.41        124.68        22.80 o
   7  10   7         25.82         48.04        18.32 o
   8  10   7        211.79        200.64        28.15 o
  -6  11   7        301.36        293.20        32.51 o
  -5  11   7          8.47         -8.82        10.15 o
  -4  11   7         75.48         52.02        17.86 o
  -3  11   7        157.42        162.46        27.25 o
  -2  11   7         80.85         92.54        22.34 o
  -1  11   7         43.49         12.67        16.21 o
   0  11   7          4.07         -2.95        12.60 o
   1  11   7         15.28         30.04        14.49 o
   2  11   7          4.12          3.93        10.45 o
   3  11   7          3.48         -8.90        12.03 o
   4  11   7        146.69        206.93        51.87 o
   5  11   7        125.11        127.88        25.67 o
 -16   0   8        180.87        161.43        21.39 o
 -14   0   8        545.56        597.76        36.31 o
 -12   0   8         81.42         75.78         6.45 o
 -10   0   8       1261.28       1291.47        94.01 o
  -8   0   8        190.87        241.83        35.66 o
  -6   0   8       5679.86       5748.74       304.07 o
  -4   0   8      11885.97      12193.33       378.21 o
  -2   0   8         22.24         12.80         1.78 o
   0   0   8        241.45        266.34         6.83 o
   2   0   8          8.15          1.18         2.23 o
   4   0   8       4242.57       4189.25        67.56 o
   6   0   8        357.07        302.89        14.46 o
   8   0   8         52.66         59.99         6.00 o
  10   0   8          4.78         -1.85         6.55 o
  12   0   8       1070.31       1009.46        41.81 o
  14   0   8       1051.49       1017.88        79.10 o
 -17   1   8        200.65        183.30        23.34 o
 -16   1   8         10.64         10.10         7.01 o
 -15   1   8        116.62        129.51        13.06 o
 -14   1   8        220.09        223.96        15.81 o
 -13   1   8          2.51          3.35         3.05 o
 -12   1   8          8.54          6.76         2.69 o
 -11   1   8         22.63         26.83         3.53 o
 -10   1   8         16.40         14.63         3.54 o
  -9   1   8       2598.59       2433.79        57.52 o
  -8   1   8       2341.40       2304.74        54.19 o
  -7   1   8       1535.60       1443.79        45.01 o
  -6   1   8        766.97        719.06        40.80 o
  -5   1   8        362.57        351.33         9.29 o
  -4   1   8        149.17        181.04         6.97 o
  -3   1   8       2005.83       1949.45        26.84 o
  -2   1   8        671.96        740.34         9.02 o
  -1   1   8        159.88        193.07         4.31 o
   0   1   8       5527.44       5772.60        55.98 o
   1   1   8       9543.63       9901.78       105.87 o
   2   1   8          0.24         -0.59         1.38 o
   3   1   8        130.19        169.72         4.87 o
   4   1   8       1154.92       1138.12        15.63 o
   5   1   8       2782.56       2796.78        33.47 o
   6   1   8       1091.12       1167.34        15.80 o
   7   1   8        424.81        457.05        10.17 o
   8   1   8        686.15        640.96        13.16 o
   9   1   8        157.08        147.18        11.72 o
  10   1   8         75.83         84.62         6.56 o
  11   1   8        495.05        449.48        19.91 o
  12   1   8        192.53        193.36        14.71 o
  13   1   8        276.74        266.78        19.65 o
  14   1   8        209.34        161.42        24.45 o
  15   1   8          6.24         28.17        14.80 o
 -17   2   8         55.49         61.52        11.89 o
 -16   2   8         64.57         77.96        12.14 o
 -15   2   8        608.59        701.94        27.37 o
 -14   2   8         77.50         81.79        10.31 o
 -13   2   8         23.72         33.95        11.35 o
 -12   2   8        275.57        259.19        12.50 o
 -11   2   8        658.47        614.49        14.43 o
 -10   2   8        649.37        615.27        15.56 o
  -9   2   8         47.85         48.76         3.87 o
  -8   2   8        822.62        803.30        18.25 o
  -7   2   8       1635.59       1522.04        30.89 o
  -6   2   8        184.68        188.02         6.10 o
  -5   2   8       1551.23       1525.70        29.65 o
  -4   2   8         68.31         54.42         3.33 o
  -3   2   8        199.37        215.04         5.50 o
  -2   2   8         36.88         32.92         1.78 o
  -1   2   8         76.91         79.23         2.80 o
   0   2   8        267.70        274.37         5.94 o
   1   2   8      15196.36      16084.27       162.67 o
   2   2   8        125.52        148.61         4.88 o
   3   2   8      20248.75      22025.81       225.56 o
   4   2   8       5609.81       6076.83        69.33 o
   5   2   8        875.83        969.79        14.22 o
   6   2   8         45.41         40.11         3.18 o
   7   2   8       2525.29       2636.61        35.67 o
   8   2   8        121.58        119.18         7.68 o
   9   2   8        372.54        392.94        14.85 o
  10   2   8        255.65        238.11        10.86 o
  11   2   8         82.33         84.41         9.71 o
  12   2   8         20.95         16.27         6.75 o
  13   2   8         28.45         43.57        21.06 o
  14   2   8        343.70        348.51        35.53 o
  15   2   8        175.10        223.95        29.70 o
 -16   3   8          5.26         19.59        10.37 o
 -15   3   8         21.56         26.58         8.71 o
 -14   3   8        148.52        187.41        14.43 o
 -13   3   8        185.84        211.90        14.66 o
 -12   3   8       1828.55       1730.01        58.44 o
 -11   3   8         81.85         93.72         9.03 o
 -10   3   8         87.30         86.72         6.25 o
  -9   3   8          6.20          3.65         2.41 o
  -8   3   8         45.88         40.20         3.16 o
  -7   3   8         48.25         30.42         3.89 o
  -6   3   8         12.98         29.75         2.88 o
  -5   3   8        120.76        145.13         4.81 o
  -4   3   8        291.13        238.86         5.44 o
  -3   3   8        703.59        747.10        10.16 o
  -2   3   8         82.36         83.82         3.30 o
  -1   3   8         18.87         33.37         2.05 o
   0   3   8          0.20         -0.53         1.32 o
   1   3   8        833.52        876.46        12.26 o
   2   3   8        294.65        405.47         8.63 o
   3   3   8        937.84       1078.21        15.23 o
   4   3   8        954.63        883.82        13.70 o
   5   3   8       1213.72       1292.98        18.11 o
   6   3   8        384.27        339.53         8.92 o
   7   3   8         21.02         18.28         3.88 o
   8   3   8       3633.70       3631.28        67.38 o
   9   3   8       3424.81       3443.89        68.56 o
  10   3   8         41.90         52.49         5.75 o
  11   3   8         68.59         75.51        10.60 o
  12   3   8          5.56          1.71         5.92 o
  13   3   8          0.18         -2.19         4.70 o
  14   3   8         10.78          5.53        20.10 o
  15   3   8          1.34         -6.16        21.39 o
 -16   4   8        107.23         97.67        15.35 o
 -15   4   8        133.20        133.27        23.34 o
 -14   4   8        126.20        144.19        14.49 o
 -13   4   8        125.47        105.01        11.91 o
 -12   4   8        150.63        167.71        14.63 o
 -11   4   8        443.16        443.09        24.70 o
 -10   4   8        722.59        739.02        23.33 o
  -9   4   8        663.58        677.81        20.89 o
  -8   4   8         29.94         31.91         4.32 o
  -7   4   8        772.65        765.83        14.98 o
  -6   4   8        728.83        768.77        12.37 o
  -5   4   8        258.80        256.23         6.01 o
  -4   4   8       4330.96       4443.91        52.94 o
  -3   4   8        514.94        568.75        14.82 o
  -2   4   8       3351.07       3334.49        38.94 o
  -1   4   8         28.05         17.82         2.19 o
   0   4   8        520.99        464.42         8.32 o
   1   4   8        168.45        209.05         6.29 o
   2   4   8          5.44          1.71         1.83 o
   3   4   8        330.16        256.94         7.56 o
   4   4   8        459.04        418.56        10.23 o
   5   4   8        447.38        494.32        11.10 o
   6   4   8        406.01        375.07        13.74 o
   7   4   8       1179.19       1182.97        25.04 o
   8   4   8       1018.91       1010.45        35.56 o
   9   4   8        351.26        314.67        15.40 o
  10   4   8        102.64        111.66         8.51 o
  11   4   8        146.46        166.57        14.99 o
  12   4   8         88.05         75.79         9.96 o
  13   4   8          0.42          2.94         5.11 o
  14   4   8        225.77        269.53        18.60 o
 -15   5   8         10.51         -4.89         8.01 o
 -14   5   8          5.84          8.63        10.05 o
 -13   5   8         28.00         16.53         9.63 o
 -12   5   8         89.88         71.34        11.05 o
 -11   5   8        764.59        722.20        54.70 o
 -10   5   8        158.69        186.42        13.99 o
  -9   5   8       1972.68       1888.02        54.21 o
  -8   5   8         46.95         74.07         8.82 o
  -7   5   8       1346.55       1269.09        26.80 o
  -6   5   8        503.93        498.95        10.67 o
  -5   5   8         21.89         29.00         2.44 o
  -4   5   8        702.06        700.24        11.11 o
  -3   5   8         39.27         34.80         2.83 o
  -2   5   8        700.38        701.09        10.97 o
  -1   5   8       8759.53       8777.87        95.20 o
   0   5   8       1690.99       1656.72        20.99 o
   1   5   8        518.25        544.69        10.01 o
   2   5   8        131.41        125.43         5.17 o
   3   5   8         61.53         46.69         3.79 o
   4   5   8        169.00        163.07         6.36 o
   5   5   8        222.28        227.38         9.09 o
   6   5   8        803.06        838.60        17.96 o
   7   5   8        578.45        603.52        23.53 o
   8   5   8        382.98        333.84        21.10 o
   9   5   8        420.74        437.37        17.28 o
  10   5   8       1334.17       1256.21        31.26 o
  11   5   8        590.29        546.06        20.92 o
  12   5   8        109.30         99.03        11.90 o
  13   5   8          1.09          0.28         5.65 o
  14   5   8          0.03          9.30         7.74 o
 -15   6   8          8.75          3.23         9.78 o
 -14   6   8          7.90         22.46        11.63 o
 -13   6   8        302.75        276.22        26.82 o
 -12   6   8        286.73        295.38        32.74 o
 -11   6   8          1.51          0.72         7.12 o
 -10   6   8         43.47         45.35         8.57 o
  -9   6   8        390.29        346.69        26.01 o
  -8   6   8         89.98         75.47         8.79 o
  -7   6   8        667.40        693.04        19.63 o
  -6   6   8         46.82         44.62         3.48 o
  -5   6   8         33.48         25.06         3.83 o
  -4   6   8         16.59         15.58         3.31 o
  -3   6   8        680.69        623.14        13.55 o
  -2   6   8        181.88        173.89         7.01 o
  -1   6   8       1177.01       1098.51        15.93 o
   0   6   8        863.44        852.67        13.23 o
   1   6   8        200.45        215.55         7.23 o
   2   6   8       2887.38       2765.74        33.67 o
   3   6   8        299.12        268.96         8.44 o
   4   6   8          1.70          1.50         3.30 o
   5   6   8          1.33         -0.59         3.56 o
   6   6   8       1134.96       1193.71        26.42 o
   7   6   8        438.34        457.77        18.48 o
   8   6   8         88.45         86.51         9.96 o
   9   6   8          0.07         -2.76         4.89 o
  10   6   8       1844.70       1879.78        45.88 o
  11   6   8        258.14        246.09        15.62 o
  12   6   8          5.15          2.90         7.00 o
  13   6   8          7.39          0.80         6.40 o
 -14   7   8         37.82         60.51        19.77 o
 -13   7   8        612.36        658.27        45.14 o
 -12   7   8          0.72          6.12        11.67 o
 -11   7   8         11.45         -0.06         9.85 o
 -10   7   8          8.52         13.85         7.98 o
  -9   7   8         85.68         75.20        14.98 o
  -8   7   8        141.21        128.03        10.13 o
  -7   7   8        137.62        173.81        10.41 o
  -6   7   8         57.49         49.66         6.22 o
  -5   7   8        349.90        379.02        13.25 o
  -4   7   8        274.11        279.89        12.27 o
  -3   7   8        315.33        279.94        12.06 o
  -2   7   8       1984.63       1908.44        32.13 o
  -1   7   8        360.11        352.36        11.86 o
   0   7   8        752.39        772.34        16.17 o
   1   7   8       4977.49       4829.17        61.58 o
   2   7   8         95.94        112.08         6.88 o
   3   7   8         23.52         17.31         4.53 o
   4   7   8          0.59          1.21         3.82 o
   5   7   8        573.73        618.74        18.23 o
   6   7   8        120.96        106.85         9.66 o
   7   7   8         25.71         39.37         7.43 o
   8   7   8        745.01        749.39        25.16 o
   9   7   8         58.54         70.93        10.05 o
  10   7   8        426.60        480.04        26.77 o
  11   7   8         40.98         19.72        12.35 o
  12   7   8         11.58          7.79        10.58 o
 -13   8   8          5.88          7.17        12.92 o
 -12   8   8         28.72          8.75        14.21 o
 -11   8   8         86.34         76.82        17.81 o
 -10   8   8          1.86         -6.63        10.13 o
  -9   8   8          0.67         -3.45         5.43 o
  -8   8   8        121.49        110.58        15.32 o
  -7   8   8        131.04        125.91         8.75 o
  -6   8   8          2.87          3.34         4.41 o
  -5   8   8        281.36        291.42        12.96 o
  -4   8   8          2.96         -0.99         4.11 o
  -3   8   8       2418.48       2310.24        43.32 o
  -2   8   8          0.57          1.12         4.37 o
  -1   8   8        341.50        400.71        14.53 o
   0   8   8       2554.64       2559.76        41.69 o
   1   8   8        194.20        207.04        10.28 o
   2   8   8        237.17        239.98        12.73 o
   3   8   8        329.49        345.30        20.39 o
   4   8   8          4.64         10.21         5.08 o
   5   8   8        112.39        105.13         9.63 o
   6   8   8         21.53         17.88         8.75 o
   7   8   8        245.49        237.31        20.68 o
   8   8   8         22.63         18.10        10.96 o
   9   8   8        397.97        383.02        26.58 o
  10   8   8         71.79         50.27        12.60 o
  11   8   8          5.61         10.16         8.92 o
 -11   9   8         19.92         30.31        20.75 o
 -10   9   8        158.44        191.84        16.00 o
  -9   9   8          7.00         -0.75         7.59 o
  -8   9   8        336.72        335.94        18.83 o
  -7   9   8          0.07         -4.42         4.42 o
  -6   9   8         15.81          4.81         5.43 o
  -5   9   8        652.58        626.10        21.45 o
  -4   9   8         15.89         14.60         5.59 o
  -3   9   8        857.87        862.70        28.91 o
  -2   9   8       1499.64       1498.72        32.70 o
  -1   9   8         15.66          6.76         5.16 o
   0   9   8       1245.95       1264.40        31.05 o
   1   9   8         87.59         96.01         9.73 o
   2   9   8          4.42         -3.78         4.78 o
   3   9   8          0.14          8.88         5.59 o
   4   9   8        398.64        395.94        19.36 o
   5   9   8          8.57         10.92         8.22 o
   6   9   8          2.02         17.43        10.69 o
   7   9   8          6.38         14.40        12.87 o
   8   9   8          0.95          2.43        11.09 o
   9   9   8         32.90         37.42        13.24 o
  -9  10   8        295.03        264.25        34.29 o
  -8  10   8          5.62         15.48         7.99 o
  -7  10   8         43.54         52.09        10.14 o
  -6  10   8         23.44         23.47         8.82 o
  -5  10   8         18.27         19.98         8.59 o
  -4  10   8        139.09        124.09        21.29 o
  -3  10   8        159.86        163.63        19.09 o
  -2  10   8        264.00        351.99        29.56 o
  -1  10   8         32.25         65.39        16.22 o
   0  10   8        344.04        361.26        21.93 o
   1  10   8          7.97         23.78         8.04 o
   2  10   8          8.25          2.53         7.28 o
   3  10   8         33.57         49.10        12.48 o
   4  10   8         31.59         38.43        12.19 o
   5  10   8         48.81         50.59        15.85 o
   6  10   8          1.12         -1.62        13.29 o
   7  10   8        358.98        323.38        51.87 o
  -6  11   8        110.61        155.73        20.10 o
  -5  11   8          0.85         -1.94         9.68 o
  -4  11   8         22.22         17.29        12.86 o
  -3  11   8         18.44          7.95        13.71 o
  -2  11   8         12.22         51.01        18.78 o
  -1  11   8         26.50          7.91        21.07 o
   0  11   8        423.43        405.03        65.81 o
   1  11   8          0.25          8.02        12.54 o
   2  11   8          0.22         15.33        13.01 o
   3  11   8        100.69         88.99        18.70 o
   4  11   8        182.97        203.72        36.63 o
 -17   0   9         52.60         51.87        13.61 o
 -15   0   9        175.46        238.59        22.69 o
 -13   0   9        499.30        534.51        21.31 o
  -9   0   9        203.54        181.53        31.77 o
  -7   0   9        742.05        696.31        56.40 o
  -5   0   9       2265.26       2397.51        67.79 o
  -3   0   9       7135.10       7070.92       136.86 o
  -1   0   9       8551.49       8838.01       134.15 o
   1   0   9      16436.13      16989.11       255.12 o
   3   0   9         23.71         26.77         3.47 o
   5   0   9         23.13         23.70         3.52 o
   7   0   9       4084.51       4114.41        76.49 o
   9   0   9          2.40         30.80         7.11 o
  11   0   9         75.96         85.40        15.63 o
  13   0   9        226.39        209.91        20.61 o
  15   0   9         61.99         55.76        27.23 o
 -17   1   9          3.03          4.07         6.54 o
 -16   1   9         84.04        100.56        11.46 o
 -15   1   9        312.11        362.95        19.25 o
 -14   1   9       1565.16       1587.31        55.93 o
 -13   1   9         55.57         50.82         4.54 o
 -12   1   9       1088.92       1046.89        40.05 o
 -11   1   9        147.87        144.82         9.10 o
 -10   1   9         77.47         89.05         8.02 o
  -9   1   9       3630.76       3508.94        87.43 o
  -8   1   9         58.06         54.37         4.48 o
  -7   1   9          2.72          0.40         2.27 o
  -6   1   9        151.47        101.86         4.64 o
  -5   1   9        305.39        289.21         9.08 o
  -4   1   9       4321.85       3970.96        63.20 o
  -3   1   9       6274.98       6317.97        76.68 o
  -2   1   9        821.20        880.08        11.35 o
  -1   1   9        906.19        831.08        11.17 o
   0   1   9        161.10        153.24         3.87 o
   1   1   9       4919.86       5613.23        62.21 o
   2   1   9         14.56          9.00         1.83 o
   3   1   9        548.00        617.85         9.99 o
   4   1   9        577.78        620.94        10.54 o
   5   1   9        189.94        203.52         6.18 o
   6   1   9        651.16        659.06        10.96 o
   7   1   9        609.68        625.25        15.67 o
   8   1   9       1726.99       1650.21        30.38 o
   9   1   9        667.44        665.97        19.86 o
  10   1   9        212.68        207.20        10.53 o
  11   1   9        298.33        259.99        15.54 o
  12   1   9        265.73        251.25        15.18 o
  13   1   9         22.05         13.86         8.23 o
  14   1   9        211.66        205.20        36.63 o
  15   1   9        200.56        215.45        31.44 o
 -17   2   9         17.19         16.53         7.79 o
 -16   2   9        514.01        602.20        29.34 o
 -15   2   9         93.93         92.13         8.94 o
 -14   2   9         24.36         22.12         6.18 o
 -13   2   9         43.93         55.22         8.01 o
 -12   2   9        160.30        169.02         9.98 o
 -11   2   9         64.23         62.88         5.77 o
 -10   2   9        961.05        915.28        19.96 o
  -9   2   9        952.16        899.53        21.21 o
  -8   2   9        585.54        601.53        19.90 o
  -7   2   9        318.49        329.02         9.52 o
  -6   2   9        357.62        424.32        10.97 o
  -5   2   9         87.99         90.00         4.60 o
  -4   2   9       9956.90       9541.44       139.10 o
  -3   2   9         30.39         19.25         1.43 o
  -2   2   9         28.39         48.09         2.24 o
  -1   2   9       5642.46       5837.44        61.87 o
   0   2   9       1021.74       1081.67        13.97 o
   1   2   9          5.98          5.81         1.70 o
   2   2   9       2068.07       2207.45        25.47 o
   3   2   9        764.36        846.05        12.08 o
   4   2   9       2258.58       2245.70        29.42 o
   5   2   9         17.02         12.00         2.43 o
   6   2   9        438.15        479.53        10.01 o
   7   2   9        393.19        368.18        15.58 o
   8   2   9        471.31        447.02        15.90 o
   9   2   9          4.87         -1.97         3.90 o
  10   2   9        186.93        210.85        11.14 o
  11   2   9        331.42        340.32        14.94 o
  12   2   9        501.66        487.81        22.79 o
  13   2   9        144.86        156.99        19.93 o
  14   2   9        196.56        221.04        18.65 o
  15   2   9          0.02         -0.35        27.55 o
 -16   3   9         14.38         14.20         7.47 o
 -15   3   9        189.83        200.66        15.48 o
 -14   3   9         22.91         16.31         5.97 o
 -13   3   9        119.05        115.89        10.20 o
 -12   3   9        216.11        210.34        13.16 o
 -11   3   9        272.08        275.88        14.04 o
 -10   3   9          0.49          4.00         2.94 o
  -9   3   9        440.46        409.96        10.66 o
  -8   3   9        506.24        561.21        12.43 o
  -7   3   9        813.88        841.71        16.96 o
  -6   3   9        490.96        509.53        11.96 o
  -5   3   9        722.03        744.84        13.90 o
  -4   3   9        305.26        329.01         6.29 o
  -3   3   9       1665.60       1586.89        19.98 o
  -2   3   9        438.27        497.17         8.52 o
  -1   3   9        496.62        427.73         7.05 o
   0   3   9       2951.81       3196.55        36.04 o
   1   3   9       1244.82       1446.28        18.44 o
   2   3   9       1023.92       1112.17        15.21 o
   3   3   9        639.37        600.47        11.35 o
   4   3   9        231.16        284.22         8.56 o
   5   3   9          0.41         -0.58         2.16 o
   6   3   9       2073.40       2254.86        31.31 o
   7   3   9        108.28         99.16         6.72 o
   8   3   9        315.12        293.03        13.19 o
   9   3   9        116.68        128.66         9.43 o
  10   3   9        390.37        393.24        18.40 o
  11   3   9        802.73        812.89        25.79 o
  12   3   9         19.08         17.43         6.89 o
  13   3   9          1.00         -3.48         5.52 o
  14   3   9          1.58         -2.87         6.68 o
  15   3   9         27.88         34.45        25.61 o
 -16   4   9          4.70          6.34         8.01 o
 -15   4   9         27.81         24.08         9.40 o
 -14   4   9         22.46         21.64         8.31 o
 -13   4   9         74.24         85.98        10.85 o
 -12   4   9        307.61        320.86        19.97 o
 -11   4   9        470.79        460.05        18.79 o
 -10   4   9       1312.33       1324.44        35.87 o
  -9   4   9        272.96        252.42        13.13 o
  -8   4   9        315.69        304.64        12.47 o
  -7   4   9        304.45        274.16        10.09 o
  -6   4   9       1026.97       1030.98        17.95 o
  -5   4   9        169.85        175.06         4.92 o
  -4   4   9        203.29        193.83         5.36 o
  -3   4   9        148.94        152.85         5.78 o
  -2   4   9       4503.31       4607.35        52.28 o
  -1   4   9       6863.10       6684.33        71.54 o
   0   4   9       1013.94        954.34        13.59 o
   1   4   9       1440.42       1409.24        19.02 o
   2   4   9         36.85         57.58         3.67 o
   3   4   9         36.67         34.27         3.30 o
   4   4   9          0.21          1.47         2.37 o
   5   4   9         78.46         59.17         4.25 o
   6   4   9        615.72        648.71        15.45 o
   7   4   9        927.79        925.19        21.60 o
   8   4   9         12.39         15.89         5.06 o
   9   4   9         53.44         50.81         6.98 o
  10   4   9          2.09          3.81         4.78 o
  11   4   9        160.08        150.36        11.34 o
  12   4   9          0.74         -5.20         5.99 o
  13   4   9         16.32         28.98         7.88 o
  14   4   9         49.75         32.85        11.56 o
 -15   5   9        427.98        488.12        34.13 o
 -14   5   9        319.63        312.50        26.59 o
 -13   5   9        134.99        158.09        18.92 o
 -12   5   9         24.47         36.44         9.07 o
 -11   5   9        124.92        116.25        12.01 o
 -10   5   9        404.74        402.22        21.05 o
  -9   5   9         90.53         84.36         9.60 o
  -8   5   9        197.79        213.66        14.85 o
  -7   5   9        243.36        227.41         8.82 o
  -6   5   9       1548.70       1518.04        25.16 o
  -5   5   9        421.41        366.93         8.12 o
  -4   5   9         30.01         43.39         3.03 o
  -3   5   9        485.04        448.75        14.45 o
  -2   5   9         15.60         14.63         2.23 o
  -1   5   9        481.54        470.75         9.79 o
   0   5   9        115.07        132.90         5.40 o
   1   5   9       2012.75       2022.52        25.99 o
   2   5   9          4.01          1.55         2.44 o
   3   5   9        880.67        900.17        15.48 o
   4   5   9         50.02         48.07         4.23 o
   5   5   9         18.26         20.50         4.25 o
   6   5   9        415.27        455.56        14.33 o
   7   5   9        692.29        665.95        20.28 o
   8   5   9        185.83        221.93        14.81 o
   9   5   9        192.20        203.30        12.42 o
  10   5   9         29.24         28.37         6.23 o
  11   5   9         29.09         13.42         8.15 o
  12   5   9         16.76         11.41         7.27 o
  13   5   9         88.74         94.28        11.18 o
  14   5   9        295.40        335.19        53.16 o
 -15   6   9          6.69          4.88        10.25 o
 -14   6   9         10.83          7.13        14.26 o
 -13   6   9         39.75         55.11        22.04 o
 -12   6   9         32.54         38.74        17.50 o
 -11   6   9         70.32         52.72         9.72 o
 -10   6   9         87.04         89.18        11.27 o
  -9   6   9        129.13        147.55        13.70 o
  -8   6   9         16.60         13.14         3.18 o
  -7   6   9        612.30        574.39        19.75 o
  -6   6   9        487.05        491.68        16.21 o
  -5   6   9        482.99        487.47        15.74 o
  -4   6   9       1275.52       1265.08        23.60 o
  -3   6   9        714.96        676.02        13.66 o
  -2   6   9         10.77          7.91         3.19 o
  -1   6   9       2709.63       2600.00        35.28 o
   0   6   9          4.08          5.30         2.95 o
   1   6   9       1629.01       1598.55        22.16 o
   2   6   9        125.38        116.15         5.55 o
   3   6   9        608.74        583.10        14.29 o
   4   6   9         57.39         53.94         5.76 o
   5   6   9        625.09        676.01        17.18 o
   6   6   9         80.36        111.11         9.27 o
   7   6   9        369.60        390.99        17.44 o
   8   6   9        246.42        265.60        15.25 o
   9   6   9        310.14        286.88        15.56 o
  10   6   9        351.03        376.85        27.30 o
  11   6   9        100.37         91.52        13.29 o
  12   6   9          9.31         19.06         8.35 o
  13   6   9          0.07         -4.81         7.21 o
 -14   7   9          5.09          9.06        14.26 o
 -13   7   9         13.94         35.58        13.93 o
 -12   7   9          8.81         20.33        11.63 o
 -11   7   9        224.34        210.00        27.23 o
 -10   7   9        811.74        815.19        33.36 o
  -9   7   9        682.51        674.86        34.98 o
  -8   7   9        588.34        559.01        20.60 o
  -7   7   9         32.86         18.91         4.87 o
  -6   7   9        104.31        117.49         7.85 o
  -5   7   9        104.52         80.35         7.26 o
  -4   7   9          1.86          3.44         3.80 o
  -3   7   9         13.69         16.41         4.52 o
  -2   7   9       2100.33       2118.70        35.03 o
  -1   7   9       1292.87       1351.15        24.13 o
   0   7   9        823.07        837.77        17.13 o
   1   7   9       1341.42       1320.36        22.71 o
   2   7   9        274.83        290.69        10.83 o
   3   7   9         48.95         39.07         5.53 o
   4   7   9        309.13        327.65        12.72 o
   5   7   9       1294.47       1201.45        25.46 o
   6   7   9        387.32        400.15        17.13 o
   7   7   9        774.65        746.16        25.80 o
   8   7   9        330.31        326.76        17.58 o
   9   7   9         43.77         59.23        11.35 o
  10   7   9         55.41         46.85        11.21 o
  11   7   9        100.77        125.88        18.81 o
  12   7   9         13.49         12.61        10.86 o
 -12   8   9        178.15        115.87        20.86 o
 -11   8   9          1.84          6.81        11.92 o
 -10   8   9         36.85         26.91        11.45 o
  -9   8   9          0.85         -2.40         5.13 o
  -8   8   9        400.25        415.11        21.30 o
  -7   8   9        586.86        567.91        21.77 o
  -6   8   9         16.79         15.04         5.03 o
  -5   8   9        209.02        222.98        15.69 o
  -4   8   9        350.99        366.47        15.25 o
  -3   8   9          0.61         -4.10         4.10 o
  -2   8   9         66.67         68.17         7.35 o
  -1   8   9       1742.94       1806.29        33.43 o
   0   8   9        655.00        658.64        18.61 o
   1   8   9        121.63        109.82         7.91 o
   2   8   9         46.28         43.50         6.40 o
   3   8   9        381.94        407.22        16.47 o
   4   8   9       2189.75       2118.75        42.48 o
   5   8   9       1294.24       1275.24        31.42 o
   6   8   9        198.84        236.91        15.81 o
   7   8   9        115.40         90.47        15.04 o
   8   8   9         34.53         34.69        11.89 o
   9   8   9         26.44         33.47        12.59 o
  10   8   9         56.97         68.89        16.33 o
  11   8   9         74.74         59.00        12.44 o
 -11   9   9         14.04         15.98        14.44 o
 -10   9   9         14.78         11.65        13.98 o
  -9   9   9          2.89         17.67         7.91 o
  -8   9   9        351.95        391.93        22.72 o
  -7   9   9        201.54        238.74        12.88 o
  -6   9   9        222.04        229.54        14.74 o
  -5   9   9         31.83         34.83         6.39 o
  -4   9   9        464.58        450.91        20.89 o
  -3   9   9        489.28        505.59        20.80 o
  -2   9   9          5.58          0.35         4.90 o
  -1   9   9        235.93        217.86        13.93 o
   0   9   9         54.44         55.48         8.08 o
   1   9   9         95.86        109.87         9.94 o
   2   9   9          5.12          4.47         5.36 o
   3   9   9          9.23         14.98         5.66 o
   4   9   9        162.03        137.74        11.64 o
   5   9   9        343.27        318.81        26.06 o
   6   9   9        144.70        171.65        19.96 o
   7   9   9        106.64         86.96        25.28 o
   8   9   9          4.59         10.69        13.93 o
   9   9   9          8.54         10.08        13.55 o
  -9  10   9         25.71         21.15        10.39 o
  -8  10   9        283.35        356.87        21.43 o
  -7  10   9         77.52         86.63        12.14 o
  -6  10   9         17.73         10.39         8.30 o
  -5  10   9         45.90         32.11        12.52 o
  -4  10   9        447.53        455.53        27.34 o
  -3  10   9         37.23         55.50        12.63 o
  -2  10   9         55.70         18.69        11.98 o
  -1  10   9          7.48         15.93        11.90 o
   0  10   9         25.37         29.77        14.23 o
   1  10   9        157.91        160.58        18.61 o
   2  10   9        442.19        522.36        27.19 o
   3  10   9         83.81        109.55        24.44 o
   4  10   9          5.84         -3.71        12.31 o
   5  10   9         35.36         19.34        16.04 o
   6  10   9         10.95         16.83        15.05 o
   7  10   9         44.80         44.17        23.66 o
  -6  11   9         27.69         24.29        11.12 o
  -5  11   9         32.56         35.10        15.88 o
  -4  11   9         92.19         79.35        17.03 o
  -3  11   9        412.80        465.53        67.75 o
  -2  11   9        710.62        794.67        61.92 o
  -1  11   9        126.83        111.60        33.39 o
   0  11   9         38.02         38.54        18.18 o
   1  11   9          1.40          7.20        12.46 o
   2  11   9         22.65         -9.99        12.08 o
   3  11   9        298.85        318.06        31.45 o
   4  11   9          4.65        -13.79        15.56 o
 -16   0  10         80.92         77.15        12.97 o
 -14   0  10        495.44        390.16        17.65 o
  -8   0  10       9090.66       9245.18       483.01 o
  -6   0  10       1956.83       1651.17        48.19 o
  -4   0  10        110.43        193.31         7.89 o
  -2   0  10       2534.05       2539.36        46.75 o
   0   0  10       7784.34       7947.62       145.07 o
   2   0  10       5066.59       4981.24        83.28 o
   4   0  10        595.51        589.99        15.21 o
   6   0  10        200.49        196.37        13.93 o
   8   0  10        889.53        871.88        48.19 o
  10   0  10        191.62        166.13        13.68 o
  12   0  10        269.77        240.09        22.26 o
  14   0  10         23.80          9.42         8.27 o
 -17   1  10        153.33        195.50        16.03 o
 -16   1  10        185.64        202.88        21.07 o
 -15   1  10         14.27         17.83         5.50 o
 -14   1  10        144.94        157.63        11.43 o
 -13   1  10        351.96        324.81        10.34 o
 -12   1  10         21.21         25.61         4.58 o
 -11   1  10         27.09         14.16         2.85 o
 -10   1  10        869.50        823.53        26.43 o
  -9   1  10          6.32         13.08         5.02 o
  -8   1  10        265.46        276.54        11.20 o
  -7   1  10       6723.97       6769.45       137.91 o
  -6   1  10       1179.95       1188.26        25.95 o
  -5   1  10        400.19        406.03        10.76 o
  -4   1  10       2487.77       2689.02        44.02 o
  -3   1  10       6917.36       6895.65        78.94 o
  -2   1  10        171.81        191.49         3.97 o
  -1   1  10       1199.67       1355.79        16.98 o
   0   1  10        583.30        521.47         7.77 o
   1   1  10       5521.35       5920.00        65.13 o
   2   1  10        501.08        597.17         9.75 o
   3   1  10       2855.10       2985.04        35.30 o
   4   1  10        271.79        265.78         9.51 o
   5   1  10        609.81        662.76        13.13 o
   6   1  10         92.98         91.07         4.54 o
   7   1  10        295.96        268.29        10.38 o
   8   1  10          0.13         -2.68         4.04 o
   9   1  10        148.64        146.91         9.58 o
  10   1  10       1428.98       1397.13        31.67 o
  11   1  10        401.27        370.28        16.75 o
  12   1  10         26.63         46.73         7.92 o
  13   1  10         53.87         42.44         9.44 o
  14   1  10         35.23         43.93         7.28 o
  15   1  10         45.67         54.92        18.99 o
 -17   2  10         53.75         56.76        10.54 o
 -16   2  10         50.42         81.06        11.00 o
 -15   2  10         57.69         45.06         8.25 o
 -14   2  10         47.23         47.28         7.93 o
 -13   2  10        891.00        879.27        34.35 o
 -12   2  10       1165.75       1074.43        44.50 o
 -11   2  10        290.76        272.58         9.02 o
 -10   2  10       1131.19       1085.78        24.65 o
  -9   2  10       4882.72       4593.91       105.37 o
  -8   2  10          0.31         -1.46         2.42 o
  -7   2  10        218.17        211.25         7.32 o
  -6   2  10        303.74        240.87         8.19 o
  -5   2  10         87.12        135.98         6.95 o
  -4   2  10        414.97        462.44        10.29 o
  -3   2  10        994.14        949.07        14.23 o
  -2   2  10         61.91         49.47         2.39 o
  -1   2  10       4518.04       4200.93        44.78 o
   0   2  10       2549.19       2723.00        31.58 o
   1   2  10        282.32        443.39         8.20 o
   2   2  10         52.82         83.10         3.63 o
   3   2  10        985.00       1085.47        14.79 o
   4   2  10         13.72         13.37         2.45 o
   5   2  10        175.03        191.62         6.44 o
   6   2  10       2667.81       2707.92        34.55 o
   7   2  10       3041.69       3040.51        46.38 o
   8   2  10        306.59        268.45        12.80 o
   9   2  10        711.44        682.20        21.09 o
  10   2  10       1220.63       1264.15        29.58 o
  11   2  10          3.35          6.12         5.18 o
  12   2  10        143.07        161.70        13.30 o
  13   2  10         61.55        104.74        21.44 o
  14   2  10         12.52          9.00         5.56 o
  15   2  10          4.58         32.00        16.69 o
 -16   3  10        203.04        227.06        18.92 o
 -15   3  10          7.71         11.01         5.90 o
 -14   3  10        250.78        266.39        19.12 o
 -13   3  10        345.85        384.79        17.82 o
 -12   3  10        227.11        207.26        11.15 o
 -11   3  10        241.12        225.87        11.45 o
 -10   3  10        691.87        702.24        27.37 o
  -9   3  10       1302.21       1257.55        24.05 o
  -8   3  10       3871.12       3744.87        70.07 o
  -7   3  10       1889.06       1784.59        33.18 o
  -6   3  10        670.53        640.38        14.88 o
  -5   3  10         22.20          8.40         1.57 o
  -4   3  10        429.14        451.32         7.87 o
  -3   3  10        840.01        915.83        14.23 o
  -2   3  10         49.11         53.36         3.08 o
  -1   3  10          0.11          1.02         1.46 o
   0   3  10       2133.80       2109.96        25.23 o
   1   3  10        181.67        163.12         5.25 o
   2   3  10        651.49        723.99        11.39 o
   3   3  10        813.99        889.41        13.40 o
   4   3  10       1071.47       1117.72        16.51 o
   5   3  10        320.89        355.46         9.51 o
   6   3  10         12.91         15.95         3.74 o
   7   3  10        415.11        394.93        13.33 o
   8   3  10         87.49         94.00         8.28 o
   9   3  10         16.78         10.26         5.09 o
  10   3  10        103.63        100.46         8.65 o
  11   3  10        148.60        143.84         9.53 o
  12   3  10        168.20        165.78        16.84 o
  13   3  10        110.80        114.80        13.21 o
  14   3  10        324.23        302.72        33.05 o
 -16   4  10         34.88         39.70        10.71 o
 -15   4  10         27.73         23.46        17.83 o
 -14   4  10         97.82         69.93        11.81 o
 -13   4  10        161.81        164.40        14.16 o
 -12   4  10         88.00         90.76        10.29 o
 -11   4  10        281.75        269.23        15.24 o
 -10   4  10         41.99         44.78         6.84 o
  -9   4  10       1842.64       1777.64        49.41 o
  -8   4  10        133.30        140.65         8.34 o
  -7   4  10        108.41        103.28         6.95 o
  -6   4  10        314.70        298.18         8.14 o
  -5   4  10       1385.37       1371.65        21.03 o
  -4   4  10       1049.67        958.77        14.08 o
  -3   4  10         10.78         12.76         2.16 o
  -2   4  10          2.92          1.21         1.70 o
  -1   4  10        518.82        460.62        10.32 o
   0   4  10       1144.40       1231.38        16.72 o
   1   4  10        380.13        390.28        11.76 o
   2   4  10       2726.36       2802.36        34.04 o
   3   4  10         42.66         60.97         4.27 o
   4   4  10        188.73        169.44         6.71 o
   5   4  10       1108.80       1066.22        19.48 o
   6   4  10        173.79        173.79         8.49 o
   7   4  10        534.40        531.07        17.29 o
   8   4  10         42.61         40.32         6.54 o
   9   4  10        411.34        448.44        20.09 o
  10   4  10        660.21        651.05        21.75 o
  11   4  10          2.45          4.90         5.58 o
  12   4  10        465.15        438.88        24.83 o
  13   4  10        222.53        198.02        17.31 o
  14   4  10          0.01         -4.61         5.61 o
 -15   5  10          0.25          2.61         8.40 o
 -14   5  10         24.59         28.05        10.51 o
 -13   5  10        483.39        399.75        29.50 o
 -12   5  10        396.96        401.58        21.79 o
 -11   5  10         35.12         46.16         8.19 o
 -10   5  10       1018.03       1050.36        34.48 o
  -9   5  10         30.12         23.50         6.71 o
  -8   5  10        264.67        227.54        15.59 o
  -7   5  10        471.56        420.92        14.40 o
  -6   5  10         96.20         90.46         5.72 o
  -5   5  10          4.68          8.92         2.76 o
  -4   5  10       1267.33       1325.01        20.42 o
  -3   5  10        435.35        393.84         9.48 o
  -2   5  10         10.48         13.28         2.54 o
  -1   5  10       2212.76       2167.78        29.52 o
   0   5  10         94.48        105.75         4.79 o
   1   5  10          6.14          6.27         2.63 o
   2   5  10        147.51        160.93         6.59 o
   3   5  10        106.53        109.01         6.88 o
   4   5  10          0.60          1.70         3.08 o
   5   5  10        268.00        260.57        10.67 o
   6   5  10        293.27        288.65        11.88 o
   7   5  10         97.47         94.28         8.28 o
   8   5  10          2.71         -1.73         5.32 o
   9   5  10          0.11          2.69         5.24 o
  10   5  10        128.54        146.82        11.07 o
  11   5  10         55.72         68.66         9.93 o
  12   5  10          0.19         -1.62         7.39 o
  13   5  10         60.09         72.95        11.30 o
 -14   6  10        115.54        113.74        59.97 o
 -13   6  10          0.57          6.22         8.40 o
 -12   6  10        256.31        221.56        23.58 o
 -11   6  10         75.52         58.02        10.39 o
 -10   6  10         82.18         93.57        11.57 o
  -9   6  10        122.54        136.87        13.79 o
  -8   6  10        164.57        152.36        14.97 o
  -7   6  10        395.56        363.99        15.32 o
  -6   6  10        161.88        163.89         8.50 o
  -5   6  10        453.99        429.45        12.24 o
  -4   6  10        118.32        116.12         7.01 o
  -3   6  10        243.78        250.72         9.74 o
  -2   6  10         52.66         43.10         5.46 o
  -1   6  10       3978.77       3979.64        52.47 o
   0   6  10         71.69         69.97         5.30 o
   1   6  10        306.78        307.15        10.03 o
   2   6  10       1454.41       1461.66        21.92 o
   3   6  10       2550.83       2598.79        35.40 o
   4   6  10         55.14         42.49         6.18 o
   5   6  10        973.57        936.93        20.32 o
   6   6  10         63.45         62.40         6.84 o
   7   6  10         42.37         41.75         7.23 o
   8   6  10         41.62         26.30         7.07 o
   9   6  10         42.26         44.50         8.00 o
  10   6  10          1.52         -3.11         7.28 o
  11   6  10        263.59        319.74        27.73 o
  12   6  10          7.32         11.49        10.57 o
 -13   7  10         21.88         18.83        12.28 o
 -12   7  10         41.23         62.61        16.03 o
 -11   7  10        249.64        228.36        21.31 o
 -10   7  10          0.15          4.68         7.79 o
  -9   7  10          0.90         -3.51         6.72 o
  -8   7  10        318.10        327.29        16.67 o
  -7   7  10        445.86        495.48        19.94 o
  -6   7  10        412.63        419.26        15.13 o
  -5   7  10        313.43        302.38        17.18 o
  -4   7  10          0.79         -3.44         3.44 o
  -3   7  10        343.72        339.51        13.51 o
  -2   7  10        599.89        636.56        18.11 o
  -1   7  10        979.59       1009.35        19.35 o
   0   7  10          1.33          6.26         3.64 o
   1   7  10       2170.15       2187.31        38.76 o
   2   7  10        174.14        162.30        10.47 o
   3   7  10        228.72        214.25        11.97 o
   4   7  10        614.85        592.12        18.63 o
   5   7  10        104.72        144.89        10.05 o
   6   7  10        211.46        249.29        13.92 o
   7   7  10        787.73        819.07        34.64 o
   8   7  10        345.63        328.24        25.98 o
   9   7  10        171.77        199.99        20.95 o
  10   7  10         23.17         23.69        10.30 o
  11   7  10          4.99          0.08         8.45 o
 -12   8  10         26.56         37.57        26.91 o
 -11   8  10          0.28         -2.50        10.97 o
 -10   8  10        175.24        204.69        21.70 o
  -9   8  10        479.45        452.74        22.71 o
  -8   8  10         55.08         51.07         9.97 o
  -7   8  10         13.25         14.74         5.75 o
  -6   8  10        257.45        239.52        12.97 o
  -5   8  10         10.96         11.29         5.40 o
  -4   8  10        230.75        203.74        11.39 o
  -3   8  10        191.01        196.12        11.56 o
  -2   8  10        416.54        391.73        15.64 o
  -1   8  10        791.73        801.14        20.06 o
   0   8  10         79.79         78.65         7.20 o
   1   8  10        124.22        126.00         8.73 o
   2   8  10        184.35        191.11        14.07 o
   3   8  10          9.87          9.13         5.04 o
   4   8  10         77.97         73.41         8.27 o
   5   8  10        236.45        225.32        14.54 o
   6   8  10        426.13        445.92        25.15 o
   7   8  10          0.06          7.67         9.87 o
   8   8  10        412.25        441.31        33.33 o
   9   8  10         59.51        117.33        18.55 o
  10   8  10          7.00          5.40        11.11 o
 -11   9  10          1.62         -0.32        13.29 o
 -10   9  10          0.16        -10.51        10.51 o
  -9   9  10         45.15         33.16         8.50 o
  -8   9  10         35.50         46.62         7.44 o
  -7   9  10          8.36         13.67         7.14 o
  -6   9  10         46.94         36.31         6.83 o
  -5   9  10         14.45          8.03         5.76 o
  -4   9  10          0.47          1.88         5.17 o
  -3   9  10        209.58        210.53        13.47 o
  -2   9  10        204.18        177.40        12.68 o
  -1   9  10         99.11         99.21         9.94 o
   0   9  10        615.59        637.41        24.38 o
   1   9  10          0.64         -1.03         5.36 o
   2   9  10         13.79          6.52         5.43 o
   3   9  10          2.94         -5.13         5.13 o
   4   9  10          2.05          8.38         7.03 o
   5   9  10         35.53         27.88        10.31 o
   6   9  10         99.48        131.93        18.92 o
   7   9  10        149.26        140.89        24.96 o
   8   9  10          8.87         19.37        15.11 o
   9   9  10         28.54         26.79        32.09 o
  -9  10  10          2.74         -5.27         8.53 o
  -8  10  10          0.43         -3.51         5.93 o
  -7  10  10         16.67         29.44        11.11 o
  -6  10  10        142.54        170.90        16.21 o
  -5  10  10        197.56        204.35        16.47 o
  -4  10  10          9.48          5.15         7.82 o
  -3  10  10        336.27        300.00        24.18 o
  -2  10  10        113.13        123.96        18.69 o
  -1  10  10        218.48        183.79        22.56 o
   0  10  10        615.44        598.06        40.07 o
   1  10  10         22.27          5.76         8.50 o
   2  10  10        203.20        190.09        22.08 o
   3  10  10        210.89        207.16        21.53 o
   4  10  10        175.80        234.32        26.30 o
   5  10  10        224.50        196.55        30.22 o
   6  10  10         10.97         10.70        15.59 o
  -5  11  10          0.69         -9.07         9.07 o
  -4  11  10        108.11         97.33        17.82 o
  -3  11  10         28.46         36.46        17.13 o
  -2  11  10        162.96        171.78        27.46 o
  -1  11  10          1.44          3.30        14.12 o
   0  11  10         34.12         40.48        18.38 o
   1  11  10         20.05         -4.07        15.69 o
   2  11  10          8.80         37.04        15.32 o
   3  11  10         29.61         12.28        13.76 o
 -17   0  11        259.40        280.08        24.64 o
 -15   0  11        221.51        224.32        17.50 o
  -9   0  11          5.35         11.67        12.32 o
  -7   0  11          0.82          2.41         3.10 o
  -5   0  11       5735.15       6038.65       158.34 o
  -3   0  11        130.68         61.28         3.52 o
  -1   0  11      11672.32      12291.20       208.66 o
   1   0  11        457.15        447.31        11.97 o
   3   0  11         36.45         37.71         4.21 o
   5   0  11       7422.98       7593.08       119.92 o
   7   0  11       6130.02       6211.71       133.41 o
   9   0  11        110.67        101.32        12.35 o
  11   0  11        887.91        878.00        33.02 o
  13   0  11          0.73         -7.92         7.92 o
 -17   1  11         13.59         18.82         6.64 o
 -16   1  11        251.69        323.69        33.06 o
 -15   1  11          0.04          4.50         4.34 o
 -14   1  11          4.80          0.78         2.93 o
 -13   1  11         76.35         90.62         9.72 o
 -12   1  11          8.27          9.08         3.67 o
 -11   1  11        170.52        161.64         9.59 o
 -10   1  11       5734.01       5669.09       154.27 o
  -9   1  11         43.39         49.36         6.59 o
  -8   1  11       1806.58       1722.80        35.78 o
  -7   1  11        208.61        186.54         7.04 o
  -6   1  11        511.15        552.12        14.73 o
  -5   1  11       3486.81       3451.36        59.35 o
  -4   1  11        642.67        746.19        16.44 o
  -3   1  11        445.19        495.98         8.16 o
  -2   1  11         88.40        123.25         3.40 o
  -1   1  11        380.93        359.65         9.13 o
   0   1  11       8787.58       9085.67        99.67 o
   1   1  11       1254.74       1359.83        18.61 o
   2   1  11       1625.77       1635.25        21.79 o
   3   1  11         11.95         11.90         2.25 o
   4   1  11        341.26        366.95         9.04 o
   5   1  11         19.60         13.91         2.79 o
   6   1  11        389.06        394.38        11.76 o
   7   1  11         19.38         28.04         4.60 o
   8   1  11        882.19        908.00        23.63 o
   9   1  11          5.61          8.14         5.39 o
  10   1  11         96.01         92.65         8.10 o
  11   1  11        102.07         95.03         9.74 o
  12   1  11          0.24          6.62         8.38 o
  13   1  11        128.19        140.99        13.82 o
  14   1  11        228.02        237.07        30.51 o
 -16   2  11        263.14        260.01        17.81 o
 -15   2  11         12.88          3.24         5.04 o
 -14   2  11        150.77        169.97        12.92 o
 -13   2  11        214.05        202.45        11.40 o
 -12   2  11        101.28         97.65         7.22 o
 -11   2  11        187.81        186.54         6.92 o
 -10   2  11        250.69        248.17         9.31 o
  -9   2  11        904.39        923.91        23.19 o
  -8   2  11          3.65         10.37         4.47 o
  -7   2  11       1055.81       1065.80        25.07 o
  -6   2  11        937.42        807.26        17.66 o
  -5   2  11        320.86        327.22         9.13 o
  -4   2  11        285.40        290.01         6.96 o
  -3   2  11       2027.58       2073.64        29.37 o
  -2   2  11        190.00        228.64         5.55 o
  -1   2  11         55.95         52.46         2.67 o
   0   2  11         51.73         68.92         3.63 o
   1   2  11       5448.57       5908.23        65.72 o
   2   2  11       1026.74        956.85        14.12 o
   3   2  11         80.49         79.97         3.97 o
   4   2  11        516.02        459.56        10.16 o
   5   2  11       1960.12       1996.58        26.06 o
   6   2  11         25.45         31.27         3.92 o
   7   2  11         17.10          8.52         3.87 o
   8   2  11        149.29        155.06         9.73 o
   9   2  11         17.98         13.83         4.98 o
  10   2  11       1367.48       1312.88        30.99 o
  11   2  11          1.39          7.30         4.33 o
  12   2  11        271.17        254.31        18.58 o
  13   2  11         66.45         62.20        22.37 o
  14   2  11         74.52         51.02         9.07 o
 -16   3  11         37.01         26.36        11.35 o
 -15   3  11        448.05        461.29        20.75 o
 -14   3  11         69.50         61.46         7.73 o
 -13   3  11        683.56        695.72        26.09 o
 -12   3  11        352.66        361.22        14.23 o
 -11   3  11       1373.06       1310.39        36.13 o
 -10   3  11          2.07         -2.66         2.66 o
  -9   3  11        508.50        480.42        22.08 o
  -8   3  11        166.57        158.67        11.85 o
  -7   3  11        334.19        324.05        10.69 o
  -6   3  11        166.85        158.92         7.41 o
  -5   3  11        215.00        183.50         5.25 o
  -4   3  11         39.26         49.54         2.70 o
  -3   3  11         40.93         59.74         2.80 o
  -2   3  11        339.45        347.89         7.58 o
  -1   3  11       3132.83       3144.87        36.13 o
   0   3  11       1314.44       1466.68        19.32 o
   1   3  11       1026.19       1005.35        14.29 o
   2   3  11        210.13        252.11         7.72 o
   3   3  11        460.29        467.18        10.11 o
   4   3  11          1.73          0.59         2.29 o
   5   3  11        750.52        758.80        13.26 o
   6   3  11          6.45         -0.14         3.50 o
   7   3  11       1872.04       1877.56        33.07 o
   8   3  11        106.16        100.01         8.88 o
   9   3  11       1869.08       1931.87        44.01 o
  10   3  11        278.23        253.65        13.79 o
  11   3  11        127.81        119.98         9.79 o
  12   3  11          1.52         -2.77         4.64 o
  13   3  11         23.26         17.99        11.23 o
  14   3  11         53.03         45.71        13.57 o
 -16   4  11         32.06         37.97        10.51 o
 -15   4  11          0.07          0.11        11.35 o
 -14   4  11        178.33        196.96        18.53 o
 -13   4  11          4.36          9.15         6.46 o
 -12   4  11        174.98        167.80        12.13 o
 -11   4  11         65.58         48.91         7.11 o
 -10   4  11       2034.05       1900.24        64.66 o
  -9   4  11       1102.31       1112.48        30.14 o
  -8   4  11        148.67        144.85        10.17 o
  -7   4  11        161.29        162.65        12.41 o
  -6   4  11       2558.51       2486.26        67.43 o
  -5   4  11        866.26        885.96        16.48 o
  -4   4  11        155.55        139.35         4.99 o
  -3   4  11        550.55        480.32         8.78 o
  -2   4  11        470.49        492.94        11.47 o
  -1   4  11       2282.91       2372.83        28.98 o
   0   4  11        586.02        602.07        10.77 o
   1   4  11        975.36       1047.07        15.32 o
   2   4  11        794.44        796.89        13.13 o
   3   4  11        132.11        139.91         6.20 o
   4   4  11         51.07         63.03         4.46 o
   5   4  11       1433.89       1497.37        25.89 o
   6   4  11        494.39        502.38        16.50 o
   7   4  11         85.68        106.35         8.20 o
   8   4  11        101.89         93.25         9.02 o
   9   4  11        153.07        159.44        11.57 o
  10   4  11         23.93         24.52         6.21 o
  11   4  11         57.61         66.29         8.24 o
  12   4  11        344.99        348.99        25.14 o
  13   4  11        252.00        272.17        21.80 o
 -15   5  11         22.20         19.77        10.77 o
 -14   5  11         30.71         32.09        10.31 o
 -13   5  11        131.69        145.36        18.00 o
 -12   5  11         57.27         36.07         7.77 o
 -11   5  11         82.35        106.71        11.00 o
 -10   5  11        597.29        556.26        23.16 o
  -9   5  11        899.89        877.77        35.09 o
  -8   5  11        216.29        210.89        15.06 o
  -7   5  11         46.77         48.80         7.34 o
  -6   5  11        173.76        191.95         8.27 o
  -5   5  11        115.05        106.94         6.23 o
  -4   5  11          0.63          0.36         2.44 o
  -3   5  11        533.50        503.47        11.02 o
  -2   5  11          6.24          7.39         2.37 o
  -1   5  11        213.50        222.27         9.34 o
   0   5  11       1237.26       1293.49        19.08 o
   1   5  11        759.87        814.01        13.90 o
   2   5  11        218.08        221.70         8.00 o
   3   5  11        398.81        410.47        11.26 o
   4   5  11         19.43         23.35         4.26 o
   5   5  11          3.79          4.40         3.83 o
   6   5  11        732.92        671.17        19.67 o
   7   5  11        248.76        246.64        17.92 o
   8   5  11         13.52          3.16         6.77 o
   9   5  11         65.05         57.48         9.82 o
  10   5  11        156.30        147.92        11.68 o
  11   5  11          0.04          8.57         8.61 o
  12   5  11          2.28         -3.18         7.17 o
  13   5  11        317.49        294.61        33.22 o
 -14   6  11         53.33         34.96        11.81 o
 -13   6  11          0.06         -1.03         8.47 o
 -12   6  11          0.20         -1.70         7.09 o
 -11   6  11        131.01        130.17        13.74 o
 -10   6  11        115.65        133.47        14.67 o
  -9   6  11          0.43         -3.27         5.65 o
  -8   6  11         62.34         68.53        10.23 o
  -7   6  11        428.89        411.95        16.01 o
  -6   6  11        743.26        676.97        17.85 o
  -5   6  11         19.86         16.84         4.00 o
  -4   6  11        122.95        126.72         7.91 o
  -3   6  11         67.24         64.34         7.25 o
  -2   6  11        797.92        813.24        17.12 o
  -1   6  11        556.86        553.75        14.57 o
   0   6  11         29.43         25.30         4.01 o
   1   6  11          6.97          6.59         3.51 o
   2   6  11       1100.23       1155.98        20.00 o
   3   6  11        650.74        664.44        15.70 o
   4   6  11        964.96        931.30        20.15 o
   5   6  11         15.09         14.82         4.64 o
   6   6  11        100.06         87.75         8.13 o
   7   6  11         52.49         61.14         8.30 o
   8   6  11         54.62         53.17        11.46 o
   9   6  11          9.09         21.80         9.56 o
  10   6  11        358.96        388.54        25.98 o
  11   6  11         94.18        116.99        21.06 o
  12   6  11          0.03         -7.34         7.34 o
 -13   7  11        303.46        310.49        29.90 o
 -12   7  11        697.49        815.84        46.49 o
 -11   7  11        127.79         98.12        14.83 o
 -10   7  11        112.65        150.46        17.47 o
  -9   7  11        509.49        488.91        27.85 o
  -8   7  11        569.18        506.29        33.11 o
  -7   7  11          8.02          5.64         2.80 o
  -6   7  11        106.63        112.22         8.99 o
  -5   7  11          2.37          8.58         4.21 o
  -4   7  11        237.99        218.37        11.98 o
  -3   7  11         53.81         58.54         8.23 o
  -2   7  11        136.14        166.12        10.32 o
  -1   7  11        313.14        278.34        10.81 o
   0   7  11        396.73        388.78        12.19 o
   1   7  11         35.96         45.66         4.94 o
   2   7  11         34.81         33.75         5.04 o
   3   7  11        957.03        915.79        22.67 o
   4   7  11         60.59         50.73         6.69 o
   5   7  11         23.29         18.88         5.89 o
   6   7  11          5.99         -2.29         5.54 o
   7   7  11          0.14          1.50         6.21 o
   8   7  11        286.37        304.56        24.65 o
   9   7  11         13.41          8.36         9.43 o
  10   7  11        188.99        180.84        18.98 o
  11   7  11         18.97         45.82        11.65 o
 -12   8  11        122.94        183.14        58.03 o
 -11   8  11         85.80        102.40        16.95 o
 -10   8  11         46.99         24.33        14.44 o
  -9   8  11        169.68        218.35        23.35 o
  -8   8  11        270.55        287.20        17.96 o
  -7   8  11         15.24          6.93         5.51 o
  -6   8  11         95.88        100.07         8.41 o
  -5   8  11        173.72        171.82        11.75 o
  -4   8  11         29.43         17.25         5.24 o
  -3   8  11        329.01        342.71        15.28 o
  -2   8  11         13.95         27.50         6.18 o
  -1   8  11        234.25        222.45        12.40 o
   0   8  11         10.91          6.08         4.49 o
   1   8  11        411.06        404.72        15.06 o
   2   8  11        259.54        231.61        12.42 o
   3   8  11         30.36         36.13         6.22 o
   4   8  11         96.22         83.81         8.77 o
   5   8  11         86.61         84.00         9.95 o
   6   8  11         10.75         17.91        13.17 o
   7   8  11          0.02        -10.79        11.02 o
   8   8  11         67.25         61.06        17.40 o
   9   8  11         27.14         24.31        14.67 o
  10   8  11         39.74         42.64        14.18 o
 -10   9  11         12.78         47.54        14.91 o
  -9   9  11        173.87        137.41        13.17 o
  -8   9  11          2.12         -4.21         7.14 o
  -7   9  11        207.39        224.91        15.62 o
  -6   9  11         31.42         24.06         7.60 o
  -5   9  11         22.02          6.34         7.02 o
  -4   9  11         56.97         70.30         9.45 o
  -3   9  11        110.60        119.67        10.49 o
  -2   9  11       1035.45       1103.36        30.20 o
  -1   9  11        156.48        187.24        14.20 o
   0   9  11          7.50          1.70         6.95 o
   1   9  11        426.53        453.72        21.66 o
   2   9  11        100.75         78.23         8.72 o
   3   9  11          5.77          2.25         5.61 o
   4   9  11          1.07         -1.64         7.73 o
   5   9  11         23.63         39.37        10.67 o
   6   9  11        286.05        301.94        28.13 o
   7   9  11        234.32        283.89        33.67 o
   8   9  11          0.20          4.85        14.01 o
  -8  10  11         20.21         10.88         6.23 o
  -7  10  11         30.47         31.89         8.83 o
  -6  10  11        428.67        455.00        38.95 o
  -5  10  11          2.95         -0.63         7.59 o
  -4  10  11          3.36          0.53         7.46 o
  -3  10  11        154.27        148.32        17.63 o
  -2  10  11         75.82        124.46        19.25 o
  -1  10  11        241.66        257.39        32.30 o
   0  10  11         23.81          1.66        11.34 o
   1  10  11         42.27         32.54        12.03 o
   2  10  11         94.89        125.50        18.20 o
   3  10  11         26.69         24.64        11.86 o
   4  10  11          0.95         -2.75        11.61 o
   5  10  11         18.09         23.30        17.18 o
   6  10  11         76.38         84.70        40.84 o
  -4  11  11        124.59        165.78        28.31 o
  -3  11  11         19.42         20.98        19.45 o
  -2  11  11        165.88        193.91        29.24 o
  -1  11  11         15.06         10.22        15.57 o
   0  11  11        425.30        517.89        49.03 o
   1  11  11        240.05        320.05        38.74 o
   2  11  11          2.06         -8.31        19.59 o
 -16   0  12        275.42        340.37        22.69 o
  -8   0  12        996.98       1054.91        33.32 o
  -6   0  12      11126.19      11941.04       319.11 o
  -4   0  12        635.68        711.34        22.10 o
  -2   0  12        156.58        179.83         6.13 o
   0   0  12       1188.91       1131.21        21.42 o
   2   0  12       6083.81       6606.90       108.47 o
   4   0  12        256.09        241.35        10.17 o
   6   0  12       1363.38       1479.18        38.50 o
   8   0  12      12921.39      12955.43       313.54 o
  10   0  12        716.22        726.53        31.07 o
  12   0  12        407.22        385.36        28.18 o
  14   0  12         91.06         80.55        16.09 o
 -17   1  12          0.22         -4.86         4.86 o
 -16   1  12         57.98         64.18         7.47 o
 -15   1  12        617.56        690.61        40.20 o
 -14   1  12          0.12          3.24         5.83 o
 -13   1  12        270.16        274.63        16.86 o
 -12   1  12        287.67        283.44        13.27 o
 -11   1  12         95.08         91.75        13.61 o
 -10   1  12       2138.59       2042.09        54.26 o
  -9   1  12          3.44          3.39         2.06 o
  -8   1  12         93.35        115.13         6.52 o
  -7   1  12       1254.22       1266.38        30.64 o
  -6   1  12        266.63        263.75         8.68 o
  -5   1  12       2110.41       1879.51        34.55 o
  -4   1  12       2534.59       2683.55        50.30 o
  -3   1  12       2282.59       2402.01        32.14 o
  -2   1  12       1811.98       2101.61        23.83 o
  -1   1  12        135.88        100.79         4.01 o
   0   1  12       1413.70       1489.50        17.81 o
   1   1  12       1187.23       1200.32        17.39 o
   2   1  12        491.62        542.57         9.97 o
   3   1  12          6.35         -0.37         1.95 o
   4   1  12         70.96         65.90         4.28 o
   5   1  12        147.29        142.13         7.09 o
   6   1  12          2.76         -0.07         3.11 o
   7   1  12       5371.63       5369.94        81.10 o
   8   1  12       1338.16       1360.36        36.83 o
   9   1  12       2818.58       2857.65        57.15 o
  10   1  12          1.22          3.23         4.61 o
  11   1  12        140.84        135.99         9.77 o
  12   1  12         26.65         17.25         5.90 o
  13   1  12        139.18        141.93        26.11 o
  14   1  12         44.07         59.82        10.19 o
 -16   2  12         65.17         79.46         9.85 o
 -15   2  12          4.98         11.59         5.26 o
 -14   2  12         79.39         72.63         8.57 o
 -13   2  12          2.12         -0.90         3.11 o
 -12   2  12          1.34         -2.75         2.93 o
 -11   2  12        194.81        181.48        12.46 o
 -10   2  12        210.66        215.51         9.00 o
  -9   2  12         37.87         35.99         4.18 o
  -8   2  12        143.17        156.46         8.33 o
  -7   2  12          2.67          2.48         2.35 o
  -6   2  12          1.77          2.78         2.20 o
  -5   2  12        138.36        148.86         7.38 o
  -4   2  12        689.33        698.83        13.04 o
  -3   2  12       6890.39       6839.63        83.86 o
  -2   2  12        294.91        294.72         7.15 o
  -1   2  12       9501.95      10035.74       109.97 o
   0   2  12        585.58        664.82        10.33 o
   1   2  12        501.59        490.81         9.04 o
   2   2  12        572.92        593.65        10.45 o
   3   2  12        574.61        537.65        10.76 o
   4   2  12        123.56        130.05         6.62 o
   5   2  12       5233.59       5389.60        63.59 o
   6   2  12          5.11          3.44         3.49 o
   7   2  12        135.95        118.95         7.66 o
   8   2  12        166.77        171.96        11.01 o
   9   2  12         30.92         21.95         6.46 o
  10   2  12         28.51         31.15         5.96 o
  11   2  12        652.29        649.27        23.71 o
  12   2  12         41.03         40.81         7.26 o
  13   2  12        313.28        308.95        21.01 o
  14   2  12         10.18          6.45         8.70 o
 -16   3  12        212.15        206.37        17.35 o
 -15   3  12         99.41         89.14        21.07 o
 -14   3  12          3.87          5.24         4.73 o
 -13   3  12        218.27        245.40        12.86 o
 -12   3  12          6.28         12.08         4.05 o
 -11   3  12        770.50        725.35        22.80 o
 -10   3  12       1211.83       1149.99        36.91 o
  -9   3  12          9.15         14.33         5.05 o
  -8   3  12        274.59        263.51        13.89 o
  -7   3  12        324.38        325.96        13.92 o
  -6   3  12          0.49          1.37         2.57 o
  -5   3  12       1008.84        988.33        17.42 o
  -4   3  12        268.60        292.56         6.62 o
  -3   3  12       1766.65       1710.63        21.82 o
  -2   3  12       2575.57       2564.02        32.68 o
  -1   3  12       3014.91       3032.82        36.33 o
   0   3  12        745.30        787.19        12.86 o
   1   3  12         10.55          9.52         2.34 o
   2   3  12         16.33          9.08         2.44 o
   3   3  12        614.28        729.42        12.62 o
   4   3  12          7.69          3.34         2.58 o
   5   3  12         21.00         24.05         3.61 o
   6   3  12        204.03        209.52         9.16 o
   7   3  12         28.38         27.74         5.10 o
   8   3  12        594.82        609.26        24.37 o
   9   3  12        115.90        113.06         9.93 o
  10   3  12        145.43        165.16        11.07 o
  11   3  12          0.17         -0.10         4.75 o
  12   3  12         23.05         23.27         8.77 o
  13   3  12         92.47        118.49        13.91 o
  14   3  12          3.45          0.72         7.31 o
 -16   4  12        203.60        187.22        18.27 o
 -15   4  12         39.77         38.77         9.85 o
 -14   4  12         29.31         38.76         9.39 o
 -13   4  12        768.31        840.61        28.16 o
 -12   4  12          0.06          3.68         4.79 o
 -11   4  12         98.74        101.56        14.04 o
 -10   4  12        209.74        201.20        14.88 o
  -9   4  12       1408.36       1366.67        36.08 o
  -8   4  12        192.05        193.32        15.20 o
  -7   4  12        100.26        118.30        29.10 o
  -6   4  12         55.69         43.24         8.46 o
  -5   4  12        961.28        987.66        20.21 o
  -4   4  12        103.21         80.41         3.96 o
  -3   4  12       4155.67       4134.73        49.32 o
  -2   4  12        475.23        496.64        11.68 o
  -1   4  12        863.18        838.05        13.20 o
   0   4  12        418.02        411.24        10.09 o
   1   4  12       1270.35       1285.97        18.75 o
   2   4  12       3723.66       3754.22        43.57 o
   3   4  12        157.21        166.19         6.83 o
   4   4  12         17.05         22.46         3.66 o
   5   4  12        633.01        611.94        15.84 o
   6   4  12         53.11         64.64         6.08 o
   7   4  12         63.67         63.76         8.91 o
   8   4  12        645.50        647.80        27.31 o
   9   4  12        804.13        810.01        25.37 o
  10   4  12         32.71         27.04         7.99 o
  11   4  12         11.86         18.41         6.99 o
  12   4  12          4.47          3.86         8.52 o
  13   4  12        459.45        435.27        26.40 o
 -15   5  12         52.62         63.23        13.20 o
 -14   5  12        106.11        116.86        16.69 o
 -13   5  12        573.09        530.35        27.26 o
 -12   5  12         27.11         21.49         8.23 o
 -11   5  12         37.16         27.01         7.44 o
 -10   5  12        193.00        220.82        18.64 o
  -9   5  12        100.50         96.37        10.30 o
  -8   5  12         51.15         44.65         7.71 o
  -7   5  12        109.52        126.19        10.62 o
  -6   5  12         99.54        104.30         6.68 o
  -5   5  12       1072.43       1026.92        21.21 o
  -4   5  12        229.36        224.75        10.51 o
  -3   5  12        401.75        373.88        11.22 o
  -2   5  12         47.41         53.98         4.76 o
  -1   5  12       1096.78       1090.65        19.42 o
   0   5  12          1.17          1.03         2.88 o
   1   5  12        217.56        193.24         7.73 o
   2   5  12        115.78        139.59         6.63 o
   3   5  12        738.40        743.58        15.61 o
   4   5  12         10.42          9.81         3.82 o
   5   5  12        105.36         91.04         7.04 o
   6   5  12         39.95         27.36         5.19 o
   7   5  12        460.17        442.38        17.89 o
   8   5  12         67.83         66.90         8.82 o
   9   5  12         13.78         11.59         6.30 o
  10   5  12        141.02        143.55        16.04 o
  11   5  12          5.63         15.87         8.84 o
  12   5  12         65.06         82.65        12.95 o
 -14   6  12         22.87         25.80        11.22 o
 -13   6  12         20.31         24.61        11.22 o
 -12   6  12         24.64          4.19         8.26 o
 -11   6  12         89.51         88.97        12.91 o
 -10   6  12        630.00        598.03        39.68 o
  -9   6  12          5.40          9.01         6.96 o
  -8   6  12        782.38        842.44        31.98 o
  -7   6  12        352.72        323.77        15.51 o
  -6   6  12        135.43        126.41         6.94 o
  -5   6  12        697.34        692.07        17.41 o
  -4   6  12          0.53         -1.64         3.03 o
  -3   6  12         16.73         43.58         6.17 o
  -2   6  12          2.59          8.77         3.83 o
  -1   6  12       2236.06       2118.53        36.13 o
   0   6  12        284.20        312.41        11.05 o
   1   6  12        293.96        276.18        10.43 o
   2   6  12        404.89        419.59        19.30 o
   3   6  12         96.34        100.64         8.37 o
   4   6  12        325.11        283.16        12.38 o
   5   6  12        683.53        724.21        21.12 o
   6   6  12         14.35         15.15         5.65 o
   7   6  12          3.48         -2.99         5.06 o
   8   6  12        107.62        116.56        11.32 o
   9   6  12         40.51         44.12        11.55 o
  10   6  12         36.34         22.66        10.19 o
  11   6  12        228.01        249.19        21.18 o
  12   6  12         83.50         70.14        13.30 o
 -13   7  12         84.91         90.32        17.61 o
 -12   7  12         72.15         81.30        14.10 o
 -11   7  12        204.62        246.39        29.50 o
 -10   7  12         76.95        132.89        42.48 o
  -9   7  12         43.74         58.44        10.81 o
  -8   7  12         31.30         24.20         5.39 o
  -7   7  12        131.77        102.40         9.64 o
  -6   7  12         39.08         47.12         6.66 o
  -5   7  12         49.91         51.31         6.13 o
  -4   7  12        285.06        307.88        13.48 o
  -3   7  12         77.48         62.70         6.71 o
  -2   7  12         22.92         18.92         4.89 o
  -1   7  12        805.34        764.95        18.42 o
   0   7  12        542.75        493.30        17.76 o
   1   7  12        589.34        568.99        15.44 o
   2   7  12        168.51        174.93         9.48 o
   3   7  12        291.83        304.55        13.81 o
   4   7  12        356.03        358.46        16.62 o
   5   7  12        249.57        221.18        13.13 o
   6   7  12        122.73        124.03        11.87 o
   7   7  12        820.17        829.01        57.49 o
   8   7  12          0.47         13.25        11.15 o
   9   7  12          0.01          6.20        10.91 o
  10   7  12        420.21        415.70        31.92 o
  11   7  12        180.79        212.26        41.32 o
 -12   8  12         52.57         64.18        17.43 o
 -11   8  12        209.09        280.79        25.26 o
 -10   8  12        108.99        144.83        18.38 o
  -9   8  12        105.56        108.55        16.72 o
  -8   8  12         90.07         76.03        10.48 o
  -7   8  12        529.99        492.78        19.41 o
  -6   8  12        134.42        108.13         8.69 o
  -5   8  12          0.52         -3.74         4.70 o
  -4   8  12        186.81        219.60        13.83 o
  -3   8  12        367.22        342.25        15.21 o
  -2   8  12        833.61        855.77        23.82 o
  -1   8  12        199.95        186.65        11.42 o
   0   8  12          0.02         -3.95         3.95 o
   1   8  12         56.53         46.94         6.67 o
   2   8  12        245.59        283.47        14.01 o
   3   8  12          0.72          1.52         4.93 o
   4   8  12        315.75        287.26        15.15 o
   5   8  12         29.96         37.04         8.04 o
   6   8  12          1.36         -2.75         9.65 o
   7   8  12          1.01         -5.85        11.89 o
   8   8  12          1.37          1.15        13.06 o
   9   8  12         32.70         52.71        17.54 o
 -10   9  12         36.34         41.93        14.09 o
  -9   9  12        368.05        373.96        20.04 o
  -8   9  12        151.94        151.78        15.23 o
  -7   9  12          3.25          9.00         6.28 o
  -6   9  12       1212.96       1169.33        31.25 o
  -5   9  12         26.85         11.44         7.34 o
  -4   9  12        204.98        234.32        17.20 o
  -3   9  12        897.58        905.19        29.48 o
  -2   9  12          0.53          6.78         7.34 o
  -1   9  12          4.93          2.82         8.26 o
   0   9  12         35.52         71.04        12.89 o
   1   9  12        187.01        177.41        18.34 o
   2   9  12          5.26         16.69         8.25 o
   3   9  12          1.75          4.29         7.07 o
   4   9  12         27.91         22.11        10.79 o
   5   9  12        215.10        238.42        22.78 o
   6   9  12        325.26        313.52        35.16 o
   7   9  12        116.75        165.79        27.27 o
   8   9  12        178.84        239.76        64.18 o
  -8  10  12        144.48        205.17        19.37 o
  -7  10  12        214.26        197.45        15.79 o
  -6  10  12        135.75        174.19        17.62 o
  -5  10  12         74.14         76.40        12.98 o
  -4  10  12         38.74         48.03        12.18 o
  -3  10  12        240.18        288.79        24.19 o
  -2  10  12          0.48         -3.06        10.11 o
  -1  10  12          1.23         -3.08        13.52 o
   0  10  12        187.61        163.24        32.28 o
   1  10  12        795.54        785.55        59.80 o
   2  10  12        231.68        267.74        29.07 o
   3  10  12         28.76         25.36        18.81 o
   4  10  12        700.22        730.83        72.17 o
   5  10  12          0.00         21.57        16.43 o
  -3  11  12        170.69        195.74        28.89 o
  -2  11  12         19.26        -14.44        14.44 o
  -1  11  12        173.23        230.02        33.51 o
   0  11  12         85.65        102.75        24.64 o
   1  11  12        244.48        288.17        38.74 o
  -9   0  13          1.81          7.13         3.21 o
  -7   0  13        863.31        835.62        29.08 o
  -5   0  13       1586.55       1383.11        41.80 o
  -3   0  13       1548.28       1506.23        32.28 o
  -1   0  13         27.91          4.83         2.18 o
   1   0  13       1029.85       1161.23        24.22 o
   3   0  13       6575.99       6568.39       108.75 o
   5   0  13         48.35         49.30         5.63 o
   7   0  13       2046.28       2025.41        50.50 o
   9   0  13        904.75        980.07        37.55 o
  11   0  13       3060.04       3010.26        85.71 o
  13   0  13        168.75        175.48        23.51 o
 -16   1  13          2.28          0.00         6.48 o
 -15   1  13        152.61        156.25        14.91 o
 -14   1  13         59.84         62.24         9.72 o
 -13   1  13         59.25         62.44        13.61 o
 -12   1  13        303.10        303.10        14.21 o
 -11   1  13        428.30        401.61        13.67 o
 -10   1  13       3156.90       3017.78        68.88 o
  -9   1  13        555.46        508.80        14.31 o
  -8   1  13        245.56        264.82        10.41 o
  -7   1  13       1256.81       1225.63        29.77 o
  -6   1  13        474.98        470.83        15.53 o
  -5   1  13        248.20        264.00         8.95 o
  -4   1  13        904.29        800.22        16.54 o
  -3   1  13        524.26        581.09        10.55 o
  -2   1  13        888.14        865.68        11.87 o
  -1   1  13       3325.23       3387.95        42.07 o
   0   1  13          3.24          8.48         1.92 o
   1   1  13        490.47        493.77         9.81 o
   2   1  13       2363.36       2526.88        32.02 o
   3   1  13        479.73        521.16        10.93 o
   4   1  13         17.51         25.88         3.33 o
   5   1  13         69.60         64.34         4.46 o
   6   1  13        328.94        341.79        11.78 o
   7   1  13         30.02         37.81         5.39 o
   8   1  13        194.10        172.26        11.24 o
   9   1  13        166.15        165.55        10.92 o
  10   1  13          0.21         -4.60         4.60 o
  11   1  13         27.61         27.54         6.29 o
  12   1  13          2.85         11.01         5.07 o
  13   1  13        278.32        249.76        19.30 o
  14   1  13          1.74         -9.83        13.76 o
 -16   2  13         77.44         77.26         8.86 o
 -15   2  13        251.43        220.64        22.37 o
 -14   2  13        102.93        122.29        22.37 o
 -13   2  13        610.38        628.43        42.79 o
 -12   2  13          0.02         -0.21         2.62 o
 -11   2  13        581.50        551.38        18.91 o
 -10   2  13        621.51        559.62        22.25 o
  -9   2  13        131.54        121.19        11.29 o
  -8   2  13        443.68        439.16        14.49 o
  -7   2  13        379.85        356.10        11.39 o
  -6   2  13        110.74        114.18         6.18 o
  -5   2  13          9.12          7.17         2.80 o
  -4   2  13       2167.94       2171.66        28.34 o
  -3   2  13        140.39        167.79         4.73 o
  -2   2  13         71.85         92.74         3.82 o
  -1   2  13       2445.07       2586.99        33.36 o
   0   2  13       2767.21       2642.85        32.44 o
   1   2  13       1939.41       2069.33        26.25 o
   2   2  13       4431.10       4698.65        52.58 o
   3   2  13         90.72        120.03         5.43 o
   4   2  13         18.98         16.84         3.26 o
   5   2  13         23.49         26.98         3.79 o
   6   2  13        262.80        284.14        11.64 o
   7   2  13          2.84          3.22         4.14 o
   8   2  13       2300.88       2246.63        47.44 o
   9   2  13        123.62        130.49         9.99 o
  10   2  13         36.32         27.15         6.18 o
  11   2  13         64.99         52.82        10.11 o
  12   2  13         29.31         16.69         6.28 o
  13   2  13         13.89          5.18        17.87 o
  14   2  13         71.14         48.90        21.07 o
 -16   3  13         32.80         22.69         9.08 o
 -15   3  13        451.13        438.85        23.26 o
 -14   3  13        218.19        205.73        13.51 o
 -13   3  13        375.73        317.39        13.98 o
 -12   3  13        227.92        245.83        12.38 o
 -11   3  13        471.79        495.53        17.75 o
 -10   3  13       1219.62       1254.31        49.27 o
  -9   3  13        429.31        413.56        20.55 o
  -8   3  13          5.25          1.42         4.01 o
  -7   3  13        922.30        873.88        30.31 o
  -6   3  13         24.36         29.97         6.48 o
  -5   3  13        107.94        115.63         4.79 o
  -4   3  13       2927.73       2905.13        39.95 o
  -3   3  13        108.62        135.40         5.33 o
  -2   3  13        141.53        142.38         5.45 o
  -1   3  13       1198.88       1159.36        16.47 o
   0   3  13       1779.33       1706.76        23.44 o
   1   3  13        635.72        596.80        11.51 o
   2   3  13         37.78         27.70         3.26 o
   3   3  13          5.40          0.80         2.44 o
   4   3  13         43.91         37.22         3.84 o
   5   3  13        705.21        736.16        15.63 o
   6   3  13        130.38        154.44         9.49 o
   7   3  13        161.17        175.80        10.40 o
   8   3  13          0.02          5.08         4.79 o
   9   3  13         53.17         47.91         7.28 o
  10   3  13         27.81         28.77         6.57 o
  11   3  13         40.83         38.49         9.55 o
  12   3  13        167.51        163.24        16.37 o
  13   3  13        218.16        236.29        19.57 o
 -15   4  13        128.33        163.32        16.96 o
 -14   4  13          2.85          0.20         6.64 o
 -13   4  13        306.99        343.74        17.92 o
 -12   4  13        306.30        319.93        16.75 o
 -11   4  13          2.01         -2.87         4.45 o
 -10   4  13       1001.13       1005.84        28.59 o
  -9   4  13        106.76        108.16        11.67 o
  -8   4  13       4096.54       3912.99       116.26 o
  -7   4  13          3.28         11.05         6.23 o
  -6   4  13        298.31        306.11        20.63 o
  -5   4  13       1344.68       1342.19        26.64 o
  -4   4  13        730.53        665.28        16.73 o
  -3   4  13        470.56        488.57         9.99 o
  -2   4  13       3866.64       3844.56        49.49 o
  -1   4  13          5.83          4.32         2.39 o
   0   4  13        561.88        553.29        11.68 o
   1   4  13        204.55        201.62         7.32 o
   2   4  13          6.40          7.19         2.85 o
   3   4  13        306.36        310.00         9.46 o
   4   4  13         11.98         10.97         3.63 o
   5   4  13        435.37        477.54        14.43 o
   6   4  13         18.48          2.24         3.72 o
   7   4  13        104.54         96.04         7.63 o
   8   4  13         43.39         38.08         6.77 o
   9   4  13         26.63         42.86         7.30 o
  10   4  13        155.52        146.05        14.82 o
  11   4  13        116.60        126.79        15.38 o
  12   4  13          0.17         -6.96         7.60 o
  13   4  13        119.95        129.45        15.44 o
 -15   5  13        453.37        554.13        44.09 o
 -14   5  13         70.72         76.88        13.84 o
 -13   5  13         18.46         34.84         8.87 o
 -12   5  13        152.65        208.88        22.13 o
 -11   5  13        372.39        373.81        20.73 o
 -10   5  13         51.71         50.85         8.55 o
  -9   5  13        184.50        162.07        11.94 o
  -8   5  13        854.15        764.78        30.32 o
  -7   5  13         23.06         22.05         8.17 o
  -6   5  13         59.54         47.80         5.30 o
  -5   5  13        299.85        276.16        11.21 o
  -4   5  13        472.91        450.27        14.12 o
  -3   5  13       1871.74       1791.58        34.53 o
  -2   5  13        125.57        125.36         9.03 o
  -1   5  13        328.59        305.38        10.59 o
   0   5  13        138.59        129.68         6.87 o
   1   5  13         84.95         89.82         5.92 o
   2   5  13        764.79        772.79        20.03 o
   3   5  13         73.39         97.96         6.29 o
   4   5  13        579.21        595.54        22.21 o
   5   5  13        673.82        687.23        18.03 o
   6   5  13        902.71        852.14        25.47 o
   7   5  13        186.52        177.12        11.89 o
   8   5  13          0.41          2.29         6.01 o
   9   5  13       1081.11       1095.41        39.37 o
  10   5  13        376.39        452.67        28.03 o
  11   5  13          7.88          5.34         9.10 o
  12   5  13          9.29          2.58         8.71 o
 -14   6  13         83.88        104.29        26.58 o
 -13   6  13         49.71         49.50        11.14 o
 -12   6  13         48.56         49.24        10.43 o
 -11   6  13        158.86        164.48        16.77 o
 -10   6  13         27.15         36.02         8.63 o
  -9   6  13        447.96        365.77        22.35 o
  -8   6  13        620.66        519.00        27.14 o
  -7   6  13        126.32        138.85         9.82 o
  -6   6  13        281.97        277.64        12.47 o
  -5   6  13        213.98        206.24         9.55 o
  -4   6  13         58.12         44.65         5.00 o
  -3   6  13        804.76        776.21        22.84 o
  -2   6  13       5401.81       5185.06        89.70 o
  -1   6  13       1332.31       1331.08        25.79 o
   0   6  13       2109.36       2042.19        33.36 o
   1   6  13        124.75        134.12         7.53 o
   2   6  13        652.81        622.56        19.26 o
   3   6  13        384.17        435.17        15.34 o
   4   6  13       1271.96       1200.99        27.50 o
   5   6  13          2.65          3.66         5.08 o
   6   6  13        224.07        254.83        14.23 o
   7   6  13        186.19        167.84        13.33 o
   8   6  13        280.18        260.21        23.28 o
   9   6  13         14.91         28.75        12.28 o
  10   6  13        327.37        315.66        34.52 o
  11   6  13        108.07         87.48        16.09 o
 -13   7  13         11.02         22.63        12.97 o
 -12   7  13         91.95        118.29        16.63 o
 -11   7  13        104.35        123.62        21.29 o
 -10   7  13        217.55        202.35        20.17 o
  -9   7  13        283.90        250.09        22.33 o
  -8   7  13        162.44        194.00        17.76 o
  -7   7  13        321.97        356.17        21.44 o
  -6   7  13       1439.92       1458.07        35.00 o
  -5   7  13       1453.29       1400.08        29.90 o
  -4   7  13         37.31         32.07         5.63 o
  -3   7  13         65.76         66.01         7.44 o
  -2   7  13       4348.67       4309.20        72.36 o
  -1   7  13         13.46          9.98         5.07 o
   0   7  13        623.84        595.92        16.96 o
   1   7  13       1177.40       1185.71        22.40 o
   2   7  13       1201.71       1259.98        25.39 o
   3   7  13         13.01         19.37         5.62 o
   4   7  13          1.69          5.28         4.90 o
   5   7  13        114.25        107.60        10.11 o
   6   7  13          1.91         11.00         6.30 o
   7   7  13          1.71         -1.10        11.87 o
   8   7  13         65.17         63.20        19.02 o
   9   7  13        251.81        260.84        30.46 o
  10   7  13          7.42         33.77        15.23 o
 -12   8  13         75.66         24.64        22.04 o
 -11   8  13        197.46        180.28        20.53 o
 -10   8  13        536.96        510.56        34.18 o
  -9   8  13        206.02        230.44        23.56 o
  -8   8  13          0.43         11.48         6.19 o
  -7   8  13          0.02          7.32         6.72 o
  -6   8  13          7.60         -4.99         4.99 o
  -5   8  13          1.44          0.61         5.07 o
  -4   8  13          0.18         -4.54         4.91 o
  -3   8  13        137.53        149.90        14.34 o
  -2   8  13        342.95        331.65        14.85 o
  -1   8  13         25.78         26.32         5.97 o
   0   8  13        837.99        767.89        26.62 o
   1   8  13          0.06         -4.57         4.57 o
   2   8  13          5.88          0.54         4.82 o
   3   8  13         36.95         42.12         6.90 o
   4   8  13         52.84         56.66         8.93 o
   5   8  13        188.36        204.17        18.26 o
   6   8  13          6.40         -4.09        10.23 o
   7   8  13        321.91        312.23        35.07 o
   8   8  13          5.90          4.06        14.19 o
   9   8  13          2.19         -5.60        12.45 o
 -10   9  13        128.80        123.16        21.23 o
  -9   9  13         97.51        102.82        18.03 o
  -8   9  13         17.24         10.63         7.69 o
  -7   9  13         13.10         11.93         6.55 o
  -6   9  13         21.49         30.96         6.55 o
  -5   9  13         79.10         60.04        10.08 o
  -4   9  13          0.40          0.46         7.30 o
  -3   9  13        303.99        263.76        18.36 o
  -2   9  13         25.69         24.20         8.57 o
  -1   9  13         49.69         50.60        13.39 o
   0   9  13         46.94         66.28        15.15 o
   1   9  13        394.44        389.61        47.97 o
   2   9  13         66.03         57.22        11.93 o
   3   9  13         63.57         69.29        12.56 o
   4   9  13        132.46        131.02        18.17 o
   5   9  13         39.12         54.14        15.84 o
   6   9  13         15.45         42.00        24.64 o
   7   9  13         30.74         44.21        18.73 o
  -7  10  13          1.75          2.46         9.74 o
  -6  10  13        357.39        392.98        23.58 o
  -5  10  13        263.57        240.02        19.14 o
  -4  10  13        447.41        475.33        27.49 o
  -3  10  13         11.41         10.16        10.39 o
  -2  10  13         92.49         60.88        16.09 o
  -1  10  13        163.35        135.93        28.85 o
   0  10  13         38.61         33.94        18.90 o
   1  10  13         25.43         60.12        21.95 o
   2  10  13        229.88        286.48        30.52 o
   3  10  13         76.17         91.54        30.07 o
   4  10  13        156.91        138.22        22.28 o
   5  10  13          4.16          7.13        21.39 o
 -12   0  14        402.79        420.12        22.69 o
 -10   0  14       2074.02       1957.38        65.10 o
  -8   0  14         43.48         44.04         6.64 o
  -6   0  14        554.28        659.55        29.29 o
  -4   0  14        451.42        462.63        19.07 o
  -2   0  14       5608.98       5689.37        92.27 o
   0   0  14         48.68         32.83         4.18 o
   2   0  14       1364.17       1422.81        29.32 o
   4   0  14       3129.38       3314.91        64.34 o
   6   0  14         82.58         95.68        10.31 o
   8   0  14       1390.82       1372.48        59.14 o
  10   0  14         98.41         89.99        12.82 o
  12   0  14        110.37        140.47        21.47 o
 -16   1  14         15.48          9.08         5.83 o
 -15   1  14        436.54        474.58        27.88 o
 -14   1  14        254.29        232.75        18.15 o
 -13   1  14        184.67        214.60        17.50 o
 -12   1  14         14.26         22.87         2.91 o
 -11   1  14          4.87          8.35         2.68 o
 -10   1  14         30.96         31.55         3.96 o
  -9   1  14       1329.32       1262.11        32.01 o
  -8   1  14        120.72        139.20         8.57 o
  -7   1  14        346.86        303.15        11.89 o
  -6   1  14        445.04        426.08        12.14 o
  -5   1  14        485.42        447.74        12.38 o
  -4   1  14       3618.39       3604.11        55.35 o
  -3   1  14         17.90         16.75         1.96 o
  -2   1  14        204.98        228.34         6.67 o
  -1   1  14       2662.62       2636.85        32.95 o
   0   1  14          5.82          8.13         2.09 o
   1   1  14        595.26        581.40        10.91 o
   2   1  14        660.74        771.92        13.45 o
   3   1  14          6.13          9.83         2.75 o
   4   1  14         29.63         30.33         3.92 o
   5   1  14          3.59          5.83         3.36 o
   6   1  14       1958.56       1966.95        34.90 o
   7   1  14        414.10        433.11        15.12 o
   8   1  14          8.59          5.07         5.20 o
   9   1  14          0.08          5.29         5.08 o
  10   1  14        257.01        248.81        15.15 o
  11   1  14         53.58         54.66        11.24 o
  12   1  14        219.61        184.58        17.54 o
  13   1  14        293.39        267.78        20.80 o
 -16   2  14         83.45         82.63         8.57 o
 -15   2  14          4.79         -4.34         4.34 o
 -14   2  14        219.79        212.76        13.24 o
 -13   2  14        149.17        128.89        11.06 o
 -12   2  14         11.63         15.18         4.80 o
 -11   2  14        179.34        164.24        10.16 o
 -10   2  14         60.60         69.82         6.96 o
  -9   2  14        244.55        296.41        11.73 o
  -8   2  14        104.06         93.90         7.25 o
  -7   2  14       1521.93       1428.75        47.96 o
  -6   2  14          3.43          7.72         3.48 o
  -5   2  14       1287.82       1203.46        26.12 o
  -4   2  14        188.84        215.16         7.76 o
  -3   2  14        626.06        631.74        10.05 o
  -2   2  14         56.08         69.57         3.51 o
  -1   2  14       1531.91       1601.24        21.76 o
   0   2  14         38.49         45.56         3.37 o
   1   2  14       1307.30       1242.30        18.59 o
   2   2  14          9.49          9.81         2.66 o
   3   2  14        160.70        145.06         6.03 o
   4   2  14       1035.47       1085.85        18.57 o
   5   2  14         72.73         73.49         6.52 o
   6   2  14        977.58       1040.04        22.20 o
   7   2  14          0.05         -4.05         4.05 o
   8   2  14        565.89        561.55        20.84 o
   9   2  14        164.48        147.17        14.73 o
  10   2  14         62.64         63.62         8.09 o
  11   2  14        339.07        379.53        24.54 o
  12   2  14          0.74         -7.14         7.14 o
  13   2  14         16.55         31.90        12.91 o
 -16   3  14         82.83         72.04        10.43 o
 -15   3  14        441.26        506.17        25.37 o
 -14   3  14        158.37        176.85        12.54 o
 -13   3  14          4.20          4.57         3.94 o
 -12   3  14       1594.27       1564.30        42.62 o
 -11   3  14        639.75        657.22        30.22 o
 -10   3  14         15.64         19.92         9.72 o
  -9   3  14       2566.72       2560.98        77.79 o
  -8   3  14        543.19        493.02        38.12 o
  -7   3  14        559.75        557.36        28.17 o
  -6   3  14        352.26        297.39        24.31 o
  -5   3  14         29.32         19.09         3.18 o
  -4   3  14         50.82         49.81         3.50 o
  -3   3  14        621.73        573.72        12.88 o
  -2   3  14        895.19        887.50        14.23 o
  -1   3  14       2643.77       2770.12        37.41 o
   0   3  14        557.97        553.33        11.33 o
   1   3  14        373.63        405.35        10.81 o
   2   3  14         55.51         66.01         4.57 o
   3   3  14        501.57        541.81        13.98 o
   4   3  14         65.68         65.86         5.10 o
   5   3  14        166.94        209.72        10.72 o
   6   3  14        417.07        433.43        14.49 o
   7   3  14         24.25         22.56         5.73 o
   8   3  14          5.90          8.21         5.46 o
   9   3  14         74.15         81.22         8.95 o
  10   3  14         32.43         20.17         8.30 o
  11   3  14         50.03         68.63        12.41 o
  12   3  14         12.52          3.68         8.95 o
  13   3  14        303.75        267.56        20.95 o
 -15   4  14        500.27        520.38        31.77 o
 -14   4  14         27.06         25.19         7.36 o
 -13   4  14        195.90        231.46        15.82 o
 -12   4  14        130.60        152.91        11.82 o
 -11   4  14        661.43        684.25        22.05 o
 -10   4  14         64.62         76.64         8.90 o
  -9   4  14         45.30         56.66        12.44 o
  -8   4  14         79.63         94.61        11.93 o
  -7   4  14        447.56        410.93        23.76 o
  -6   4  14        679.24        636.70        28.86 o
  -5   4  14        504.29        550.00        15.43 o
  -4   4  14        451.08        469.28        12.88 o
  -3   4  14       1694.64       1694.68        26.69 o
  -2   4  14       1328.18       1315.74        22.54 o
  -1   4  14          0.05         -2.29         2.39 o
   0   4  14         38.72         38.45         4.46 o
   1   4  14       1317.09       1286.45        22.86 o
   2   4  14        114.75        117.78         6.70 o
   3   4  14        398.90        442.84        12.41 o
   4   4  14        617.98        592.21        14.84 o
   5   4  14         12.29         17.15         4.33 o
   6   4  14        734.99        750.90        19.44 o
   7   4  14         96.92         92.61         7.95 o
   8   4  14       1664.80       1579.68        41.50 o
   9   4  14          2.53         -3.73         6.74 o
  10   4  14          9.64          4.18         7.49 o
  11   4  14        148.35        166.99        17.84 o
  12   4  14          0.69         -0.39         8.34 o
 -15   5  14         27.23         16.86        13.61 o
 -14   5  14         36.42         57.30        10.32 o
 -13   5  14          2.44         -0.55         6.56 o
 -12   5  14          8.50          4.13         6.59 o
 -11   5  14          7.34         14.30         6.51 o
 -10   5  14        963.87        986.94        33.98 o
  -9   5  14        597.28        560.53        21.89 o
  -8   5  14          0.71         -2.97         5.09 o
  -7   5  14         50.80         48.65        10.08 o
  -6   5  14        542.36        522.10        17.96 o
  -5   5  14         22.85         16.66         4.03 o
  -4   5  14        673.07        644.02        25.30 o
  -3   5  14         75.43         63.69         5.89 o
  -2   5  14       1660.86       1576.65        32.53 o
  -1   5  14       2849.29       2874.83        46.72 o
   0   5  14        515.53        514.54        15.98 o
   1   5  14        329.48        352.18        12.83 o
   2   5  14        316.33        325.13        12.99 o
   3   5  14        478.78        448.41        13.66 o
   4   5  14         47.88         76.93         7.04 o
   5   5  14          7.80          6.74         4.41 o
   6   5  14         31.96         24.73         5.84 o
   7   5  14         13.89         10.77         5.69 o
   8   5  14         22.65         30.52         7.45 o
   9   5  14         17.91         26.93         9.51 o
  10   5  14          8.40         22.84        11.49 o
  11   5  14         43.74         45.40        11.86 o
  12   5  14         97.29         76.20        15.16 o
 -14   6  14         59.33         73.99        14.89 o
 -13   6  14        174.67        178.03        17.77 o
 -12   6  14          0.43          9.94         7.84 o
 -11   6  14          0.00         -8.90         9.21 o
 -10   6  14        861.08        731.03        41.94 o
  -9   6  14        237.73        238.36        37.06 o
  -8   6  14         49.05         33.39         7.74 o
  -7   6  14        235.61        191.67        11.05 o
  -6   6  14        465.05        471.91        12.89 o
  -5   6  14         50.99         51.03         6.64 o
  -4   6  14        880.57        867.51        27.94 o
  -3   6  14          0.41          3.33         4.55 o
  -2   6  14       4959.28       4856.23        90.13 o
  -1   6  14       6377.81       6324.40       108.39 o
   0   6  14          1.96          1.05         3.92 o
   1   6  14        158.98        162.12         8.61 o
   2   6  14          4.31          1.75         3.81 o
   3   6  14        383.32        374.67        16.66 o
   4   6  14        629.61        576.56        19.56 o
   5   6  14        315.41        348.83        15.78 o
   6   6  14         49.11         25.10         7.27 o
   7   6  14        121.20         91.81        11.66 o
   8   6  14        115.63        153.25        27.23 o
   9   6  14         95.51         79.11        17.42 o
  10   6  14         20.33         19.21        11.93 o
  11   6  14        112.22         83.88        16.40 o
 -13   7  14        119.30        149.69        17.79 o
 -12   7  14         20.64          3.74        17.00 o
 -11   7  14          0.69          5.23         9.03 o
 -10   7  14        166.08        157.63        24.32 o
  -9   7  14        144.21        120.18        16.17 o
  -8   7  14        256.04        252.54        20.77 o
  -7   7  14          3.28          1.95         5.21 o
  -6   7  14        242.17        219.92        12.34 o
  -5   7  14        859.93        873.84        25.53 o
  -4   7  14        838.24        860.88        22.49 o
  -3   7  14        185.70        219.92        12.28 o
  -2   7  14        529.53        509.69        19.67 o
  -1   7  14         98.21        116.87         8.69 o
   0   7  14          2.40         -1.11         4.07 o
   1   7  14        335.28        358.14        13.58 o
   2   7  14        257.99        214.54        12.23 o
   3   7  14         23.00         21.92         5.69 o
   4   7  14        133.38        141.66        10.18 o
   5   7  14        962.05        913.71        28.60 o
   6   7  14          6.40         12.89         7.79 o
   7   7  14        272.10        331.73        29.46 o
   8   7  14        632.36        632.14        66.78 o
   9   7  14       1105.02       1144.73        62.47 o
  10   7  14         60.56         94.76        20.17 o
 -11   8  14          4.33         18.99        10.71 o
 -10   8  14          7.45          1.33        10.10 o
  -9   8  14        222.43        237.30        23.93 o
  -8   8  14        186.02        192.96        16.21 o
  -7   8  14        900.64        934.16        36.08 o
  -6   8  14         53.52         50.72         8.13 o
  -5   8  14        339.74        330.09        15.90 o
  -4   8  14         54.70         62.27         8.47 o
  -3   8  14       1066.15       1054.71        30.08 o
  -2   8  14         60.60         38.04         6.86 o
  -1   8  14        292.54        294.46        15.19 o
   0   8  14          0.21         -0.65         5.43 o
   1   8  14          8.64          6.86         5.78 o
   2   8  14         54.22         65.35         8.51 o
   3   8  14          3.32          3.77         5.49 o
   4   8  14        365.98        348.42        17.24 o
   5   8  14          6.31         -3.97         8.08 o
   6   8  14         50.99         59.02        14.07 o
   7   8  14         14.46         30.64        16.27 o
   8   8  14        463.37        430.43        45.38 o
  -9   9  14         38.31         32.32        13.04 o
  -8   9  14         43.87         40.58        11.23 o
  -7   9  14        220.37        222.41        14.27 o
  -6   9  14         13.74         13.34         6.92 o
  -5   9  14         58.35         60.75        15.73 o
  -4   9  14         15.78         15.62         7.92 o
  -3   9  14         81.23         72.73        11.06 o
  -2   9  14        538.94        522.32        26.82 o
  -1   9  14         70.87         60.79        13.51 o
   0   9  14        136.31        158.29        36.81 o
   1   9  14        163.74        158.87        22.82 o
   2   9  14         40.15         31.95        10.27 o
   3   9  14         53.00         57.35        14.35 o
   4   9  14          4.76          8.33        10.73 o
   5   9  14          9.14         23.72        14.10 o
   6   9  14         43.15         39.71        18.81 o
  -7  10  14          5.59         19.46        15.13 o
  -6  10  14         22.18         17.38         8.57 o
  -5  10  14         28.48         44.03        11.14 o
  -4  10  14        256.80        279.95        21.38 o
  -3  10  14        392.47        421.11        29.17 o
  -2  10  14         15.12         21.29        17.83 o
  -1  10  14         55.87         51.49        18.65 o
   0  10  14         65.21        145.87        27.04 o
   1  10  14         77.00         75.24        33.71 o
   2  10  14         39.03         63.95        21.99 o
   3  10  14         45.53         55.64        18.43 o
   4  10  14        168.33        165.12        24.86 o
 -11   0  15        668.18        658.16        25.44 o
  -9   0  15        630.31        636.33        26.59 o
  -7   0  15         29.54         20.75         5.96 o
  -5   0  15        451.25        480.51        19.83 o
  -3   0  15       1012.76        962.35        21.58 o
  -1   0  15       1756.18       1735.68        31.15 o
   1   0  15         61.51         62.45         6.18 o
   3   0  15        362.83        365.56        14.32 o
   5   0  15        263.71        245.27        13.20 o
   7   0  15        440.71        461.82        24.51 o
   9   0  15        130.12        114.95        14.47 o
  11   0  15          1.91         23.34        21.07 o
  13   0  15          1.35        -10.17        10.17 o
 -16   1  15         67.19         57.05         9.72 o
 -15   1  15        121.89        132.91        13.61 o
 -14   1  15        966.44       1071.04        55.11 o
 -13   1  15        116.99        123.83        14.26 o
 -12   1  15        129.22        162.16        10.56 o
 -11   1  15        356.85        345.34        16.84 o
 -10   1  15         33.17         33.40         4.37 o
  -9   1  15        293.29        292.97        11.40 o
  -8   1  15         20.26         37.93         5.10 o
  -7   1  15         14.30         15.04         4.25 o
  -6   1  15       2562.96       2513.09        61.83 o
  -5   1  15          3.21          7.75         3.20 o
  -4   1  15       1604.38       1541.38        26.32 o
  -3   1  15        924.89        949.51        14.96 o
  -2   1  15       2448.14       2500.11        30.05 o
  -1   1  15        591.01        590.57        12.77 o
   0   1  15          3.73          4.86         2.14 o
   1   1  15        434.22        491.40        10.81 o
   2   1  15       1935.46       2119.29        29.78 o
   3   1  15         95.61        114.40         5.61 o
   4   1  15        722.28        716.65        14.90 o
   5   1  15          3.86          2.00         3.53 o
   6   1  15        316.70        312.40        12.67 o
   7   1  15        919.30        946.41        23.68 o
   8   1  15         69.10         75.69         8.58 o
   9   1  15        140.65        128.61        10.65 o
  10   1  15         20.68         31.14         6.82 o
  11   1  15         47.30         52.37        18.06 o
  12   1  15          0.66         -7.50         7.50 o
  13   1  15          0.19         -1.07         9.08 o
 -16   2  15        342.71        351.39        26.58 o
 -15   2  15         58.03         49.27         6.96 o
 -14   2  15          1.20          6.68         4.52 o
 -13   2  15          2.92          5.23         3.98 o
 -12   2  15        409.13        409.28        20.11 o
 -11   2  15          0.53         -1.75         4.52 o
 -10   2  15         14.28         14.21         5.72 o
  -9   2  15         22.00         29.49         7.09 o
  -8   2  15        699.36        690.48        25.41 o
  -7   2  15         60.43         58.85         8.07 o
  -6   2  15         16.99         19.42         5.91 o
  -5   2  15         84.50         66.99         9.39 o
  -4   2  15       1357.07       1377.29        23.78 o
  -3   2  15        620.10        639.21        11.73 o
  -2   2  15       1594.56       1565.21        21.13 o
  -1   2  15         57.61         60.95         4.00 o
   0   2  15         54.37         58.58         4.32 o
   1   2  15        667.43        693.33        12.79 o
   2   2  15         11.26         13.72         3.04 o
   3   2  15        243.74        258.87         8.61 o
   4   2  15        482.08        486.39        13.11 o
   5   2  15         13.19         16.45         4.46 o
   6   2  15       1922.26       1982.26        35.68 o
   7   2  15        164.88        178.65        10.75 o
   8   2  15        879.90        880.28        25.97 o
   9   2  15        323.34        350.40        18.78 o
  10   2  15          1.40         10.05         8.11 o
  11   2  15        100.19         96.75        15.44 o
  12   2  15        128.44        151.40        16.94 o
  13   2  15        201.02        149.98        27.61 o
 -15   3  15         52.68         30.43         7.93 o
 -14   3  15          1.28          1.27         4.67 o
 -13   3  15          0.01          2.72         4.08 o
 -12   3  15          7.06         -2.55         4.11 o
 -11   3  15        667.71        657.83        30.67 o
 -10   3  15        241.70        238.35        36.63 o
  -9   3  15         29.08         45.08         9.03 o
  -8   3  15          2.54          3.54         5.36 o
  -7   3  15          0.32         -1.92         6.16 o
  -6   3  15       1111.21       1071.00        63.54 o
  -5   3  15        683.49        698.33        19.49 o
  -4   3  15        272.93        283.39         9.21 o
  -3   3  15       2074.10       2059.62        30.82 o
  -2   3  15         42.84         49.91         3.91 o
  -1   3  15       1823.23       1774.06        28.45 o
   0   3  15         34.38         47.43         4.35 o
   1   3  15        312.72        338.23        11.18 o
   2   3  15         81.37         75.90         5.69 o
   3   3  15          2.72         38.81         4.39 o
   4   3  15         18.87          9.79         3.60 o
   5   3  15         92.52         99.92         7.13 o
   6   3  15        554.65        501.64        15.93 o
   7   3  15       1227.02       1306.83        30.86 o
   8   3  15        379.80        366.69        17.47 o
   9   3  15         14.84         20.78         7.29 o
  10   3  15        141.74        128.25        14.15 o
  11   3  15        713.30        640.63        34.18 o
  12   3  15         47.57         39.76        11.64 o
 -15   4  15          2.90          1.40         7.01 o
 -14   4  15        140.71        158.74        13.93 o
 -13   4  15         21.02         15.77         6.86 o
 -12   4  15         24.46         18.38         6.42 o
 -11   4  15          4.92          0.82         5.20 o
 -10   4  15         99.22         86.95        11.11 o
  -9   4  15         67.14         52.34        10.65 o
  -8   4  15       1768.37       1671.77        57.01 o
  -7   4  15       2271.46       2117.69        69.58 o
  -6   4  15       1140.14       1151.68        43.26 o
  -5   4  15         14.04         13.43         3.54 o
  -4   4  15        750.73        725.60        19.35 o
  -3   4  15        468.49        446.34        13.14 o
  -2   4  15        556.21        554.37        14.44 o
  -1   4  15       1561.67       1561.12        28.27 o
   0   4  15         24.96         21.20         3.95 o
   1   4  15        435.68        478.91        13.87 o
   2   4  15        167.73        172.13         8.42 o
   3   4  15        305.08        307.32        12.48 o
   4   4  15         34.23         20.19         4.64 o
   5   4  15        229.22        207.48        10.81 o
   6   4  15         13.44         13.71         5.08 o
   7   4  15        170.80        178.34        11.27 o
   8   4  15        146.10        149.89        11.92 o
   9   4  15         93.09         93.78        12.86 o
  10   4  15         22.53         16.79        10.03 o
  11   4  15        245.41        265.02        22.54 o
  12   4  15        334.43        311.49        24.16 o
 -14   5  15        519.00        552.47        28.36 o
 -13   5  15         82.04         92.45        12.20 o
 -12   5  15        193.50        198.93        17.12 o
 -11   5  15       2146.31       2176.93        62.04 o
 -10   5  15         36.96         27.16         6.75 o
  -9   5  15          3.91         17.28         6.23 o
  -8   5  15          8.52          6.45         7.06 o
  -7   5  15          0.62         -1.19         6.59 o
  -6   5  15        321.03        316.02        13.18 o
  -5   5  15        325.51        332.10        12.28 o
  -4   5  15         12.95         11.29         4.14 o
  -3   5  15       1856.88       1750.19        37.04 o
  -2   5  15       1217.20       1149.38        26.27 o
  -1   5  15       1313.93       1306.85        26.77 o
   0   5  15         46.19         49.51         5.70 o
   1   5  15       1715.51       1809.41        31.61 o
   2   5  15        552.63        509.71        16.20 o
   3   5  15         19.94         11.28         4.48 o
   4   5  15          3.84          9.66         4.93 o
   5   5  15        623.87        574.69        22.53 o
   6   5  15        190.66        209.64        12.43 o
   7   5  15          1.14          5.92         5.75 o
   8   5  15        490.61        450.00        29.67 o
   9   5  15        269.34        295.36        23.15 o
  10   5  15        178.92        167.38        18.81 o
  11   5  15         20.99         14.94        11.86 o
 -13   6  15        114.26        109.26        14.30 o
 -12   6  15          3.32         12.83         8.28 o
 -11   6  15         17.42         12.30         8.93 o
 -10   6  15          0.09         16.97        13.32 o
  -9   6  15        317.10        306.06        18.52 o
  -8   6  15         51.08         59.55         9.54 o
  -7   6  15         11.54         14.96         6.91 o
  -6   6  15        977.52        986.69        28.29 o
  -5   6  15         90.08         86.62         8.51 o
  -4   6  15        597.46        577.49        18.93 o
  -3   6  15          0.25         -1.29         5.52 o
  -2   6  15         57.57         46.58         6.84 o
  -1   6  15        241.15        229.98        12.59 o
   0   6  15        483.65        553.04        18.16 o
   1   6  15         52.95         35.91         5.48 o
   2   6  15        856.55        865.77        19.74 o
   3   6  15          0.88         25.77         5.67 o
   4   6  15       3373.09       3291.12        57.47 o
   5   6  15        620.85        699.37        23.30 o
   6   6  15          7.01         10.28         6.29 o
   7   6  15          3.64         15.47        15.91 o
   8   6  15         58.96         80.51        22.37 o
   9   6  15          2.53          2.62        12.92 o
  10   6  15          0.63          3.05        12.28 o
 -12   7  15         23.57          9.54         8.92 o
 -11   7  15        252.28        326.56        37.79 o
 -10   7  15        598.09        578.09        35.04 o
  -9   7  15        332.26        397.89        29.18 o
  -8   7  15        114.22        121.22        16.39 o
  -7   7  15          2.01          1.57         4.97 o
  -6   7  15        376.43        351.43        15.10 o
  -5   7  15         31.88         21.77         6.27 o
  -4   7  15        230.22        246.31        13.07 o
  -3   7  15         72.64         53.61         7.48 o
  -2   7  15        287.73        308.13        15.24 o
  -1   7  15       1437.79       1383.90        32.43 o
   0   7  15        318.48        332.24        13.99 o
   1   7  15        214.66        198.04        10.53 o
   2   7  15        292.47        300.60        16.63 o
   3   7  15         43.98         49.21         7.11 o
   4   7  15        360.72        400.77        17.72 o
   5   7  15         79.53         75.18         9.59 o
   6   7  15         92.67        113.45        14.67 o
   7   7  15        601.39        596.67        88.38 o
   8   7  15        108.35        123.36        23.61 o
   9   7  15          6.92        -11.76        12.92 o
 -11   8  15          4.01         17.05        10.80 o
 -10   8  15         10.37         -1.99         9.88 o
  -9   8  15         16.26         12.24        10.09 o
  -8   8  15         21.37         18.76         6.18 o
  -7   8  15        324.07        295.45        20.12 o
  -6   8  15        324.95        355.91        19.35 o
  -5   8  15         21.71         27.27         7.22 o
  -4   8  15         24.89         33.99         6.73 o
  -3   8  15        298.71        306.08        16.07 o
  -2   8  15         41.90         51.20         8.33 o
  -1   8  15          0.39          0.85         5.28 o
   0   8  15        247.49        246.86        15.93 o
   1   8  15        103.79         67.16        10.58 o
   2   8  15          9.02          4.03         6.40 o
   3   8  15        166.28        182.49        13.80 o
   4   8  15         36.23         31.78         9.11 o
   5   8  15         24.03         21.16        11.23 o
   6   8  15        121.83        122.43        24.30 o
   7   8  15         50.11         53.01        18.73 o
   8   8  15        112.96         81.66        24.64 o
  -9   9  15          3.33         -1.24        11.67 o
  -8   9  15          4.16          0.04         7.01 o
  -7   9  15        383.25        396.10        25.34 o
  -6   9  15        103.77         99.81        11.70 o
  -5   9  15          1.85          4.30         7.37 o
  -4   9  15         20.20         14.17         7.97 o
  -3   9  15         50.60         54.10        10.69 o
  -2   9  15         45.48         31.68        11.13 o
  -1   9  15        119.84         80.26        14.79 o
   0   9  15          1.02          2.55        13.67 o
   1   9  15          3.74          6.62        11.91 o
   2   9  15         14.63          5.58        10.95 o
   3   9  15        254.58        275.42        29.02 o
   4   9  15        239.03        240.16        23.46 o
   5   9  15         29.61         10.19        12.92 o
   6   9  15        100.27        111.65        24.91 o
  -6  10  15         16.09         10.78         8.43 o
  -5  10  15          4.66          5.42         7.91 o
  -4  10  15        237.10        265.17        21.19 o
  -3  10  15         33.79         40.99        12.99 o
  -2  10  15        313.54        271.64        32.39 o
  -1  10  15        135.94         78.64        22.23 o
   0  10  15         77.53         49.94        19.91 o
   1  10  15         11.24         22.06        17.61 o
   2  10  15        213.81        238.17        34.59 o
   3  10  15         19.84         38.01        22.06 o
 -12   0  16        568.95        561.45        32.42 o
 -10   0  16        601.35        608.29        26.36 o
  -8   0  16        343.16        333.01        20.03 o
  -6   0  16        648.74        620.45        42.14 o
  -4   0  16         37.13         46.32         4.92 o
  -2   0  16         39.03         51.96         4.56 o
   0   0  16          6.26         10.40         3.90 o
   2   0  16         35.13         36.22         6.62 o
   4   0  16       4195.00       4274.48        81.68 o
   6   0  16        406.08        388.49        20.47 o
   8   0  16        871.49        852.14        37.12 o
  10   0  16       1417.28       1337.96        66.44 o
  12   0  16         58.62         43.04        16.03 o
 -15   1  16          6.15          8.43         6.48 o
 -14   1  16        435.42        433.08        27.88 o
 -13   1  16        176.05        205.55        13.61 o
 -12   1  16         14.92         18.59        10.70 o
 -11   1  16        313.56        305.32        16.23 o
 -10   1  16         74.81         83.19        23.66 o
  -9   1  16        111.68        100.78        11.22 o
  -8   1  16        104.01         94.43        11.22 o
  -7   1  16         48.89         49.49        10.05 o
  -6   1  16        198.50        232.48        39.55 o
  -5   1  16       3575.55       3539.78       121.71 o
  -4   1  16        203.40        193.22        10.53 o
  -3   1  16       1279.38       1281.41        23.16 o
  -2   1  16        122.14        129.15         5.62 o
  -1   1  16          1.76          3.58         2.29 o
   0   1  16         39.45         46.36         4.04 o
   1   1  16       1873.49       1944.84        28.59 o
   2   1  16        118.71        114.88         6.88 o
   3   1  16        973.99       1018.64        19.07 o
   4   1  16        870.88        889.57        17.95 o
   5   1  16       1170.96       1228.30        24.32 o
   6   1  16        282.38        263.85        11.79 o
   7   1  16        106.99        114.33         9.28 o
   8   1  16        470.94        438.67        20.32 o
   9   1  16        643.80        639.81        22.93 o
  10   1  16        161.89        150.88        15.42 o
  11   1  16        149.73        141.88        16.40 o
  12   1  16         63.68         98.83        19.75 o
 -16   2  16        125.76        135.50        17.50 o
 -15   2  16         74.70         89.89         8.86 o
 -14   2  16        500.47        486.47        22.52 o
 -13   2  16        119.62        132.85        11.81 o
 -12   2  16         87.02         95.24        10.43 o
 -11   2  16        695.14        652.79        28.84 o
 -10   2  16        941.28        886.73        36.85 o
  -9   2  16        356.15        372.39        22.06 o
  -8   2  16        957.81        976.73        60.94 o
  -7   2  16        851.23        827.81        36.85 o
  -6   2  16        196.49        178.45        17.26 o
  -5   2  16         22.32         29.57         8.57 o
  -4   2  16        199.32        223.97        23.95 o
  -3   2  16        540.24        506.59        10.34 o
  -2   2  16          0.75          1.63         2.11 o
  -1   2  16       3504.32       3575.65        48.86 o
   0   2  16         32.18         28.61         3.87 o
   1   2  16       2282.82       2386.57        36.81 o
   2   2  16        244.68        248.57         9.98 o
   3   2  16         55.59         59.74         5.34 o
   4   2  16       1469.69       1440.10        24.16 o
   5   2  16          0.75          3.50         4.19 o
   6   2  16         38.06         39.19         5.88 o
   7   2  16       3027.47       3049.52        55.63 o
   8   2  16       2386.79       2385.53        51.60 o
   9   2  16         83.06        103.36        10.24 o
  10   2  16         38.17         36.13        10.15 o
  11   2  16          4.51         19.03         9.74 o
  12   2  16          2.34          9.21         9.26 o
 -15   3  16         53.68         58.67        11.35 o
 -14   3  16         34.97         33.63         6.68 o
 -13   3  16          1.67          1.19         4.77 o
 -12   3  16          6.64         11.76         6.54 o
 -11   3  16        193.00        223.64        35.33 o
 -10   3  16         10.00          6.02         6.37 o
  -9   3  16        210.08        167.10        42.79 o
  -8   3  16         49.43         42.36        10.05 o
  -7   3  16        677.44        598.41        37.28 o
  -6   3  16       1827.74       1823.49        70.58 o
  -5   3  16        578.79        573.99        17.87 o
  -4   3  16         66.10         73.56         4.85 o
  -3   3  16        293.50        276.69        11.40 o
  -2   3  16        940.62        892.61        21.20 o
  -1   3  16        812.02        737.76        17.06 o
   0   3  16       1535.41       1576.94        26.51 o
   1   3  16          8.91         15.20         3.92 o
   2   3  16       2100.12       2217.02        35.48 o
   3   3  16        265.05        260.91        10.70 o
   4   3  16        537.65        500.12        15.87 o
   5   3  16        163.58        180.81        10.35 o
   6   3  16        299.48        258.25        12.68 o
   7   3  16          0.65         -4.81         4.81 o
   8   3  16         69.21         48.20         8.61 o
   9   3  16        128.88        137.91        15.30 o
  10   3  16        140.05        118.89        13.94 o
  11   3  16          9.42         -7.96         8.56 o
  12   3  16         34.19         22.33        12.91 o
 -15   4  16          5.97         13.02         7.93 o
 -14   4  16        209.40        229.33        16.58 o
 -13   4  16        344.19        362.26        21.42 o
 -12   4  16         14.10         24.43         5.63 o
 -11   4  16        391.38        404.15        20.35 o
 -10   4  16        643.31        702.83        38.96 o
  -9   4  16       1340.25       1335.01        48.03 o
  -8   4  16        137.87        123.16        13.51 o
  -7   4  16          8.44          8.31         6.53 o
  -6   4  16        210.98        206.88        18.01 o
  -5   4  16        533.80        487.13        16.42 o
  -4   4  16         24.77         19.54         4.46 o
  -3   4  16        173.88        193.98         8.95 o
  -2   4  16       3355.45       3306.55        62.94 o
  -1   4  16         98.22         87.59         8.90 o
   0   4  16        128.64        106.53         7.24 o
   1   4  16        234.17        236.40         9.67 o
   2   4  16        259.65        271.02        10.78 o
   3   4  16        267.47        270.39        11.11 o
   4   4  16        613.70        674.03        20.98 o
   5   4  16        313.31        334.84        14.90 o
   6   4  16          2.60          1.65         4.96 o
   7   4  16        265.45        293.90        17.08 o
   8   4  16          4.28         12.94         7.42 o
   9   4  16        236.45        202.53        20.64 o
  10   4  16        134.73        138.08        21.99 o
  11   4  16         72.77         69.07        15.79 o
 -14   5  16         43.58         26.10         8.68 o
 -13   5  16          0.64         -1.83         6.82 o
 -12   5  16        182.80        177.90        16.39 o
 -11   5  16        354.26        340.07        25.18 o
 -10   5  16         15.00         23.40         6.76 o
  -9   5  16        748.13        780.15        62.45 o
  -8   5  16        513.13        448.21        28.23 o
  -7   5  16          7.36         11.82         7.98 o
  -6   5  16        451.70        444.51        16.17 o
  -5   5  16        598.53        599.94        17.02 o
  -4   5  16        156.10        143.04         8.72 o
  -3   5  16          2.18          3.72         3.96 o
  -2   5  16         41.17         38.84         6.46 o
  -1   5  16        604.92        601.77        19.35 o
   0   5  16         92.52         77.66         7.17 o
   1   5  16       1170.27       1195.88        24.90 o
   2   5  16        621.83        610.86        17.83 o
   3   5  16          1.52          2.39         4.44 o
   4   5  16         25.20         29.93         6.39 o
   5   5  16        280.99        251.16        12.71 o
   6   5  16          1.53         -4.59         5.35 o
   7   5  16          0.18         -4.49         6.03 o
   8   5  16         14.36         21.58        28.20 o
   9   5  16         13.10          2.04        12.45 o
  10   5  16         13.63         14.76        12.92 o
  11   5  16        178.07        212.03        27.60 o
 -13   6  16         68.31         59.71        12.10 o
 -12   6  16        200.98        211.55        19.33 o
 -11   6  16        426.07        458.20        36.56 o
 -10   6  16          9.27          5.73         8.17 o
  -9   6  16        161.22        118.83        13.76 o
  -8   6  16         78.44        113.08        16.43 o
  -7   6  16        319.18        309.53        21.60 o
  -6   6  16          3.41          6.67         5.91 o
  -5   6  16         55.66         65.82         7.64 o
  -4   6  16          0.14          2.28         5.05 o
  -3   6  16        309.68        296.60        14.93 o
  -2   6  16         57.01         58.97         8.33 o
  -1   6  16         18.94         16.91         5.91 o
   0   6  16         77.80         70.77         7.83 o
   1   6  16          0.12         -4.13         4.13 o
   2   6  16         14.69          0.91         4.59 o
   3   6  16        981.78        904.67        24.01 o
   4   6  16         91.72         98.57         9.13 o
   5   6  16          5.44          2.88         5.51 o
   6   6  16         33.18         25.91         8.08 o
   7   6  16         71.37         25.98        12.77 o
   8   6  16          7.05         21.31        16.21 o
   9   6  16          0.14         -4.11        13.94 o
  10   6  16         14.82          9.42        20.10 o
 -12   7  16         10.78         36.11        10.97 o
 -11   7  16         57.12         49.59        16.12 o
 -10   7  16        282.03        345.96        27.13 o
  -9   7  16        230.89        234.69        35.61 o
  -8   7  16          4.28          0.73        10.72 o
  -7   7  16         30.16         43.67         6.88 o
  -6   7  16        156.13        137.37         9.68 o
  -5   7  16          6.39         -3.49         4.96 o
  -4   7  16         27.99         23.36         6.13 o
  -3   7  16        164.69        152.93        11.38 o
  -2   7  16        250.85        252.66        15.56 o
  -1   7  16        120.13        120.75        11.55 o
   0   7  16        315.25        279.00        14.35 o
   1   7  16        578.40        515.23        25.71 o
   2   7  16          0.10          3.88         5.42 o
   3   7  16          8.05          6.75         5.31 o
   4   7  16         43.73         40.02         7.92 o
   5   7  16         38.27         42.33         9.10 o
   6   7  16         71.95         82.13        13.13 o
   7   7  16          5.07         -1.27        21.72 o
   8   7  16         79.25         56.24        22.04 o
   9   7  16         20.79         29.02        17.18 o
 -10   8  16         12.33         18.28        11.33 o
  -9   8  16        112.49        130.57        18.83 o
  -8   8  16        355.16        339.86        28.62 o
  -7   8  16        121.62        116.73        12.90 o
  -6   8  16         26.05         26.53         7.21 o
  -5   8  16        131.05        140.83         9.89 o
  -4   8  16          0.48          5.43         5.31 o
  -3   8  16         77.18         64.89         9.72 o
  -2   8  16        341.26        319.79        19.10 o
  -1   8  16         52.36         68.23        10.34 o
   0   8  16         88.99        113.22        16.34 o
   1   8  16         41.79         49.29        14.86 o
   2   8  16        236.59        223.35        20.87 o
   3   8  16         11.72         -8.61         8.61 o
   4   8  16         45.41         54.91        13.44 o
   5   8  16        374.48        350.90        30.98 o
   6   8  16         35.73         66.39        31.12 o
   7   8  16         18.47         22.06        24.64 o
  -8   9  16        243.70        206.91        16.28 o
  -7   9  16         51.94         55.53        11.51 o
  -6   9  16         25.31         31.03         8.10 o
  -5   9  16        444.87        518.91        27.21 o
  -4   9  16         64.32         75.97        12.07 o
  -3   9  16        161.35        183.93        16.32 o
  -2   9  16        315.14        335.67        25.77 o
  -1   9  16        404.79        397.44        32.46 o
   0   9  16         75.06         73.86        22.37 o
   1   9  16         66.14         74.86        17.16 o
   2   9  16          2.54         -1.92        14.64 o
   3   9  16         11.06          9.43        15.96 o
   4   9  16          0.24        -12.20        12.20 o
   5   9  16         65.93         98.93        19.65 o
  -4  10  16         25.17         51.52        12.76 o
  -3  10  16        111.42         99.36        16.52 o
  -2  10  16        115.73         62.12        19.70 o
  -1  10  16         91.45         53.83        22.37 o
   0  10  16        388.28        383.96        41.26 o
   1  10  16          1.24        -14.89        14.89 o
 -13   0  17         56.63         66.13        11.02 o
 -11   0  17       1278.23       1356.95        70.02 o
  -9   0  17         67.38         74.56        13.61 o
  -7   0  17        254.03        244.42        27.23 o
  -5   0  17        966.34       1026.31        62.89 o
  -3   0  17        292.23        275.72        14.76 o
  -1   0  17       2590.74       2653.15        48.00 o
   1   0  17        879.64        996.65        29.16 o
   3   0  17        267.45        279.87        16.68 o
   5   0  17       1147.53       1155.57        38.21 o
   7   0  17       1234.53       1189.15        39.51 o
   9   0  17        714.87        639.65        41.85 o
  11   0  17          0.31         -9.69        13.94 o
 -15   1  17          5.14         11.67         7.13 o
 -14   1  17         30.55         26.76         5.44 o
 -13   1  17        306.08        292.09        21.39 o
 -12   1  17        405.36        419.26        30.80 o
 -11   1  17        234.31        251.15        17.08 o
 -10   1  17       1223.97       1210.20        46.68 o
  -9   1  17        129.55        120.88        12.81 o
  -8   1  17        480.19        440.97        23.83 o
  -7   1  17          4.54          0.32         5.50 o
  -6   1  17        167.03        160.08        25.93 o
  -5   1  17          0.36          3.98        11.67 o
  -4   1  17         48.97         44.25         5.17 o
  -3   1  17        124.46        113.53         6.69 o
  -2   1  17          0.06         11.04         2.61 o
  -1   1  17          5.20          3.46         2.65 o
   0   1  17       2925.01       3003.85        45.63 o
   1   1  17       1252.21       1316.23        23.28 o
   2   1  17         86.99         96.44         6.63 o
   3   1  17         54.01         44.41         5.46 o
   4   1  17       2391.41       2455.16        40.71 o
   5   1  17        515.78        461.05        19.01 o
   6   1  17        250.33        256.10        12.76 o
   7   1  17       1540.60       1557.44        33.72 o
   8   1  17        342.03        384.39        20.34 o
   9   1  17        839.90        824.23        51.49 o
  10   1  17        245.15        173.08        17.72 o
  11   1  17        149.96        138.21        17.01 o
  12   1  17         83.08         82.27        19.54 o
 -15   2  17         80.49         81.24         8.86 o
 -14   2  17          1.88         -2.85         4.00 o
 -13   2  17          2.01         -0.18         4.98 o
 -12   2  17        628.87        639.61        35.66 o
 -11   2  17        183.67        194.26        16.15 o
 -10   2  17        442.06        467.46        24.70 o
  -9   2  17         17.83         29.10         7.75 o
  -8   2  17        668.75        645.41        35.33 o
  -7   2  17        469.06        389.37        26.58 o
  -6   2  17        818.49        771.79        40.84 o
  -5   2  17          2.20          3.58         7.09 o
  -4   2  17         89.64         70.94         5.20 o
  -3   2  17        870.15        879.51        17.39 o
  -2   2  17        248.06        231.89         7.88 o
  -1   2  17       3858.32       3892.95        64.30 o
   0   2  17        478.39        506.27        13.70 o
   1   2  17        308.87        322.04        11.28 o
   2   2  17       3143.17       3155.11        47.54 o
   3   2  17        218.72        210.55         9.22 o
   4   2  17        251.86        304.01        11.89 o
   5   2  17        651.71        627.83        19.82 o
   6   2  17        140.83        141.48        12.45 o
   7   2  17        308.06        298.91        16.45 o
   8   2  17          8.19         10.23         6.54 o
   9   2  17          0.09         -7.49         7.49 o
  10   2  17         46.86         36.86        13.12 o
  11   2  17          0.06          7.95        10.99 o
  12   2  17          5.10          6.08        11.81 o
 -15   3  17          6.31         -3.59         5.75 o
 -14   3  17        214.09        239.53        23.99 o
 -13   3  17        524.20        528.70        17.80 o
 -12   3  17        509.04        569.83        28.78 o
 -11   3  17        774.03        738.15        34.30 o
 -10   3  17        134.18        101.79        13.66 o
  -9   3  17         30.85         48.76         9.59 o
  -8   3  17          4.46         11.51        16.21 o
  -7   3  17        123.60        157.42        42.79 o
  -6   3  17        244.20        218.27        34.04 o
  -5   3  17        158.73        178.24        10.25 o
  -4   3  17         35.28         33.53         3.93 o
  -3   3  17        870.66        884.66        25.20 o
  -2   3  17       3439.41       3223.00        58.59 o
  -1   3  17        594.22        575.46        21.36 o
   0   3  17        196.09        199.30         9.72 o
   1   3  17         12.27          7.40         3.77 o
   2   3  17         26.55         36.37         4.95 o
   3   3  17        443.42        403.28        13.42 o
   4   3  17        613.35        548.90        17.22 o
   5   3  17        426.16        360.74        14.30 o
   6   3  17         86.63         98.27         8.77 o
   7   3  17        383.02        353.04        21.01 o
   8   3  17         73.66         64.38        10.21 o
   9   3  17        324.75        293.14        27.50 o
  10   3  17        207.29        206.59        26.75 o
  11   3  17          3.32          1.32        11.68 o
 -14   4  17         51.19         77.49        17.65 o
 -13   4  17         12.41         11.90         6.82 o
 -12   4  17          0.38         -4.83         5.16 o
 -11   4  17         19.64         36.46         8.34 o
 -10   4  17        207.49        206.38        17.12 o
  -9   4  17         39.86         50.23         9.90 o
  -8   4  17         41.70         34.91         9.76 o
  -7   4  17          6.41          7.56         6.74 o
  -6   4  17       2189.27       2179.77        74.59 o
  -5   4  17       1618.76       1554.47        40.66 o
  -4   4  17         64.66         66.74         7.40 o
  -3   4  17        465.27        451.55        13.79 o
  -2   4  17       4261.37       4314.89        80.02 o
  -1   4  17        624.16        642.26        22.11 o
   0   4  17          1.46          1.77         4.24 o
   1   4  17        114.05        114.93         8.18 o
   2   4  17        483.86        486.79        16.44 o
   3   4  17        911.22        856.12        20.01 o
   4   4  17        141.20        139.72         9.66 o
   5   4  17         62.83         53.00         6.87 o
   6   4  17          0.25          0.09         5.56 o
   7   4  17        304.01        277.81        18.58 o
   8   4  17        233.32        206.67        23.29 o
   9   4  17         18.56         23.98        11.95 o
  10   4  17         93.99         91.09        19.71 o
  11   4  17        608.74        532.30        42.63 o
 -14   5  17         23.84         21.42        10.38 o
 -13   5  17         14.30          5.99         8.37 o
 -12   5  17         35.79         41.48         9.51 o
 -11   5  17        195.19        171.25        14.53 o
 -10   5  17         82.83         91.43        17.43 o
  -9   5  17         42.19         49.61        11.30 o
  -8   5  17        715.41        687.61        33.14 o
  -7   5  17        868.99        883.05        58.99 o
  -6   5  17        233.31        210.26        10.26 o
  -5   5  17        792.94        790.83        20.32 o
  -4   5  17         67.33         73.38         6.55 o
  -3   5  17         11.19         17.71         4.72 o
  -2   5  17         50.00         47.92         6.98 o
  -1   5  17       1011.41       1021.32        25.81 o
   0   5  17         43.15         33.83         6.10 o
   1   5  17        116.72        116.92         8.48 o
   2   5  17       1052.08       1007.18        21.92 o
   3   5  17        462.90        438.01        17.83 o
   4   5  17        142.47        142.72        10.66 o
   5   5  17         25.80         29.96         6.74 o
   6   5  17        140.72        149.93        14.35 o
   7   5  17        302.69        277.21        29.43 o
   8   5  17        824.66        838.42        53.56 o
   9   5  17        147.29        126.26        23.02 o
  10   5  17         10.79         -0.16        18.80 o
 -13   6  17          0.21         -6.31         7.69 o
 -12   6  17         21.68         25.56         9.34 o
 -11   6  17        204.71        186.51        18.66 o
 -10   6  17         22.66         23.24         8.22 o
  -9   6  17         93.12         78.83        11.56 o
  -8   6  17          1.45          1.82         7.16 o
  -7   6  17         51.10         49.28        12.20 o
  -6   6  17        105.08        112.52        11.82 o
  -5   6  17        205.55        182.00        12.87 o
  -4   6  17        143.03        137.43        10.47 o
  -3   6  17        298.88        266.61        14.51 o
  -2   6  17        291.61        280.83        14.79 o
  -1   6  17         94.30         93.31         9.34 o
   0   6  17         67.70         67.86         8.07 o
   1   6  17        107.15        120.13         9.40 o
   2   6  17         50.12         54.88         7.82 o
   3   6  17         46.00         46.24         8.02 o
   4   6  17          1.38         -3.13         5.45 o
   5   6  17         20.79         29.37         6.98 o
   6   6  17        256.77        281.91        21.62 o
   7   6  17        461.06        505.78        32.23 o
   8   6  17        608.12        574.13        47.45 o
   9   6  17         52.33         35.50        17.61 o
 -11   7  17          0.67         -3.54         8.82 o
 -10   7  17          0.01          2.09         9.16 o
  -9   7  17         67.52         42.12        12.58 o
  -8   7  17         74.23         72.90        12.13 o
  -7   7  17          5.86         -2.00         5.20 o
  -6   7  17          1.14         -1.20         5.56 o
  -5   7  17        311.37        355.40        18.65 o
  -4   7  17        103.88        117.79         9.88 o
  -3   7  17         56.86         65.10        13.57 o
  -2   7  17         32.97         22.31         7.23 o
  -1   7  17         91.53         70.16        11.29 o
   0   7  17        173.55        149.58        14.03 o
   1   7  17         96.25         90.80        11.20 o
   2   7  17        197.73        185.13        14.94 o
   3   7  17        248.73        278.66        16.56 o
   4   7  17        499.24        514.54        23.86 o
   5   7  17         26.19         18.93        11.27 o
   6   7  17          0.33          3.37        11.85 o
   7   7  17         80.62         96.43        23.05 o
   8   7  17         98.87        104.57        23.79 o
 -10   8  17          0.26         18.46        10.95 o
  -9   8  17        110.97        108.14        17.68 o
  -8   8  17         43.49         63.47        14.91 o
  -7   8  17        131.83        138.32        13.73 o
  -6   8  17         34.77         36.46         7.09 o
  -5   8  17        289.03        276.82        17.06 o
  -4   8  17          0.04          6.74         6.54 o
  -3   8  17        141.78        136.73        12.41 o
  -2   8  17          1.76         -2.03         6.88 o
  -1   8  17        351.63        341.10        21.09 o
   0   8  17        133.22        135.36        17.87 o
   1   8  17        195.77        212.98        39.04 o
   2   8  17        163.12        209.10        25.21 o
   3   8  17         87.55        111.54        16.64 o
   4   8  17          9.43         11.01        13.02 o
   5   8  17          5.82         15.20        13.38 o
   6   8  17        122.63        142.49        27.46 o
  -7   9  17        275.96        313.32        41.13 o
  -6   9  17          9.56          1.67         7.88 o
  -5   9  17         49.10         76.15        11.39 o
  -4   9  17          5.34          8.37         8.75 o
  -3   9  17        257.86        278.95        25.92 o
  -2   9  17        313.90        294.98        24.27 o
  -1   9  17        106.48        106.76        25.61 o
   0   9  17          0.00         21.61        15.57 o
   1   9  17        153.50        179.60        29.80 o
   2   9  17         22.37          6.31        16.50 o
   3   9  17         18.90         11.68        19.77 o
   4   9  17          1.51        -11.54        14.25 o
 -14   0  18        151.27        189.96        18.15 o
 -12   0  18        603.31        658.05        39.55 o
 -10   0  18        581.28        648.33        42.14 o
  -8   0  18       1578.25       1528.76        83.63 o
  -6   0  18       1209.01       1219.51        71.96 o
  -4   0  18       1158.21       1079.62        39.46 o
  -2   0  18         87.08         79.68         7.18 o
   0   0  18        399.64        415.84        16.74 o
   2   0  18         52.55         60.99         8.55 o
   4   0  18        603.91        564.69        27.45 o
   6   0  18        983.53        968.64        36.00 o
   8   0  18         28.47         31.28        11.67 o
  10   0  18         27.98         36.31        22.04 o
 -15   1  18        140.48        149.12        16.86 o
 -14   1  18         74.21         91.61         8.86 o
 -13   1  18        232.20        224.09        15.35 o
 -12   1  18         28.45         23.70         6.64 o
 -11   1  18        112.12        104.05        11.68 o
 -10   1  18        467.00        487.78        50.57 o
  -9   1  18        145.99        112.51        13.27 o
  -8   1  18        660.68        701.52        35.66 o
  -7   1  18          2.58         -4.57         5.44 o
  -6   1  18         21.34         26.58         8.71 o
  -5   1  18       1105.90       1080.19        47.68 o
  -4   1  18          4.41          1.55         2.64 o
  -3   1  18        368.80        351.95        14.88 o
  -2   1  18       2362.09       2383.77        36.17 o
  -1   1  18        754.89        750.85        16.73 o
   0   1  18        827.97        872.89        21.27 o
   1   1  18        120.20        129.59         7.26 o
   2   1  18          4.30          7.91         3.78 o
   3   1  18         62.37         58.48         6.05 o
   4   1  18        212.92        219.74        10.54 o
   5   1  18         64.87         72.11         7.84 o
   6   1  18         42.58         40.14         6.98 o
   7   1  18       1284.74       1312.52        34.39 o
   8   1  18        558.15        511.75        25.17 o
   9   1  18         21.78         29.31        12.35 o
  10   1  18         36.36          9.27        13.20 o
  11   1  18         55.02         60.53        16.73 o
 -15   2  18         32.60         39.32         7.44 o
 -14   2  18         18.49         24.21         6.54 o
 -13   2  18         17.24         23.54         7.16 o
 -12   2  18        111.47        110.84        12.35 o
 -11   2  18        915.52        925.88        39.39 o
 -10   2  18        113.63        115.81        13.47 o
  -9   2  18          8.12          1.05        12.32 o
  -8   2  18        390.22        337.93        42.79 o
  -7   2  18        525.20        501.77        28.41 o
  -6   2  18        601.80        628.39        33.22 o
  -5   2  18        277.62        342.54        48.62 o
  -4   2  18        762.69        812.46        19.06 o
  -3   2  18       1829.97       1770.78        32.21 o
  -2   2  18         70.12         83.73         6.05 o
  -1   2  18        882.68        934.56        20.51 o
   0   2  18        711.30        698.05        17.11 o
   1   2  18        155.27        180.66         9.26 o
   2   2  18         56.95         51.54         5.42 o
   3   2  18       2299.22       2308.80        36.25 o
   4   2  18        491.13        506.04        16.32 o
   5   2  18         63.53         64.41         7.47 o
   6   2  18         79.20         75.00         7.99 o
   7   2  18        944.92        970.78        30.62 o
   8   2  18          0.42         -2.20         6.28 o
   9   2  18        167.99        129.29        19.58 o
  10   2  18          0.07        -10.43        10.43 o
  11   2  18         34.00          8.82        12.81 o
 -14   3  18          8.65          8.95         6.83 o
 -13   3  18         43.85         65.45        11.06 o
 -12   3  18         24.85         15.12         7.63 o
 -11   3  18         53.34         67.21        11.99 o
 -10   3  18        858.76        899.92        70.34 o
  -9   3  18       1057.54       1015.05        45.36 o
  -8   3  18         45.71         49.46        23.34 o
  -7   3  18       1061.45       1054.77        47.89 o
  -6   3  18          3.69         26.26         9.63 o
  -5   3  18         89.03         87.51         7.52 o
  -4   3  18        521.67        489.11        14.02 o
  -3   3  18       1930.60       2098.46        41.07 o
  -2   3  18        115.58        112.20         8.42 o
  -1   3  18        684.24        686.90        20.77 o
   0   3  18        256.58        244.57        12.36 o
   1   3  18        714.65        709.09        17.62 o
   2   3  18        143.00        156.27         8.64 o
   3   3  18        552.48        562.13        16.46 o
   4   3  18        447.47        371.55        16.38 o
   5   3  18         30.27         26.04         6.12 o
   6   3  18          1.74          3.90         5.21 o
   7   3  18         16.46         12.80         6.82 o
   8   3  18        212.40        241.11        24.87 o
   9   3  18         57.70         44.95        22.06 o
  10   3  18         27.34         16.32        16.21 o
  11   3  18         63.15         71.97        28.20 o
 -14   4  18        125.38        145.09        18.22 o
 -13   4  18        280.09        305.30        19.88 o
 -12   4  18         26.91         36.83         8.44 o
 -11   4  18         33.23         33.47        10.70 o
 -10   4  18         52.11         45.63        10.64 o
  -9   4  18       1124.74       1081.61        42.66 o
  -8   4  18       1466.87       1415.53        52.10 o
  -7   4  18        233.67        214.25        19.19 o
  -6   4  18         74.51         65.30        11.61 o
  -5   4  18         32.88         31.26         6.16 o
  -4   4  18         85.39         70.13         7.02 o
  -3   4  18        155.61        158.82         9.38 o
  -2   4  18       2274.19       2294.91        47.22 o
  -1   4  18        648.76        627.91        24.03 o
   0   4  18        517.64        501.97        19.16 o
   1   4  18         50.02         53.15         6.59 o
   2   4  18       1128.21       1081.56        22.70 o
   3   4  18          9.15         11.30         4.66 o
   4   4  18         79.24         58.79         7.69 o
   5   4  18        493.44        456.68        18.76 o
   6   4  18        532.11        511.18        22.11 o
   7   4  18         83.64         81.40        12.44 o
   8   4  18         40.11         43.74        13.80 o
   9   4  18        268.06        312.93        29.19 o
  10   4  18         27.85         46.18        17.81 o
 -13   5  18        360.93        359.89        29.97 o
 -12   5  18        412.88        387.19        24.81 o
 -11   5  18         26.94         31.57         8.56 o
 -10   5  18          0.55        -10.56        19.77 o
  -9   5  18        471.83        451.97        30.28 o
  -8   5  18          0.31          5.29         7.43 o
  -7   5  18        758.20        709.11        36.06 o
  -6   5  18        277.29        256.33        16.38 o
  -5   5  18       1608.70       1628.30        40.16 o
  -4   5  18         10.49          8.27         5.32 o
  -3   5  18         31.13         29.34         5.54 o
  -2   5  18          8.36          0.34         6.40 o
  -1   5  18        742.90        742.65        22.20 o
   0   5  18         60.36         46.63         6.86 o
   1   5  18        154.83        155.40        10.14 o
   2   5  18        731.98        717.04        32.17 o
   3   5  18        116.10        148.82        11.82 o
   4   5  18        536.79        537.46        20.71 o
   5   5  18        492.98        487.60        20.98 o
   6   5  18          1.45         -5.24         6.23 o
   7   5  18        306.75        310.50        28.89 o
   8   5  18        128.58        204.27        28.85 o
   9   5  18        146.50        169.99        26.40 o
 -12   6  18          5.78          1.94         8.34 o
 -11   6  18         40.92         26.71        10.43 o
 -10   6  18         37.78         24.80         8.92 o
  -9   6  18        170.55        175.95        23.68 o
  -8   6  18        419.27        392.94        28.40 o
  -7   6  18          3.59          0.68         8.44 o
  -6   6  18        563.84        573.69        32.75 o
  -5   6  18        540.54        566.40        25.31 o
  -4   6  18        125.00        136.86        10.14 o
  -3   6  18         27.58         22.35         6.55 o
  -2   6  18        429.22        430.43        21.51 o
  -1   6  18          4.13         -2.38         5.62 o
   0   6  18        840.39        932.70        27.18 o
   1   6  18        362.96        405.34        17.67 o
   2   6  18        534.69        491.22        21.87 o
   3   6  18          3.59          2.28         5.93 o
   4   6  18        317.57        317.93        16.49 o
   5   6  18         36.03         29.29         7.47 o
   6   6  18         21.34         18.51        11.19 o
   7   6  18        452.20        380.15        32.13 o
   8   6  18         58.44         60.84        30.80 o
 -11   7  18        145.70        180.73        20.07 o
 -10   7  18        589.76        611.75        37.52 o
  -9   7  18        371.77        324.51        23.20 o
  -8   7  18          3.82         13.20         8.87 o
  -7   7  18        228.28        236.82        13.55 o
  -6   7  18          4.94         -6.57         9.64 o
  -5   7  18         83.85         55.43         8.51 o
  -4   7  18         30.94         29.52         6.80 o
  -3   7  18        289.67        299.48        17.25 o
  -2   7  18         31.73         30.69         7.85 o
  -1   7  18          0.19          1.04         6.92 o
   0   7  18          7.62         16.06         9.15 o
   1   7  18        283.76        234.04        21.37 o
   2   7  18         60.88         46.07        14.27 o
   3   7  18        267.10        302.03        22.15 o
   4   7  18          0.24          2.90         9.41 o
   5   7  18          3.30          6.81        10.45 o
   6   7  18        111.63        130.62        25.44 o
   7   7  18         33.03          9.42        15.23 o
  -9   8  18          5.92         12.76        10.55 o
  -8   8  18         42.82         15.55        16.35 o
  -7   8  18         14.00         29.54         8.35 o
  -6   8  18          0.85          2.31         4.86 o
  -5   8  18        108.59        106.09        11.27 o
  -4   8  18         17.34         16.10         7.82 o
  -3   8  18        533.45        520.08        24.23 o
  -2   8  18        357.13        371.75        21.06 o
  -1   8  18         26.70         23.09        11.10 o
   0   8  18        108.66         89.47        22.41 o
   1   8  18        516.31        464.50        43.78 o
   2   8  18        122.10        104.17        19.66 o
   3   8  18         49.81         74.92        22.23 o
   4   8  18         56.29         70.22        17.58 o
   5   8  18        363.63        484.71        40.86 o
  -6   9  18        196.42        249.19        16.72 o
  -5   9  18         20.52         21.24         8.92 o
  -4   9  18          3.36         -2.55         7.82 o
  -3   9  18          0.50         -4.66         7.68 o
  -2   9  18         51.66         44.53        24.52 o
  -1   9  18        115.73         94.23        22.06 o
   0   9  18         30.25         -1.60        14.89 o
   1   9  18        207.96        217.82        83.63 o
   2   9  18        374.82        404.43        62.56 o
   3   9  18          2.68        -21.07        21.07 o
 -15   0  19        522.89        594.52        34.36 o
 -13   0  19        509.68        543.95        35.66 o
 -11   0  19        605.05        608.78        40.84 o
  -9   0  19        866.55        851.26        53.81 o
  -7   0  19          0.10          2.59         9.72 o
  -5   0  19        367.34        461.61        46.03 o
  -3   0  19         47.82         43.52         8.72 o
  -1   0  19         26.67         39.96         8.62 o
   1   0  19       1589.73       1630.05        39.89 o
   3   0  19         30.96         28.60         7.58 o
   5   0  19        123.04        106.96        13.30 o
   7   0  19        949.74       1022.10        49.32 o
   9   0  19         80.02         40.84        21.39 o
  11   0  19         12.23          9.72        18.15 o
 -15   1  19         44.75         60.94         7.93 o
 -14   1  19          5.82         11.25         6.16 o
 -13   1  19         40.74         27.73         7.55 o
 -12   1  19        162.38        193.64        23.02 o
 -11   1  19          0.35          1.01         5.72 o
 -10   1  19        251.80        330.59        28.85 o
  -9   1  19          8.67          9.46         6.54 o
  -8   1  19        427.13        393.03        28.53 o
  -7   1  19       1068.15        996.82        51.87 o
  -6   1  19        107.31         98.83        14.65 o
  -5   1  19        766.74        722.28        37.36 o
  -4   1  19         57.48         53.09         4.80 o
  -3   1  19        321.86        358.04        15.24 o
  -2   1  19       2681.86       2685.82        44.52 o
  -1   1  19         65.23         85.26         6.70 o
   0   1  19        633.93        650.23        17.58 o
   1   1  19         52.80         49.04         6.03 o
   2   1  19         29.43         30.10         4.71 o
   3   1  19         15.82         16.40         4.49 o
   4   1  19       1373.19       1320.11        29.15 o
   5   1  19        914.44        912.10        24.61 o
   6   1  19         24.42         15.05         7.05 o
   7   1  19          0.90         -5.31         5.67 o
   8   1  19         62.08         59.94        17.03 o
   9   1  19        136.06        168.33        24.74 o
  10   1  19         22.57         23.13        13.52 o
  11   1  19         10.40          8.16        13.20 o
 -14   2  19        189.93        208.60        16.23 o
 -13   2  19         33.72         43.65        15.24 o
 -12   2  19        477.02        517.13        27.88 o
 -11   2  19         26.76         24.96         8.25 o
 -10   2  19        682.09        737.28        38.25 o
  -9   2  19        456.54        441.21        59.65 o
  -8   2  19       1982.96       1974.00        75.63 o
  -7   2  19         20.44         35.40        10.31 o
  -6   2  19        522.55        477.83        32.76 o
  -5   2  19       1191.21       1111.99        52.51 o
  -4   2  19        246.23        248.87        11.16 o
  -3   2  19          1.30          9.64         4.18 o
  -2   2  19       6054.33       6143.10        98.60 o
  -1   2  19        243.49        251.47        11.87 o
   0   2  19        130.20        131.91         8.29 o
   1   2  19        443.93        442.46        19.55 o
   2   2  19       1346.05       1284.23        24.40 o
   3   2  19        242.07        238.21        10.35 o
   4   2  19          4.84          2.27         4.49 o
   5   2  19          0.60         -3.52         4.77 o
   6   2  19        114.52        109.07         9.93 o
   7   2  19          0.02         -6.20         6.20 o
   8   2  19        789.92        733.68        44.91 o
   9   2  19          2.57         -6.37        11.68 o
  10   2  19        298.36        329.90        33.64 o
  11   2  19         49.98         65.53        18.27 o
 -14   3  19        321.73        354.25        17.52 o
 -13   3  19          2.10          1.82         6.83 o
 -12   3  19         57.39         67.43        11.35 o
 -11   3  19          3.25         -5.72         5.72 o
 -10   3  19         34.45         61.23        15.88 o
  -9   3  19        102.15         77.03        13.01 o
  -8   3  19        332.65        325.35        48.62 o
  -7   3  19        492.05        454.42        32.66 o
  -6   3  19          9.30         13.81         8.86 o
  -5   3  19        169.98        178.50         9.64 o
  -4   3  19         34.04         33.08         5.61 o
  -3   3  19         16.31         14.07         4.08 o
  -2   3  19        452.78        456.38        14.69 o
  -1   3  19        143.26        133.97        10.85 o
   0   3  19          1.91          6.69         4.56 o
   1   3  19        369.00        341.15        14.12 o
   2   3  19        434.06        456.56        17.38 o
   3   3  19         57.68         65.44         6.64 o
   4   3  19        182.59        176.61        10.89 o
   5   3  19         29.82         39.06        11.56 o
   6   3  19         14.12          7.89         6.28 o
   7   3  19        101.45         93.80        11.13 o
   8   3  19        224.87        172.16        21.52 o
   9   3  19        114.93        160.99        49.92 o
  10   3  19         71.73         83.05        34.36 o
 -14   4  19         18.85         39.91        13.94 o
 -13   4  19         14.79         18.65         6.66 o
 -12   4  19         28.80          3.76        26.91 o
 -11   4  19          0.08         -7.01         7.01 o
 -10   4  19        229.74        225.44        22.41 o
  -9   4  19        265.85        242.64        20.07 o
  -8   4  19        236.07        198.24        18.60 o
  -7   4  19          2.21         -6.53         6.53 o
  -6   4  19       1056.84        956.52        41.00 o
  -5   4  19        794.72        765.61        25.74 o
  -4   4  19        545.49        581.17        18.91 o
  -3   4  19        610.00        613.20        18.69 o
  -2   4  19         50.01         63.59         7.06 o
  -1   4  19       1173.89       1127.54        32.34 o
   0   4  19        161.95        178.43        11.48 o
   1   4  19        691.33        770.75        21.45 o
   2   4  19          1.36          6.57         4.71 o
   3   4  19        237.14        239.94        13.20 o
   4   4  19        624.94        673.64        22.48 o
   5   4  19        144.15        133.43        10.91 o
   6   4  19          0.36         -5.07         5.94 o
   7   4  19        192.34        217.97        23.48 o
   8   4  19        158.15        192.45        27.49 o
   9   4  19        103.18        133.09        22.45 o
  10   4  19          4.35         21.39        15.59 o
 -13   5  19         61.78         44.87        10.76 o
 -12   5  19       1365.95       1477.72        45.63 o
 -11   5  19         92.19         98.85        15.21 o
 -10   5  19        273.02        275.52        26.12 o
  -9   5  19       1246.97       1252.62        58.17 o
  -8   5  19        303.05        294.41        33.33 o
  -7   5  19          8.04          2.94         7.99 o
  -6   5  19         11.20         10.27         5.92 o
  -5   5  19         45.79         37.05         5.49 o
  -4   5  19       1556.04       1625.34        41.66 o
  -3   5  19        143.06        175.77        10.70 o
  -2   5  19        506.73        531.97        19.85 o
  -1   5  19          5.04         10.91         5.52 o
   0   5  19        801.90        783.99        25.89 o
   1   5  19         77.32         68.29         8.14 o
   2   5  19         84.09         92.12        10.10 o
   3   5  19        265.71        210.77        13.69 o
   4   5  19         18.74         15.49         6.34 o
   5   5  19         20.91          9.10         6.53 o
   6   5  19         48.70         64.72        12.72 o
   7   5  19         97.44         79.94        17.34 o
   8   5  19         13.63          5.83        14.26 o
   9   5  19          2.02         -7.78        11.87 o
 -12   6  19         34.12         24.98         9.90 o
 -11   6  19         97.46         85.16        12.29 o
 -10   6  19         28.41         36.00         9.81 o
  -9   6  19        304.48        318.00        25.50 o
  -8   6  19         14.37          9.40        11.46 o
  -7   6  19         17.81         18.71        11.89 o
  -6   6  19         79.33         85.47        10.67 o
  -5   6  19        121.61        110.71        10.56 o
  -4   6  19        186.33        212.97        14.30 o
  -3   6  19         54.00         51.99         8.14 o
  -2   6  19        828.91        820.05        28.34 o
  -1   6  19          5.12          0.24         6.36 o
   0   6  19        248.16        286.28        17.69 o
   1   6  19        120.65        124.65        13.89 o
   2   6  19          5.41         -5.63         7.97 o
   3   6  19          1.71         10.14         7.27 o
   4   6  19        247.84        280.26        18.18 o
   5   6  19         91.34         94.97        15.74 o
   6   6  19        312.47        351.55        31.52 o
   7   6  19        299.49        336.67        38.02 o
   8   6  19        215.02        170.36        28.12 o
 -10   7  19         19.82          7.04        10.43 o
  -9   7  19          4.24         -6.59         7.55 o
  -8   7  19        136.74        147.98        17.01 o
  -7   7  19        178.26        184.33        19.16 o
  -6   7  19        688.07        679.33        34.78 o
  -5   7  19         37.49         36.85        10.39 o
  -4   7  19         31.37         40.91         7.18 o
  -3   7  19       1024.40        986.70        43.39 o
  -2   7  19        142.64        154.87        15.96 o
  -1   7  19          3.94          2.89         8.09 o
   0   7  19        174.03        185.32        21.69 o
   1   7  19        225.81        208.23        35.66 o
   2   7  19        485.23        479.61        36.56 o
   3   7  19        368.84        353.92        26.88 o
   4   7  19         53.51         51.91        24.15 o
   5   7  19          7.37          1.86        10.84 o
   6   7  19          8.27         17.70        15.69 o
  -8   8  19         90.39         90.67        17.16 o
  -7   8  19          9.24         11.20         9.03 o
  -6   8  19         91.18        101.34        12.85 o
  -5   8  19          1.44          1.42         6.17 o
  -4   8  19          0.09         -7.10         7.10 o
  -3   8  19         25.75         50.01         9.92 o
  -2   8  19        124.31        117.59        13.82 o
  -1   8  19         95.26        108.57        16.52 o
   0   8  19         12.61         -2.34        13.93 o
   1   8  19         63.96         54.67        38.90 o
   2   8  19          3.63        -10.41        13.91 o
   3   8  19         17.50         32.23        18.82 o
   4   8  19         11.52          2.54        13.89 o
  -5   9  19        171.54        180.49        18.04 o
  -4   9  19          0.01         11.91         8.46 o
  -3   9  19        197.36        217.52        18.17 o
  -2   9  19         42.69         38.96        12.89 o
  -1   9  19          0.99          6.42        14.94 o
   0   9  19         12.35          9.18        18.15 o
   1   9  19        180.93        212.39        32.54 o
 -14   0  20        125.14        140.04        18.15 o
 -12   0  20         45.09         44.09        12.97 o
 -10   0  20         74.04         65.48        16.21 o
  -8   0  20          1.59         -7.78         7.78 o
  -6   0  20        793.72        813.65        57.05 o
  -4   0  20         30.13         23.19         5.99 o
  -2   0  20       2471.46       2302.64        58.68 o
   0   0  20        110.20        114.62        10.83 o
   2   0  20        627.26        615.41        25.74 o
   4   0  20        384.10        308.58        39.48 o
   6   0  20        396.88        377.01        24.09 o
   8   0  20          2.05          3.24        18.15 o
  10   0  20        220.73        189.96        38.90 o
 -14   1  20        268.48        338.43        22.69 o
 -13   1  20          6.32          7.94         6.54 o
 -12   1  20        105.45        136.55        17.18 o
 -11   1  20         96.22         92.08        12.84 o
 -10   1  20        207.73        188.37        17.88 o
  -9   1  20        389.99        390.92        27.27 o
  -8   1  20         18.91         23.31         8.93 o
  -7   1  20        937.30        880.90        41.93 o
  -6   1  20         70.75         61.92        20.42 o
  -5   1  20        253.79        276.54        40.84 o
  -4   1  20         91.24         69.77         5.82 o
  -3   1  20         10.43         14.99         5.11 o
  -2   1  20         78.44         80.12         6.37 o
  -1   1  20          2.48          4.11         3.96 o
   0   1  20        224.52        217.30        11.28 o
   1   1  20         48.57         51.84         6.06 o
   2   1  20        784.91        787.28        20.03 o
   3   1  20         35.18         39.13         5.47 o
   4   1  20         20.73         10.25         5.76 o
   5   1  20        425.87        413.23        17.79 o
   6   1  20          7.12         -3.80         6.00 o
   7   1  20          0.21         -6.11         6.11 o
   8   1  20          1.96         -1.17        10.81 o
   9   1  20        156.30        194.11        27.27 o
  10   1  20        341.39        313.13        53.16 o
 -14   2  20         21.47         26.29         8.10 o
 -13   2  20          0.66         -8.10         8.10 o
 -12   2  20        103.24        134.36        15.13 o
 -11   2  20        229.37        272.72        21.95 o
 -10   2  20          2.11         -1.97         6.37 o
  -9   2  20         38.53         50.71        20.42 o
  -8   2  20        129.18        126.80        16.15 o
  -7   2  20        461.24        471.28        41.17 o
  -6   2  20         68.97         75.83        13.98 o
  -5   2  20       1049.86       1061.48        50.18 o
  -4   2  20          0.35         -0.85         3.27 o
  -3   2  20         14.57         16.74         5.40 o
  -2   2  20       1714.82       1824.02        36.10 o
  -1   2  20        856.73        875.71        20.31 o
   0   2  20        780.18        750.57        20.64 o
   1   2  20       1275.20       1346.80        27.32 o
   2   2  20        212.63        191.28        10.66 o
   3   2  20        112.34         94.44         7.42 o
   4   2  20        128.93        117.62         8.89 o
   5   2  20         61.53         40.28         6.54 o
   6   2  20         72.51         56.66         8.73 o
   7   2  20        646.08        699.58        38.89 o
   8   2  20        365.53        316.49        29.23 o
   9   2  20        158.14        199.72        28.06 o
  10   2  20         77.77         86.62        19.91 o
 -14   3  20         90.99        122.08        12.46 o
 -13   3  20         16.15         15.28         7.78 o
 -12   3  20         91.51        101.92        14.19 o
 -11   3  20          4.02         14.25         8.40 o
 -10   3  20        132.78        145.00        23.66 o
  -9   3  20          0.79          3.24         7.34 o
  -8   3  20          0.75         -6.56        11.67 o
  -7   3  20         46.98         59.77        23.34 o
  -6   3  20         55.48         54.15        12.81 o
  -5   3  20         10.63         16.72         4.65 o
  -4   3  20        607.48        635.34        19.23 o
  -3   3  20         71.27         66.86         6.65 o
  -2   3  20       1004.82        999.14        22.65 o
  -1   3  20        110.50        108.27         8.99 o
   0   3  20        658.62        676.46        24.59 o
   1   3  20          0.09         -0.34         4.59 o
   2   3  20         62.00         59.30         7.31 o
   3   3  20         34.28         22.80         5.59 o
   4   3  20        655.22        625.95        21.54 o
   5   3  20        393.73        379.09        18.18 o
   6   3  20         22.85         28.69         7.38 o
   7   3  20        246.94        238.78        20.21 o
   8   3  20          1.09         -4.64        13.01 o
   9   3  20         21.64         10.72        15.09 o
  10   3  20        543.50        560.62        75.53 o
 -13   4  20         96.95        108.65        11.49 o
 -12   4  20         58.12         34.38        10.43 o
 -11   4  20          0.08         12.15         8.67 o
 -10   4  20        282.81        274.44        40.52 o
  -9   4  20        484.08        472.77        34.61 o
  -8   4  20         27.15         36.24         9.90 o
  -7   4  20        213.63        242.40        26.73 o
  -6   4  20         44.26         81.14        13.21 o
  -5   4  20         11.73         10.14         5.50 o
  -4   4  20        141.28        159.40        10.27 o
  -3   4  20          3.26          0.96         3.98 o
  -2   4  20       1199.64       1174.37        28.93 o
  -1   4  20        711.03        706.18        25.11 o
   0   4  20        794.49        806.89        24.26 o
   1   4  20          5.50          9.63         5.37 o
   2   4  20        252.41        263.37        14.90 o
   3   4  20          8.78          7.97         5.96 o
   4   4  20        121.04        116.49         9.92 o
   5   4  20          7.23          0.04         5.86 o
   6   4  20       1587.64       1638.83        46.77 o
   7   4  20         40.61         60.15        15.84 o
   8   4  20        115.11         95.09        22.15 o
   9   4  20        186.47        152.70        24.83 o
 -12   5  20        255.91        258.58        18.26 o
 -11   5  20        184.77        210.78        41.82 o
 -10   5  20        420.08        338.23        35.66 o
  -9   5  20        290.18        270.07        26.79 o
  -8   5  20        108.58        102.89        20.75 o
  -7   5  20        179.49        170.22        19.85 o
  -6   5  20          1.57         11.81         9.13 o
  -5   5  20        452.70        490.83        19.19 o
  -4   5  20        118.80        124.16        11.52 o
  -3   5  20        116.70        130.23        10.50 o
  -2   5  20        120.93        144.31        12.96 o
  -1   5  20        386.13        413.20        20.40 o
   0   5  20         34.10         18.52         7.43 o
   1   5  20        598.17        607.51        34.21 o
   2   5  20         12.28         22.88         7.98 o
   3   5  20        189.78        168.30        14.15 o
   4   5  20          9.06          0.81         6.89 o
   5   5  20         86.77         90.25        12.22 o
   6   5  20         33.43         20.05        11.60 o
   7   5  20        449.94        493.79        45.07 o
   8   5  20        116.35        105.23        35.01 o
 -11   6  20          0.41         -1.03         7.56 o
 -10   6  20        112.89        157.62        19.75 o
  -9   6  20          6.15          0.59         8.79 o
  -8   6  20          0.03         -0.78        10.07 o
  -7   6  20          2.74          8.77        11.22 o
  -6   6  20         32.35         16.55         7.24 o
  -5   6  20        329.44        355.63        17.79 o
  -4   6  20         13.55          7.28         6.53 o
  -3   6  20         44.67         34.31         7.34 o
  -2   6  20        239.87        227.44        15.81 o
  -1   6  20        149.62        162.58        14.03 o
   0   6  20          0.39         -7.05         7.14 o
   1   6  20          1.51         -8.59         8.59 o
   2   6  20         38.06         22.97        13.69 o
   3   6  20         13.44          2.47         9.26 o
   4   6  20          4.23         11.22        10.37 o
   5   6  20        139.34        171.15        20.08 o
   6   6  20         28.44         60.85        16.37 o
   7   6  20        165.92        182.83        29.44 o
 -10   7  20         86.88         98.58        14.16 o
  -9   7  20        144.79        132.02        16.30 o
  -8   7  20         85.19        108.38        16.56 o
  -7   7  20         73.80         84.97        20.18 o
  -6   7  20        174.19        159.64        15.16 o
  -5   7  20        144.13        188.21        18.40 o
  -4   7  20        264.08        237.56        15.26 o
  -3   7  20         89.61         83.80        12.30 o
  -2   7  20         28.88         18.82         9.11 o
  -1   7  20         65.13         46.06        11.32 o
   0   7  20         29.41         -0.18        10.65 o
   1   7  20        236.78        199.31        28.78 o
   2   7  20         30.46         32.34        13.73 o
   3   7  20          7.37          6.30        15.56 o
   4   7  20          4.23          0.90        13.18 o
   5   7  20         23.95         25.62        15.16 o
   6   7  20         20.75         22.04        21.39 o
  -7   8  20        123.90        138.06        17.99 o
  -6   8  20        304.61        330.48        27.12 o
  -5   8  20         72.58         76.72        10.36 o
  -4   8  20          1.61         -6.83         6.83 o
  -3   8  20          2.66          1.93         7.99 o
  -2   8  20         36.01         32.41         9.83 o
  -1   8  20          7.93          3.81        10.46 o
   0   8  20         32.10         15.18        16.33 o
   1   8  20         81.64        121.21        25.87 o
   2   8  20        154.78        190.77        35.66 o
   3   8  20         51.61         85.32        24.45 o
  -2   9  20         83.22        147.17        40.20 o
 -13   0  21         46.46         70.67        15.56 o
 -11   0  21          8.77         22.04        11.02 o
  -9   0  21        985.42        927.76        60.29 o
  -7   0  21        291.55        383.16        41.49 o
  -5   0  21        271.33        275.54        36.31 o
  -3   0  21        274.18        279.25        19.80 o
  -1   0  21        958.38        924.32        31.09 o
   1   0  21        702.57        694.77        29.15 o
   3   0  21        126.35        148.88        12.86 o
   5   0  21        158.46        162.43        20.85 o
   7   0  21        558.01        478.68        37.95 o
   9   0  21        479.08        381.87        51.87 o
 -14   1  21        142.07        184.22        22.04 o
 -13   1  21        379.22        419.91        23.79 o
 -12   1  21          2.89         13.25        10.70 o
 -11   1  21        220.92        285.04        22.69 o
 -10   1  21          9.00          3.93         6.83 o
  -9   1  21         24.22         24.62         9.32 o
  -8   1  21         33.74         35.86        13.94 o
  -7   1  21        660.03        601.62        50.25 o
  -6   1  21        740.10        679.42        37.36 o
  -5   1  21         34.70         33.13        15.88 o
  -4   1  21          2.06          1.06         4.59 o
  -3   1  21        933.27        943.49        26.46 o
  -2   1  21       1266.51       1318.18        26.99 o
  -1   1  21        562.54        495.96        15.62 o
   0   1  21        461.26        467.48        17.51 o
   1   1  21         57.39         67.56         8.16 o
   2   1  21        330.63        305.41        12.92 o
   3   1  21         48.79         45.00         5.95 o
   4   1  21        266.14        279.10        13.96 o
   5   1  21         24.20         29.32         7.06 o
   6   1  21        197.10        194.27        14.13 o
   7   1  21         26.57          3.00         9.57 o
   8   1  21        321.57        329.58        35.93 o
   9   1  21        725.91        695.14        52.31 o
  10   1  21         63.27         74.74        19.19 o
 -14   2  21         20.73         24.28         8.10 o
 -13   2  21         15.66         15.62        10.70 o
 -12   2  21          6.17         22.53         8.40 o
 -11   2  21        106.78        105.40        14.67 o
 -10   2  21        400.56        361.86        27.20 o
  -9   2  21          2.50         -6.18         6.18 o
  -8   2  21        568.12        601.09        34.13 o
  -7   2  21        478.73        516.32        35.72 o
  -6   2  21          0.54          3.34         8.93 o
  -5   2  21        348.11        306.51        38.25 o
  -4   2  21        726.12        720.11        22.92 o
  -3   2  21        524.53        517.84        19.46 o
  -2   2  21       1647.74       1812.70        34.17 o
  -1   2  21         44.52         54.54         6.36 o
   0   2  21         43.51         29.42         6.35 o
   1   2  21       1144.46       1129.16        27.42 o
   2   2  21        140.79        145.46         9.48 o
   3   2  21          0.15         -0.44         4.69 o
   4   2  21        531.26        555.19        19.27 o
   5   2  21        171.41        175.58        11.40 o
   6   2  21        584.43        574.29        22.24 o
   7   2  21         67.45         86.35        15.96 o
   8   2  21        402.93        427.60        40.80 o
   9   2  21         27.66         39.12        23.02 o
 -13   3  21         60.24         50.69        14.59 o
 -12   3  21         53.98         59.80        12.35 o
 -11   3  21          1.28          1.40         8.10 o
 -10   3  21        118.31        119.58        16.48 o
  -9   3  21        852.88        857.21        89.47 o
  -8   3  21          4.86         -0.69         7.63 o
  -7   3  21        331.45        394.48        31.74 o
  -6   3  21         12.17          7.20         7.63 o
  -5   3  21         49.11         49.72         8.54 o
  -4   3  21        207.06        206.82        11.22 o
  -3   3  21         18.04         13.19         3.90 o
  -2   3  21        277.54        274.84        12.36 o
  -1   3  21          0.17          3.42         4.79 o
   0   3  21         82.04         84.16         8.77 o
   1   3  21          3.60          0.74         5.27 o
   2   3  21         19.45         25.11         5.96 o
   3   3  21         26.47         37.96         7.96 o
   4   3  21         85.34         82.91         9.10 o
   5   3  21        850.69        823.71        30.60 o
   6   3  21          7.91         12.54         8.26 o
   7   3  21        385.77        336.81        29.92 o
   8   3  21          2.48        -11.95        12.81 o
   9   3  21          9.28         14.18        15.88 o
 -13   4  21         21.47         15.09         9.78 o
 -12   4  21         15.87         27.01        10.59 o
 -11   4  21          2.30          1.37         8.10 o
 -10   4  21          5.35          3.15         8.21 o
  -9   4  21        108.22         85.02        15.97 o
  -8   4  21          3.66         21.39        10.54 o
  -7   4  21         37.49         28.24        10.03 o
  -6   4  21         41.35         23.26        10.10 o
  -5   4  21        119.09        124.68        20.31 o
  -4   4  21       1011.37        960.23        27.15 o
  -3   4  21        651.54        670.85        24.30 o
  -2   4  21        118.17        100.20        10.31 o
  -1   4  21        252.87        220.91        18.71 o
   0   4  21        171.58        172.90        13.60 o
   1   4  21       1060.15       1007.51        31.52 o
   2   4  21         91.62        105.42        12.13 o
   3   4  21         21.67         17.98         7.63 o
   4   4  21         24.32         21.14         7.87 o
   5   4  21         61.24         48.62         8.89 o
   6   4  21        545.73        615.82        35.92 o
   7   4  21        535.16        528.68        39.23 o
   8   4  21        123.71        168.66        57.38 o
 -12   5  21          0.09          4.26         7.64 o
 -11   5  21        137.00        140.50        20.11 o
 -10   5  21          0.84         -3.71         8.93 o
  -9   5  21          1.31         11.61        10.43 o
  -8   5  21          4.88         -5.25         8.93 o
  -7   5  21         48.91         38.76        19.13 o
  -6   5  21        125.04        102.94        18.92 o
  -5   5  21        598.85        588.06        28.05 o
  -4   5  21         16.56         14.69         6.63 o
  -3   5  21          4.22          0.44         5.13 o
  -2   5  21         36.60         28.65         7.57 o
  -1   5  21          1.96         -2.06         6.05 o
   0   5  21         16.49          8.36         6.90 o
   1   5  21          6.94          5.59         7.27 o
   2   5  21        411.07        473.00        56.63 o
   3   5  21        149.93        121.41        15.64 o
   4   5  21        271.37        258.72        20.53 o
   5   5  21          0.94         -9.23         9.23 o
   6   5  21          1.19        -10.08        10.08 o
   7   5  21         34.98         26.86        21.39 o
 -10   6  21         30.95         33.50        11.23 o
  -9   6  21         66.09         61.72        16.50 o
  -8   6  21        344.10        357.20        34.84 o
  -7   6  21        132.54        152.20        23.63 o
  -6   6  21         28.92         23.80         7.22 o
  -5   6  21         19.08         23.90         8.80 o
  -4   6  21        539.61        519.57        29.14 o
  -3   6  21         11.26          4.30         5.74 o
  -2   6  21        435.82        415.35        39.27 o
  -1   6  21          0.56         -7.31         7.31 o
   0   6  21        115.40         97.87        13.65 o
   1   6  21        194.61        194.23        37.22 o
   2   6  21         61.42         84.77        21.28 o
   3   6  21        266.13        240.36        26.69 o
   4   6  21        387.34        439.04        45.57 o
   5   6  21          2.97         -2.43        12.83 o
   6   6  21          0.30         18.95        13.73 o
  -9   7  21         25.51         21.03        11.24 o
  -8   7  21        134.23        173.06        18.62 o
  -7   7  21          0.89         12.69        11.38 o
  -6   7  21         74.92         66.31        11.68 o
  -5   7  21        142.72        142.82        20.96 o
  -4   7  21         58.85         59.74        10.97 o
  -3   7  21         10.84          3.99         8.16 o
  -2   7  21        295.66        316.08        22.10 o
  -1   7  21        231.70        294.22        22.16 o
   0   7  21        189.66        238.78        25.65 o
   1   7  21         16.66          0.97        14.21 o
   2   7  21         33.98         28.91        45.71 o
   3   7  21        106.64         74.88        22.11 o
   4   7  21          8.21         -1.04        16.27 o
  -6   8  21        108.34        131.83        13.85 o
  -5   8  21          3.71         -1.89         6.59 o
  -4   8  21         34.33         10.44         9.78 o
  -3   8  21         79.49        102.09        14.62 o
  -2   8  21        388.51        397.01        26.07 o
  -1   8  21        219.10        234.15        25.45 o
   0   8  21         97.93        125.56        25.07 o
   1   8  21        530.47        639.46       127.07 o
   2   8  21         47.45         20.93        19.11 o
 -12   0  22          6.78          0.65         9.72 o
 -10   0  22          6.19         20.10        11.02 o
  -8   0  22          0.58         -9.72         9.72 o
  -6   0  22        441.96        478.47        49.27 o
  -4   0  22        825.69        824.92        63.54 o
  -2   0  22        216.81        203.23        13.78 o
   0   0  22       1870.37       1907.13        49.16 o
   2   0  22        290.93        263.63        16.47 o
   4   0  22        700.47        704.49        56.38 o
   6   0  22          0.10         -8.95         8.95 o
   8   0  22       1221.91       1010.10        82.99 o
 -13   1  22        210.32        222.70        19.65 o
 -12   1  22         80.30         81.49        13.01 o
 -11   1  22        620.88        741.71        69.37 o
 -10   1  22          1.27          1.09         7.09 o
  -9   1  22         14.52         21.33         9.85 o
  -8   1  22        572.64        558.33        36.64 o
  -7   1  22         93.34         67.52        13.98 o
  -6   1  22        113.54        105.94        17.43 o
  -5   1  22         27.96         50.70        13.08 o
  -4   1  22         12.94         18.58         5.48 o
  -3   1  22        602.49        576.32        24.93 o
  -2   1  22        133.35        119.37         7.78 o
  -1   1  22        755.89        777.60        19.39 o
   0   1  22         34.12         21.32         6.28 o
   1   1  22          6.42          9.55         5.58 o
   2   1  22        227.93        248.82        12.66 o
   3   1  22          7.14         -3.67         6.18 o
   4   1  22          0.25         -2.99         4.95 o
   5   1  22        481.20        490.77        20.47 o
   6   1  22         25.71         23.03         8.22 o
   7   1  22         35.89         16.39        10.65 o
   8   1  22         20.09         22.80        15.57 o
   9   1  22        677.27        734.21        58.35 o
 -13   2  22        218.55        226.92        20.49 o
 -12   2  22         99.66         94.63        14.67 o
 -11   2  22          3.26          9.23         8.47 o
 -10   2  22          9.37         19.22        11.99 o
  -9   2  22        472.73        446.02        32.78 o
  -8   2  22         46.11         36.73        14.91 o
  -7   2  22          9.93         18.20        10.31 o
  -6   2  22        782.40        819.22        43.74 o
  -5   2  22        334.50        334.40        37.93 o
  -4   2  22        497.25        476.62        25.19 o
  -3   2  22        590.91        556.50        23.13 o
  -2   2  22       1972.74       1979.15        37.06 o
  -1   2  22       1201.22       1280.75        28.85 o
   0   2  22         49.54         49.31         7.40 o
   1   2  22        680.73        749.85        24.37 o
   2   2  22          3.19         -1.60         5.14 o
   3   2  22         23.34         21.55         7.18 o
   4   2  22        304.04        279.85        15.37 o
   5   2  22         18.98         20.52         6.47 o
   6   2  22        109.64        109.67        17.20 o
   7   2  22        258.41        273.71        25.28 o
   8   2  22         22.81         30.74        15.97 o
   9   2  22         35.88         35.74        17.40 o
 -13   3  22        173.26        198.22        29.17 o
 -12   3  22         66.12         47.28        18.48 o
 -11   3  22          5.16         -6.48         7.78 o
 -10   3  22          5.60         24.37        19.13 o
  -9   3  22         12.47         15.75        14.59 o
  -8   3  22         41.31         33.08        12.09 o
  -7   3  22        257.38        258.77        27.14 o
  -6   3  22         34.11         38.27        10.95 o
  -5   3  22          0.69         12.28         5.22 o
  -4   3  22         43.75         27.75         6.60 o
  -3   3  22          0.61         -1.55         5.18 o
  -2   3  22        706.54        683.92        21.63 o
  -1   3  22        694.93        684.49        30.33 o
   0   3  22          0.04         -5.24         5.24 o
   1   3  22         31.34         21.33         7.70 o
   2   3  22        554.65        565.47        25.93 o
   3   3  22         46.71         25.53         8.80 o
   4   3  22        320.71        286.86        18.37 o
   5   3  22         18.88         12.55         7.90 o
   6   3  22         71.94         73.43        14.92 o
   7   3  22          1.29         17.42        12.78 o
   8   3  22        233.14        227.04        39.22 o
 -12   4  22         62.74         52.11        20.10 o
 -11   4  22         28.29         23.58        10.97 o
 -10   4  22         20.31         27.55        11.92 o
  -9   4  22         37.28         24.48        11.63 o
  -8   4  22         54.01         55.59        14.39 o
  -7   4  22         42.20         42.93        13.94 o
  -6   4  22         75.39         63.23        13.97 o
  -5   4  22         11.45         15.35         6.87 o
  -4   4  22         31.91         24.41         5.97 o
  -3   4  22         13.03         14.81         5.27 o
  -2   4  22          0.82          1.74         4.81 o
  -1   4  22        476.22        482.41        28.66 o
   0   4  22        133.80        115.59        11.69 o
   1   4  22       1208.03       1157.58        41.69 o
   2   4  22        215.52        222.87        22.29 o
   3   4  22        198.69        200.05        20.43 o
   4   4  22         15.75         25.54        11.03 o
   5   4  22         10.04          2.37        10.16 o
   6   4  22        274.52        253.33        23.69 o
   7   4  22          3.49         -3.46        11.93 o
 -11   5  22        784.02        867.94        49.92 o
 -10   5  22        234.68        217.88        25.62 o
  -9   5  22        248.28        241.22        26.54 o
  -8   5  22         56.23         64.81        16.48 o
  -7   5  22        169.43        135.86        22.46 o
  -6   5  22        130.54        140.14        54.78 o
  -5   5  22        133.85        165.04        18.40 o
  -4   5  22        674.17        650.05        35.38 o
  -3   5  22        117.28        146.03        11.29 o
  -2   5  22        778.22        773.34        28.09 o
  -1   5  22          5.38         14.22         7.96 o
   0   5  22        330.99        368.83        24.17 o
   1   5  22         82.32         78.71        16.17 o
   2   5  22          2.29          3.82        13.84 o
   3   5  22         66.26         55.19        18.32 o
   4   5  22        227.76        255.58        26.29 o
   5   5  22         26.46         -8.54        12.27 o
   6   5  22         89.46        114.31        17.81 o
 -10   6  22         42.10         46.21        14.71 o
  -9   6  22        117.81        125.04        20.95 o
  -8   6  22         49.27         46.08        19.77 o
  -7   6  22        276.15        266.05        30.81 o
  -6   6  22         22.18         38.95         7.54 o
  -5   6  22          0.75         -2.09         4.65 o
  -4   6  22        189.99        185.12        16.07 o
  -3   6  22         10.59         19.18         9.70 o
  -2   6  22          3.66         15.68         8.78 o
  -1   6  22          0.12         -0.70         8.11 o
   0   6  22        639.70        600.08        35.13 o
   1   6  22        259.96        361.60        82.01 o
   2   6  22         11.98         16.30        14.39 o
   3   6  22        268.54        257.12        33.64 o
   4   6  22         67.37         59.68        22.41 o
   5   6  22        183.96        184.83        25.53 o
  -8   7  22         10.51         16.97        11.43 o
  -7   7  22        450.74        432.99        33.94 o
  -6   7  22         25.48         54.70        10.38 o
  -5   7  22        263.44        278.22        17.58 o
  -4   7  22         23.21         17.60         8.80 o
  -3   7  22         25.17         27.53        10.12 o
  -2   7  22          0.01         -3.90        11.79 o
  -1   7  22        281.16        248.56        25.13 o
   0   7  22          1.81         29.54        15.70 o
   1   7  22         26.25          6.10        15.69 o
   2   7  22         24.72         19.24        16.73 o
   3   7  22          4.82         -8.66        14.44 o
  -4   8  22         34.93         44.84        10.62 o
  -3   8  22          4.32         -7.85         7.85 o
  -2   8  22         11.52         21.07        11.61 o
  -1   8  22        499.49        534.84        89.47 o
   0   8  22         17.22         22.33        18.06 o
 -13   0  23       1344.66       1430.21        82.34 o
 -11   0  23          3.16         -7.78        11.02 o
  -9   0  23        275.39        307.31        37.60 o
  -7   0  23         37.23         42.79        18.15 o
  -5   0  23        160.63        157.54        29.82 o
  -3   0  23       3254.05       3257.83       120.69 o
  -1   0  23       1494.47       1569.95        50.99 o
   1   0  23        280.28        272.90        20.95 o
   3   0  23         72.14         80.23        16.91 o
   5   0  23        110.37         58.09        13.95 o
   7   0  23         54.95         20.16        28.85 o
 -13   1  23        155.06        174.29        25.28 o
 -12   1  23        441.27        478.58        32.26 o
 -11   1  23        170.90        193.76        37.60 o
 -10   1  23        168.64        198.11        34.36 o
  -9   1  23          0.03         -3.52         7.55 o
  -8   1  23        274.61        341.66        29.11 o
  -7   1  23          5.75          9.14        11.02 o
  -6   1  23         13.32          2.37        24.96 o
  -5   1  23         14.10         17.98        11.17 o
  -4   1  23          1.09          5.44         5.13 o
  -3   1  23        847.53        831.40        30.70 o
  -2   1  23         91.32        116.47         8.76 o
  -1   1  23        573.70        591.60        20.43 o
   0   1  23        893.88        869.08        25.87 o
   1   1  23        133.29        128.37        10.57 o
   2   1  23         12.32          0.00         6.54 o
   3   1  23        549.66        549.80        23.91 o
   4   1  23        347.25        334.77        20.32 o
   5   1  23        281.39        265.91        16.32 o
   6   1  23         35.12         34.90        10.71 o
   7   1  23         40.29         13.27        11.50 o
   8   1  23          0.80        -11.63        11.63 o
 -12   2  23         22.93         24.25        10.25 o
 -11   2  23         57.67         85.81        17.18 o
 -10   2  23          0.29         -3.79        11.99 o
  -9   2  23         92.12         60.57        18.80 o
  -8   2  23        184.29        183.08        22.15 o
  -7   2  23          2.27         -1.84         8.25 o
  -6   2  23        299.23        252.35        26.33 o
  -5   2  23         39.84         12.44        17.18 o
  -4   2  23        465.01        470.47        20.80 o
  -3   2  23        359.00        322.63        20.11 o
  -2   2  23        528.81        548.84        19.94 o
  -1   2  23         91.33        107.00         8.93 o
   0   2  23        626.64        603.36        27.33 o
   1   2  23        311.13        309.17        18.48 o
   2   2  23        261.31        254.50        20.10 o
   3   2  23          1.36          5.97         8.12 o
   4   2  23        207.46        182.06        18.03 o
   5   2  23        360.92        346.12        19.57 o
   6   2  23         90.79        102.35        15.27 o
   7   2  23         39.21         35.82        14.14 o
   8   2  23         40.18         36.10        55.76 o
 -12   3  23         15.39         22.93        10.89 o
 -11   3  23        484.45        534.46        37.34 o
 -10   3  23         11.99         31.34        17.50 o
  -9   3  23        111.04        117.70        18.27 o
  -8   3  23        376.89        370.49        31.86 o
  -7   3  23         96.92        129.19        19.91 o
  -6   3  23         16.27         17.01        11.63 o
  -5   3  23        308.80        369.39        36.64 o
  -4   3  23          3.76          5.15         6.10 o
  -3   3  23          0.43         -0.92         5.50 o
  -2   3  23         24.36         18.83         5.55 o
  -1   3  23          1.29          4.11         5.09 o
   0   3  23          0.02          0.73         6.12 o
   1   3  23        172.52        190.28        15.11 o
   2   3  23         71.87         58.09        13.53 o
   3   3  23          0.27         -3.37         9.49 o
   4   3  23         50.36         37.71        11.36 o
   5   3  23         21.11         25.94        14.30 o
   6   3  23          0.99         17.65        11.41 o
   7   3  23        108.20        138.33        20.91 o
 -11   4  23        216.79        207.01        23.80 o
 -10   4  23        144.43        177.31        24.64 o
  -9   4  23         12.45         -1.20         9.40 o
  -8   4  23         12.33         38.61        14.01 o
  -7   4  23         66.51         67.70        16.27 o
  -6   4  23        247.63        221.91        27.20 o
  -5   4  23        218.26        237.33        17.73 o
  -4   4  23         93.08         93.27        10.49 o
  -3   4  23        623.12        666.35        28.34 o
  -2   4  23       1117.72       1148.07        30.26 o
  -1   4  23         90.16         69.53         9.56 o
   0   4  23          0.34         -6.45         6.45 o
   1   4  23        151.58        199.69        18.22 o
   2   4  23        397.85        403.70        48.30 o
   3   4  23        247.56        246.79        26.30 o
   4   4  23          6.37         -0.61         8.86 o
   5   4  23         66.58         46.52        15.83 o
   6   4  23         57.79         70.60        15.50 o
   7   4  23        524.41        534.87        75.21 o
 -10   5  23        552.89        507.41        39.15 o
  -9   5  23          1.75          6.63        16.86 o
  -8   5  23        440.54        384.04        39.22 o
  -7   5  23         98.84        117.82        43.44 o
  -6   5  23         36.89         40.44        14.85 o
  -5   5  23         57.03         43.06         9.95 o
  -4   5  23          7.67         18.46         6.87 o
  -3   5  23         93.93         94.66        11.69 o
  -2   5  23        150.04        176.56        13.13 o
  -1   5  23          0.61         -4.16         7.52 o
   0   5  23         60.06         49.17        11.38 o
   1   5  23         27.90         71.11        16.51 o
   2   5  23         16.48         25.65        17.15 o
   3   5  23         16.68         15.99        21.39 o
   4   5  23         36.79         58.23        31.77 o
   5   5  23         87.71        124.04        28.04 o
  -9   6  23        111.89        114.22        21.49 o
  -8   6  23          0.41         -4.20        23.99 o
  -7   6  23         18.60         28.05        15.42 o
  -6   6  23        189.62        189.81        52.84 o
  -5   6  23        237.77        263.22        22.23 o
  -4   6  23         49.25         42.41         9.65 o
  -3   6  23        168.28        195.35        24.52 o
  -2   6  23        298.18        308.47        23.39 o
  -1   6  23        140.30        157.17        16.61 o
   0   6  23         90.49        120.73        19.17 o
   1   6  23         45.09         22.08        22.04 o
   2   6  23         13.87         11.89        14.58 o
   3   6  23        115.51         62.56        21.55 o
   4   6  23         29.50          6.58        28.53 o
  -7   7  23         15.74         27.23        25.28 o
  -6   7  23         68.71         52.19        12.00 o
  -5   7  23        449.27        444.34        17.30 o
  -4   7  23        523.77        527.82        37.43 o
  -3   7  23         14.09         15.30         9.80 o
  -2   7  23          2.42          8.48        10.39 o
  -1   7  23          0.95          7.53        12.10 o
   0   7  23        217.22        261.03        33.23 o
   1   7  23         99.92        129.57        26.29 o
   2   7  23         49.41         81.77        22.15 o
 -12   0  24         38.22         51.87        18.15 o
 -10   0  24        197.52        212.00        31.77 o
  -8   0  24        187.59        164.03        29.17 o
  -6   0  24        328.23        331.30        44.73 o
  -4   0  24         69.91         72.72        12.17 o
  -2   0  24        183.07        195.60        29.60 o
   0   0  24        244.96        250.29        20.81 o
   2   0  24        730.48        805.16        89.27 o
   4   0  24         46.01         34.94        14.32 o
   6   0  24         79.55         36.57        29.50 o
 -12   1  24         56.92         36.64        11.68 o
 -11   1  24        185.75        165.35        30.47 o
 -10   1  24         37.90         56.57        13.38 o
  -9   1  24        171.40        180.43        22.04 o
  -8   1  24         82.14        100.11        17.40 o
  -7   1  24          1.37          2.71         8.93 o
  -6   1  24         93.44         86.88        17.88 o
  -5   1  24        978.87        935.61        50.20 o
  -4   1  24          3.71         -1.99         5.15 o
  -3   1  24        172.45        176.92        15.20 o
  -2   1  24       1237.56       1216.19        31.59 o
  -1   1  24          5.73         13.36         6.10 o
   0   1  24         19.56         15.23         6.31 o
   1   1  24         14.09         16.91         6.16 o
   2   1  24         38.50         40.14        10.12 o
   3   1  24         51.30         38.54        13.10 o
   4   1  24         32.16         30.06         9.86 o
   5   1  24        317.43        300.48        36.87 o
   6   1  24        316.86        297.74        23.18 o
   7   1  24         49.82         49.65        15.66 o
 -12   2  24         62.24         74.89        14.12 o
 -11   2  24         53.11         58.73        18.80 o
 -10   2  24         55.83         44.19        15.56 o
  -9   2  24        302.59        278.76        27.27 o
  -8   2  24          7.87          4.01        18.48 o
  -7   2  24        111.20        128.66        20.11 o
  -6   2  24         26.45          9.42        10.77 o
  -5   2  24         50.87         57.74        25.93 o
  -4   2  24          1.46          4.58         8.32 o
  -3   2  24         27.64         47.21        13.66 o
  -2   2  24        327.20        270.31        13.09 o
  -1   2  24         30.64         29.61         6.17 o
   0   2  24          6.80          8.18         6.10 o
   1   2  24         82.89         85.81        12.25 o
   2   2  24        133.37        120.00        20.01 o
   3   2  24        150.45        174.39        23.45 o
   4   2  24         74.05         72.79        13.79 o
   5   2  24        264.76        219.26        31.54 o
   6   2  24        155.27        176.00        21.95 o
   7   2  24        252.14        333.10        32.16 o
 -11   3  24          3.47         -0.13         9.03 o
 -10   3  24        685.97        743.78        41.90 o
  -9   3  24         43.72         53.45        14.44 o
  -8   3  24        762.44        775.38        44.36 o
  -7   3  24          0.46         -8.67         8.67 o
  -6   3  24         43.74         62.89        16.96 o
  -5   3  24         69.10         38.21        14.91 o
  -4   3  24        200.87        200.25        23.66 o
  -3   3  24        167.48        195.31        15.39 o
  -2   3  24        543.74        576.85        25.99 o
  -1   3  24        242.06        233.72        13.79 o
   0   3  24        132.57        174.29        15.99 o
   1   3  24          3.21          0.10         7.76 o
   2   3  24          0.22         -1.71        13.06 o
   3   3  24         15.22         28.25        20.10 o
   4   3  24        165.39        165.24        19.15 o
   5   3  24         42.90          8.08        22.69 o
   6   3  24          5.52         19.69        12.91 o
 -10   4  24         45.05         11.32        23.99 o
  -9   4  24         12.68         -2.88        10.28 o
  -8   4  24        180.86        182.72        31.12 o
  -7   4  24         14.83          2.73        11.67 o
  -6   4  24          3.89          8.27        16.21 o
  -5   4  24         31.54         21.27         7.66 o
  -4   4  24          3.04          0.11         6.02 o
  -3   4  24         57.62         77.11        10.34 o
  -2   4  24          1.56         -1.60         4.69 o
  -1   4  24         21.63         20.89         9.36 o
   0   4  24        148.83        184.01        17.39 o
   1   4  24         61.97         49.98        23.06 o
   2   4  24          8.50         18.20        14.64 o
   3   4  24          7.55          4.25        15.31 o
   4   4  24         10.67         -5.98        14.77 o
   5   4  24        558.02        607.82        61.27 o
   6   4  24         25.08         37.75        19.29 o
  -9   5  24        350.84        294.30        31.16 o
  -8   5  24          0.80        -10.04        10.07 o
  -7   5  24         56.82         21.39        14.12 o
  -6   5  24         31.45         19.55        19.77 o
  -5   5  24        276.59        256.88        22.80 o
  -4   5  24        200.72        179.10        12.83 o
  -3   5  24        101.07         79.93        12.26 o
  -2   5  24          0.17         -1.41         5.72 o
  -1   5  24        183.99        223.07        19.78 o
   0   5  24          2.15          3.36         9.22 o
   1   5  24          7.07         -0.74        14.26 o
   2   5  24          7.04          2.43        14.33 o
   3   5  24        330.95        377.41        42.09 o
   4   5  24          0.22         -6.01        15.57 o
  -8   6  24        276.03        238.29        29.70 o
  -7   6  24         26.38          8.96        13.06 o
  -6   6  24          0.11        -11.99        11.99 o
  -5   6  24         19.56         31.82        10.58 o
  -4   6  24          6.44         11.11         7.92 o
  -3   6  24          0.68          1.13         8.07 o
  -2   6  24        122.84        121.79        16.14 o
  -1   6  24          0.02          2.83         9.74 o
   0   6  24         84.37         53.70        16.93 o
   1   6  24        120.98        123.41        30.15 o
   2   6  24        135.97        220.51        32.66 o
   3   6  24         28.75         16.98        18.80 o
  -4   7  24         13.20         19.89        16.94 o
  -3   7  24        134.39        174.36        18.01 o
  -2   7  24        135.09        141.96        17.89 o
  -1   7  24         70.88         76.66        16.98 o
 -11   0  25          2.72        -10.37        10.37 o
  -9   0  25        906.12        993.24        70.67 o
  -7   0  25          0.43         24.64        15.56 o
  -5   0  25        103.43         92.71        27.23 o
  -3   0  25        201.31        256.33        25.84 o
  -1   0  25        197.10        188.73        18.92 o
   1   0  25         25.94         24.86        13.70 o
   3   0  25        725.80        643.75        45.43 o
   5   0  25        302.35        295.64        51.22 o
 -11   1  25         27.61          5.92        13.61 o
 -10   1  25        466.72        542.35        38.50 o
  -9   1  25         23.22         13.26        10.89 o
  -8   1  25         16.69         19.26        13.29 o
  -7   1  25         53.83         44.92        13.93 o
  -6   1  25          5.50          0.26        23.02 o
  -5   1  25         20.49          7.23        15.56 o
  -4   1  25         25.82         35.30         8.15 o
  -3   1  25        241.19        272.63        19.26 o
  -2   1  25        328.13        351.01        18.20 o
  -1   1  25        234.12        213.40        13.46 o
   0   1  25          1.96         -2.39         6.56 o
   1   1  25        257.38        222.12        16.63 o
   2   1  25        134.32        140.06        25.98 o
   3   1  25         24.80         13.40        13.72 o
   4   1  25         87.31         51.34        17.18 o
   5   1  25          1.88        -12.05        12.05 o
   6   1  25         21.96          3.00        12.25 o
 -11   2  25        473.60        432.32        42.14 o
 -10   2  25         13.43         -3.73         9.03 o
  -9   2  25         26.90         35.47        14.91 o
  -8   2  25          8.33         11.31        11.22 o
  -7   2  25         24.13         14.26        11.46 o
  -6   2  25         52.76         36.35        13.94 o
  -5   2  25         74.71         94.97        18.92 o
  -4   2  25         98.21        104.78        10.69 o
  -3   2  25        230.46        212.43        15.90 o
  -2   2  25          2.58         -3.28         5.07 o
  -1   2  25         52.55         39.53         7.41 o
   0   2  25         63.41         64.32        10.36 o
   1   2  25        259.40        248.27        18.91 o
   2   2  25          6.14         20.75        13.55 o
   3   2  25          1.46         -0.23        12.77 o
   4   2  25        251.89        265.63        48.95 o
   5   2  25         39.92         42.25        24.96 o
   6   2  25         37.24         47.32        22.92 o
 -10   3  25        186.12        175.23        55.11 o
  -9   3  25         61.50         81.77        16.94 o
  -8   3  25        211.61        230.67        27.27 o
  -7   3  25        243.29        230.80        31.12 o
  -6   3  25         30.10         41.45        14.89 o
  -5   3  25        874.06       1023.63        55.92 o
  -4   3  25       1020.18       1032.72        34.64 o
  -3   3  25         64.44         65.26        12.23 o
  -2   3  25        599.10        575.27        21.85 o
  -1   3  25       1179.62       1137.02        38.88 o
   0   3  25         52.77         88.23        12.45 o
   1   3  25         16.29         -0.99         9.80 o
   2   3  25         30.68         22.13        21.07 o
   3   3  25         11.39         -7.09        13.66 o
   4   3  25         22.33         42.00        19.45 o
   5   3  25        168.34        210.91        50.57 o
 -10   4  25         53.25         72.91        24.31 o
  -9   4  25         88.22         91.31        18.56 o
  -8   4  25        350.56        381.21        64.18 o
  -7   4  25         20.04         17.12        13.20 o
  -6   4  25         40.18         44.24        15.81 o
  -5   4  25         12.11          8.38         7.04 o
  -4   4  25          5.90         -5.82         5.82 o
  -3   4  25        150.01        163.96        22.37 o
  -2   4  25        805.96        794.11        35.68 o
  -1   4  25          8.34          9.98         8.84 o
   0   4  25        477.12        452.32        26.91 o
   1   4  25          5.95          1.54        13.47 o
   2   4  25         26.35         -7.62        18.15 o
   3   4  25        127.73        132.65        30.47 o
   4   4  25        144.18        192.75        31.77 o
  -8   5  25         10.81         -0.60        11.99 o
  -7   5  25         48.23         44.12        28.20 o
  -6   5  25         79.03         86.02        20.95 o
  -5   5  25          2.42         -5.62         6.70 o
  -4   5  25        144.27        132.88        13.29 o
  -3   5  25        409.91        359.83        23.83 o
  -2   5  25        658.52        645.86        51.56 o
  -1   5  25         59.14         85.63        14.76 o
   0   5  25         10.56         36.53        19.35 o
   1   5  25        440.99        469.73        43.98 o
   2   5  25         21.59         12.41        16.62 o
   3   5  25         39.97         11.48        27.88 o
  -6   6  25        103.57        172.48        32.09 o
  -5   6  25         77.43         90.37        13.61 o
  -4   6  25        554.72        525.56        22.27 o
  -3   6  25         21.64         50.62        12.63 o
  -2   6  25         72.03         86.94        14.72 o
  -1   6  25        462.18        448.83        33.45 o
   0   6  25        230.03        251.76        32.67 o
   1   6  25         12.55         25.48        25.61 o
 -10   0  26          1.57         20.75        18.15 o
  -8   0  26        171.13        147.17        31.12 o
  -6   0  26         38.28         46.03        22.04 o
  -4   0  26          0.95         -6.75         6.75 o
  -2   0  26       1904.73       1932.75        84.11 o
   0   0  26          9.51         17.96        13.39 o
   2   0  26        187.27        155.56        26.54 o
   4   0  26         10.35         18.63        18.53 o
 -10   1  26         18.68         25.88        12.32 o
  -9   1  26        303.95        313.05        46.68 o
  -8   1  26          0.18         -9.06        11.02 o
  -7   1  26        374.27        388.89        35.51 o
  -6   1  26        225.33        303.31        31.86 o
  -5   1  26         21.58         16.05        13.20 o
  -4   1  26         28.58         32.99        12.54 o
  -3   1  26        268.20        278.69        19.51 o
  -2   1  26        128.09        127.56        15.21 o
  -1   1  26        112.95        143.14        14.78 o
   0   1  26          4.52          4.10         7.51 o
   1   1  26        310.79        315.53        19.63 o
   2   1  26         20.40         26.38        12.23 o
   3   1  26         90.27         77.46        21.14 o
   4   1  26        360.53        380.76        46.36 o
   5   1  26         86.24        102.30        20.39 o
 -10   2  26          0.05         -2.71         9.66 o
  -9   2  26         18.02         39.27        13.52 o
  -8   2  26          9.06         -1.39        11.67 o
  -7   2  26          3.98          3.89        11.46 o
  -6   2  26        146.87        170.47        24.64 o
  -5   2  26        133.97        126.19        22.23 o
  -4   2  26        542.69        567.47        40.01 o
  -3   2  26         18.51         22.91         8.16 o
  -2   2  26         17.46         18.20         6.53 o
  -1   2  26         75.52         84.17        10.89 o
   0   2  26          0.22         11.60         7.76 o
   1   2  26         72.73         45.96        12.48 o
   2   2  26         57.48         77.80        32.09 o
   3   2  26        281.93        276.18        64.18 o
   4   2  26         18.49         22.18        17.86 o
   5   2  26          3.50          5.69        18.15 o
  -9   3  26          1.09          3.97        14.26 o
  -8   3  26        221.96        190.78        25.56 o
  -7   3  26        124.91        162.94        23.84 o
  -6   3  26         49.42         26.85        34.69 o
  -5   3  26         49.70         72.31        18.38 o
  -4   3  26        186.57        195.59        14.56 o
  -3   3  26          7.13         15.13         8.21 o
  -2   3  26        368.84        384.37        22.26 o
  -1   3  26        140.28        158.94        15.68 o
   0   3  26         73.19         70.24        12.85 o
   1   3  26        494.17        483.24        44.46 o
   2   3  26         54.57         46.12        18.46 o
   3   3  26         11.06          8.68        23.99 o
   4   3  26        223.33        229.08        51.54 o
  -8   4  26        163.47        206.93        27.92 o
  -7   4  26        175.47        150.09        36.63 o
  -6   4  26          8.31          6.86        17.50 o
  -5   4  26        752.39        736.81        54.78 o
  -4   4  26        137.47        135.41        12.46 o
  -3   4  26         39.07         55.34        10.89 o
  -2   4  26         13.71         17.11         8.71 o
  -1   4  26        608.12        707.92        36.95 o
   0   4  26        113.87        147.62        29.79 o
   1   4  26        379.04        339.10        36.21 o
   2   4  26          5.03         -4.40        13.98 o
   3   4  26          2.17          9.17        16.43 o
  -7   5  26        106.45        100.62        21.99 o
  -6   5  26        414.74        484.68        50.89 o
  -5   5  26         10.47         16.81         7.48 o
  -4   5  26        216.22        212.95        16.28 o
  -3   5  26          2.81         -4.30         7.11 o
  -2   5  26        171.77        141.96        18.34 o
  -1   5  26         46.24         41.47        12.47 o
   0   5  26        194.45        220.36        25.19 o
   1   5  26         17.50          2.77        22.37 o
  -9   0  27          0.25         -5.19        14.26 o
  -7   0  27        303.17        407.15        53.16 o
  -5   0  27        322.42        309.25        46.68 o
  -3   0  27          9.27          9.72        10.79 o
  -1   0  27        140.32        115.32        21.31 o
   1   0  27        100.79         57.96        20.56 o
   3   0  27        337.22        294.27        43.44 o
  -9   1  27         70.43         76.17        17.54 o
  -8   1  27         44.50         56.47        16.48 o
  -7   1  27         77.45         84.71        35.33 o
  -6   1  27        761.38        725.94        51.34 o
  -5   1  27        136.90        159.33        24.98 o
  -4   1  27          9.51          7.48         5.65 o
  -3   1  27        424.16        417.68        24.27 o
  -2   1  27         43.95         71.07        12.22 o
  -1   1  27        142.73        135.95        16.61 o
   0   1  27          0.52         -3.52         9.20 o
   1   1  27         54.15         38.48        13.78 o
   2   1  27         53.86         58.24        17.14 o
   3   1  27          2.60         -6.37        11.61 o
   4   1  27         53.56         27.94        19.94 o
  -9   2  27          1.88          1.40        10.89 o
  -8   2  27          2.73         -3.07        18.48 o
  -7   2  27        147.07        153.11        35.33 o
  -6   2  27          0.44         13.00        15.88 o
  -5   2  27         19.53         26.67        14.44 o
  -4   2  27        170.01        190.21        13.23 o
  -3   2  27        284.43        296.23        20.73 o
  -2   2  27         72.76         91.38        13.81 o
  -1   2  27          0.95          8.69         8.96 o
   0   2  27         42.37         75.54        13.10 o
   1   2  27         55.13         45.54        17.54 o
   2   2  27         42.88         28.40        17.08 o
   3   2  27          1.34         -0.90        25.61 o
  -8   3  27          5.34         17.42        13.08 o
  -7   3  27         17.12         36.32        16.15 o
  -6   3  27          5.50         -1.75        14.26 o
  -5   3  27        182.13        209.11        49.27 o
  -4   3  27          4.18         12.49         6.05 o
  -3   3  27        312.14        294.51        24.14 o
  -2   3  27        513.98        565.52        31.96 o
  -1   3  27        447.29        440.53        25.70 o
   0   3  27         20.50         23.58        11.84 o
   1   3  27        255.85        253.98        35.01 o
   2   3  27         33.07         28.73        22.37 o
   3   3  27         14.79         11.59        20.42 o
  -7   4  27         41.40         64.59        18.56 o
  -6   4  27         40.32         20.33        15.31 o
  -5   4  27          8.84         24.03        19.77 o
  -4   4  27         20.17         37.80         7.93 o
  -3   4  27         71.65         47.72        10.70 o
  -2   4  27        258.42        242.11        18.14 o
  -1   4  27        107.40         95.14        15.53 o
   0   4  27         75.14         65.09        16.70 o
   1   4  27        132.57        118.10        24.52 o
  -4   5  27         36.71         19.15        23.99 o
  -3   5  27          0.54         -6.52         6.52 o
  -2   5  27          6.67          2.14         9.18 o
  -8   0  28        105.91        113.46        29.82 o
  -6   0  28         21.01         14.91        20.75 o
  -4   0  28          5.81         -1.60         7.11 o
  -2   0  28        218.52        204.88        26.76 o
   0   0  28          1.60         -1.55        14.48 o
   2   0  28        530.62        470.04        64.83 o
  -8   1  28          1.98         -3.16        10.51 o
  -7   1  28         26.83          4.36        13.06 o
  -6   1  28        162.20        212.95        47.33 o
  -5   1  28         33.76         49.92        17.42 o
  -4   1  28          3.41          1.34         5.24 o
  -3   1  28        469.55        473.34        26.51 o
  -2   1  28          6.18          0.38         8.61 o
  -1   1  28        553.09        547.85        32.85 o
   0   1  28         30.83         17.10        13.01 o
   1   1  28          6.63         -2.58        16.86 o
   2   1  28        144.03        123.56        20.68 o
  -7   2  28         31.74         20.20        20.10 o
  -6   2  28        409.66        375.40        54.46 o
  -5   2  28        275.28        353.06       100.17 o
  -4   2  28          0.93          2.13        10.59 o
  -3   2  28        327.38        342.63        27.61 o
  -2   2  28         88.25         86.28        14.13 o
  -1   2  28         15.32         22.35        11.10 o
   0   2  28          4.32          8.86         9.23 o
   1   2  28        138.58        155.09        35.33 o
   2   2  28         20.80         -1.45        13.64 o
  -6   3  28        282.60        351.03        36.68 o
  -5   3  28         42.38         27.59        16.15 o
  -4   3  28         65.37         62.44        12.43 o
  -3   3  28         25.95         39.46        11.49 o
  -2   3  28         74.98         69.28        12.89 o
  -1   3  28        171.58        145.20        22.56 o
   0   3  28         96.17         82.75        15.41 o
  -4   4  28          1.68         27.88        24.64 o
  -3   4  28         15.44         -1.39         7.94 o
  -2   4  28         56.93         53.47        23.99 o
  -5   0  29        481.57        615.26        71.96 o
  -3   0  29         35.04         55.59        14.87 o
  -1   0  29        110.76         92.91        26.91 o
  -6   1  29         21.61         24.64        16.27 o
  -5   1  29        187.89        188.66        28.65 o
  -4   1  29        221.45        218.58        17.10 o
  -3   1  29        160.16        168.38        18.43 o
  -2   1  29        145.88        133.76        15.55 o
  -1   1  29          0.99         -6.28         8.99 o
   0   1  29          6.51         12.01        11.22 o
  -5   2  29         57.00         68.07        19.92 o
  -4   2  29        113.27         96.52        13.04 o
  -3   2  29        138.89        158.95        15.51 o
  -2   2  29          0.29         -2.63         8.49 o
  -1   2  29        155.42        155.03        18.11 o
                                                
